# Supplementary material for: Tumor matrix stiffness promotes metastatic cancer cell interaction with the endothelium
Source: EMBO J. 2017 Jul 10;36(16):2373–89. doi: 10.15252/embj.201694912 (PMC5556271; doi:10.15252/embj.201694912)
Supplement: Supplementary file 3 — Movie EV1 [file EMBJ-36-2373-s003.zip]

Archive with 4 entries (3 files):
- EMBOJ-2016-94912R_MovieEV1/
- EMBOJ-2016-94912R_MovieEV1/EMBOJ-2016-94912R_MovieEV1.avi
- EMBOJ-2016-94912R_MovieEV1/README_MovieEV1.docx
- EMBOJ-2016-94912R_MovieEV1/Thumbs.db
