# Supplementary material for: Tumor matrix stiffness promotes metastatic cancer cell interaction with the endothelium
Source: EMBO J. 2017 Jul 10;36(16):2373–89. doi: 10.15252/embj.201694912 (PMC5556271; doi:10.15252/embj.201694912)
Supplement: Supplementary file 5 — Dataset EV1 [file EMBJ-36-2373-s005.zip › EMBOJ-2016-94912R_DatasetEV1.xlsx]

## Sheet: Legend Dataset EV1
Legend Dataset EV1: Proteomic analyses of HUVECs resulting from matrix stiffness (Stiffness proteome) and proliferation (Stiffness proteome & Matrigel Proteome).

## Sheet: Stiffness proteome
MaxQuant id	Protein names	Protein IDs (UniProt)	Gene names	22/0.4 KPa Fwd (log2)	22/0.4 KPa Rev (log2)	Matrigel 4h/22h (log2)	Confluence 1 days/4 day (log2)	Regulated by stiffness?	Regulated by YAP/TAZ (Zanconato et al. Nat Cell Biol 2015)?	PEP	Ratio H/L count 22/0.4 KPa Fwd	Ratio H/L count 22/0.4 KPa Rev	Sequence coverage 22/0.4 KPa Fwd [%]	Sequence coverage 22/0.4 KPa Rev [%]	Intensity 22/0.4 KPa Fwd	Intensity L 22/0.4 KPa Fwd	Intensity H 22/0.4 KPa Fwd	Intensity 22/0.4 KPa Rev	Intensity L 22/0.4 KPa Rev	Intensity H 22/0.4 KPa Rev	Peptides 22/0.4 KPa Fwd	Peptides 22/0.4 KPa Rev	Unique peptides 22/0.4 KPa Fwd	Unique peptides 22/0.4 KPa Rev	Mol. weight [kDa]	Peptides (tot)	Unique peptides (tot)	Intensity (tot) Matrigel
1800	Ubiquitin-conjugating enzyme E2 C	O00762;O00762-2;O00762-3;O00762-4;K4DI81	UBE2C	2.27493	1.35936	1.20257	NaN	yes		3.5811e-24	7	10	49.2	47.5	7.5741	6340100	31166000	7.4042	17401000	7961100	7	7	7	7	19.652	8	8	8.07533
928	Cytoskeleton-associated protein 2	E9PD90;Q8WWK9;Q8WWK9-3;Q8WWK9-2;C9J7Y4	CKAP2	2.18589	1.33392	NaN	NaN	yes		1.0179e-110	7	7	12.6	10.6	7.27107	3524300	15143000	6.94172	5911000	2833100	6	5	6	5	71.194	7	7	7.09419
2921	Ribonucleoside-diphosphate reductase subunit M2	P31350;P31350-2;C9JXC1	RRM2	2.14068	1.35227	0.540947	0.76855	yes	yes	1.1447e-138	23	22	50.1	50.1	8.53158	54327000	285750000	8.1714	108540000	39851000	16	16	14	14	44.877	16	14	8.41149
6070	Actin-binding protein anillin	Q9NQW6;Q9NQW6-2;H7C1K5;H7C1C2;H7C167;C9JJT6;H7C3S1	ANLN	2.11645	1.32688	NaN	0.869106	yes		1.8121e-42	22	16	13.7	11.7	7.77344	11987000	47365000	7.68551	31608000	16866000	13	12	13	12	124.2	14	14	8.17164
2725	Cyclin-A2	P20248	CCNA2	2.10194	1.35204	NaN	NaN	yes	yes	1.9833e-35	2	5	5.8	16.9	6.89724	1186800	6706200	7.0204	6624300	3857000	2	5	2	5	48.55	5	5	7.64673
2620	G2/mitotic-specific cyclin-B1	Q5TZP9;P14635;E9PC90;H0YA62;D6RHI0;H0YMP3	CCNB1	2.09745	1.21709	NaN	NaN	yes		2.7208e-16	4	5	23.7	12.1	7.41579	4561200	21488000	7.16089	10781000	3702900	7	5	6	4	44.102	7	6	NaN
3304	Serine/threonine-protein kinase PLK1	P53350;I3L2H5;I3L309;I3L387	PLK1	1.99349	1.01948	0.446276	0.74556	yes		4.2911e-24	6	4	12.6	6	7.25871	3483300	14659000	6.6368	2999800	1333300	6	3	6	3	68.254	6	6	9.20181
6786	Transforming acidic coiled-coil-containing protein 3	Q9Y6A5;H0Y8F2	TACC3	1.90434	1.17062	1.809	0.723063	yes		8.9133e-25	2	3	2.7	3.6	6.66521	912640	3713400	6.86924	4673500	2726700	2	3	2	3	90.359	3	3	7.95083
5499	Targeting protein for Xklp2	Q9ULW0;Q96RR5	TPX2;HCA90	1.90192	1.07265	1.41325	0.891151	yes		1.7215e-74	21	21	31.2	27.7	7.70933	15037000	36169000	7.74558	39906000	15760000	20	18	20	18	85.652	23	23	8.22264
90	ZW10 interactor	A6NNV6;O95229;A6NH27	ZWINT	1.85255	1.14569	NaN	NaN	yes		2.7219e-52	3	4	13.5	18.7	6.98288	1931200	7682300	6.55604	2629200	968630	3	4	3	4	25.544	4	4	NaN
251	Kinesin-like protein KIF20A	B4DL79;O95235;D6R9E4;D6RBN1;H0YAC9	KIF20A	1.83217	1.33411	NaN	NaN	yes		2.1077e-35	8	4	13.2	5.6	7.04123	2443900	8552400	6.99049	5987400	3795900	9	4	9	4	98.099	9	9	8.04368
3179	Centromere protein F	P49454	CENPF	1.82363	0.92311	NaN	0.0678629	yes	yes	1.673e-32	16	18	4.7	5.5	6.94088	3645400	5082000	7.06729	6461500	5214300	13	15	13	15	367.76	17	17	8.06558
4154	Ubiquitin-conjugating enzyme E2 S	Q16763;K7EPJ1;K7EM75	UBE2S	1.82217	1.42393	NaN	0.948243	yes		5.717e-58	9	7	51.4	38.3	7.30969	3892800	16511000	7.37387	16527000	7124900	7	6	7	6	23.845	7	7	7.86255
5528	E3 ubiquitin-protein ligase UHRF1	Q96T88;Q96T88-2	UHRF1	1.81235	1.27335	1.4729	0.708646	yes		1.4697e-138	18	16	20.7	23.2	7.82319	16824000	49733000	7.89432	55841000	22558000	16	16	16	16	89.813	19	19	8.45687
2906	Tyrosine-protein kinase receptor UFO	P30530-2;P30530;M0R0W6	AXL	1.79006	1.25761	1.43823	0.857031	yes	yes	5.1485e-21	8	8	11.5	10.1	7.42911	5219800	21641000	7.54179	23580000	11236000	7	7	7	6	97.376	8	7	8.31099
25	Aurora kinase A	A3KFJ0;O14965;Q5QPD4;A3KFJ1;Q5QPD2	AURKA	1.77302	0.479406	NaN	NaN	yes		4.6396e-13	2	2	9.8	12.7	6.7205	1080200	4173900	6.56693	1800800	1888400	2	3	2	2	39.513	4	3	7.04657
3291	Kinesin-like protein KIF11	P52732	KIF11	1.75802	1.21365	1.18068	0.726889	yes		5.5683e-72	19	18	17	17.3	7.86893	21699000	52250000	7.77956	38672000	21523000	17	16	17	16	119.16	18	18	8.29996
5562	Kinesin-like protein KIF2C	Q99661;Q99661-2;B7Z6Q6;B7Z7M6;Q5JR89;Q5JR91	KIF2C	1.75266	1.14323	NaN	0.835858	yes	yes	7.819e-91	10	8	19.9	18.5	7.40062	5533300	19622000	7.18988	10428000	5056000	11	10	10	8	81.312	13	11	7.82761
6040	Ubiquitin-conjugating enzyme E2 T	Q9NPD8	UBE2T	1.73232	1.07574	NaN	0.60482	yes		1.0436e-10	6	6	24.9	15.2	6.94353	2045900	6734900	7.06528	6820500	4801000	4	3	4	3	22.521	4	4	NaN
3102	Antigen KI-67	P46013;P46013-2	MKI67	1.65882	1.07812	1.33127	0.292345	yes		2.4602e-167	117	127	20.2	19.4	8.13732	38908000	98277000	8.1012	80726000	45518000	47	46	47	46	358.69	51	51	9.43355
6171	Histone chaperone ASF1B	Q9NVP2;K7ES22;K7ELW9;K7EM93;K7EIL9	ASF1B	1.65476	0.873674	-0.0855357	NaN	yes		4.3539e-20	2	2	21.3	16.8	6.92411	911200	7485700	6.35576	1617200	651370	3	3	2	2	22.433	4	3	9.4516
3320	Smoothelin	P53814-5;P53814-6;P53814;P53814-2;B5MCI0;C9JGQ0;H7BZZ8;C9JBH9;C9JV14;C9JYU8;H7C372;C9JP19;C9JQZ8	SMTN	1.64882	1.26792	NaN	1.0036	yes	yes	1.5187e-160	22	24	21.6	22.6	7.98118	22616000	73143000	7.87566	52384000	22720000	18	18	18	18	98.918	25	25	8.08586
2828	Pentraxin-related protein PTX3	P26022	PTX3	1.64083	1.1982	NaN	1.07897	yes	yes	4.9638e-76	9	8	31.5	26	7.91504	15263000	66968000	7.59593	26458000	12981000	9	8	9	8	41.975	10	10	7.57506
2393	Thymidylate synthase	P04818;Q8WYK3;Q8WYK4	TYMS;TS	1.61152	1.23888	2.13942	0.419396	yes		0	16	13	41.5	38.3	8.0923	25168000	98507000	7.78762	45064000	16260000	10	10	10	10	35.716	11	11	9.1175
4074	Disks large-associated protein 5	Q15398-1;Q15398-3;Q15398	DLGAP5	1.58712	1.04745	NaN	NaN	yes		5.7551e-44	8	7	13.3	7.2	7.30257	4713800	15357000	7.15712	9596100	4763000	8	4	8	4	85.667	8	8	7.3772
5707	Kinesin-like protein KIFC1	Q9BW19	KIFC1	1.58616	1.24403	NaN	NaN	yes		4.2874e-247	9	11	18.7	17.1	7.77338	23487000	35857000	7.28691	13527000	5833100	9	9	9	9	73.747	10	10	NaN
5489	Hedgehog-interacting protein	Q96QV1;Q96QV1-2	HHIP	1.56956	1.04094	0.544723	-0.0587656	yes		2.2312e-157	73	82	23.9	29.4	8.85216	159140000	552330000	8.75915	365690000	208620000	15	19	15	19	78.851	19	19	9.63859
6111	Lymphoid-specific helicase	Q9NRZ9-3;Q9NRZ9-2;Q9NRZ9;Q9NRZ9-6;Q9NRZ9-5;Q9NRZ9-4;Q9NW36;Q9NRZ9-8;Q9NRZ9-7;B1ALG6;Q9NRZ9-9	HELLS	1.55849	1.00261	NaN	0.693164	yes		3.1928e-42	16	16	18.1	19.4	7.59417	9604000	29676000	7.68619	31335000	17215000	13	14	13	14	93.322	15	15	7.0596
1648	Aurora kinase B	Q96GD4;J9JID1;Q96GD4-2;J3KTD6;B4DNM4;J3QLN8;J3QR41;J3KT86;Q96GD4-3;J3KRF8;J3KRJ2	AURKB	1.51101	1.00731	NaN	NaN	yes		1.2521e-33	9	6	31.7	17.4	7.31551	5088900	15589000	6.49335	2186900	927340	9	5	9	4	39.31	11	10	7.26806
2034	Mitotic checkpoint serine/threonine-protein kinase BUB1 beta	O60566;O60566-3;O60566-2;H0YMK5;H3BSN5	BUB1B	1.47509	0.958896	NaN	0.940386	yes	yes	2.216e-13	5	5	4.5	5.9	6.94794	2730300	6140100	6.9051	5160900	2876200	5	5	5	5	119.54	6	6	NaN
4990	SHC SH2 domain-binding protein 1	Q8NEM2;I3L3Z1	SHCBP1	1.47499	1.59403	NaN	0.99064	yes		1.6296e-11	4	4	5.5	5.1	7.07813	3193200	8778100	6.6495	3154900	1306800	4	4	4	4	75.69	5	5	7.85276
2383	Thymidine kinase, cytosolic;Thymidine kinase	P04183;K7ES52;K7ERJ1;K7ERV3;K7ENW5	TK1	1.47292	1.12595	NaN	NaN	yes	yes	1.7227e-23	5	7	13.2	23.5	7.30207	4200500	15847000	7.53275	25516000	8584100	2	4	2	4	25.468	4	4	NaN
6163	Fanconi anemia group I protein	Q9NVI1;H3BP78;F8W7R3;Q9NVI1-2;Q9NVI1-1	FANCI	1.46597	0.802016	NaN	0.45225	yes		5.4208e-09	4	2	4.6	2.2	6.68565	1123700	3725300	6.2183	934300	718750	4	2	4	2	149.32	4	4	8.054
5491	Sperm-associated antigen 5	Q96R06;K7ELG0;K7ELC8;J3KTQ0;E9PMD0	SPAG5	1.45914	0.452372	NaN	0.640768	yes		3.9173e-13	4	3	4.5	1.8	6.40782	665790	1891800	7.09837	6601000	5940600	4	2	4	2	134.42	5	5	NaN
792	Syndecan;Syndecan-2	E5RHU3;E7ESK6;E9PBI9;P34741	SDC2	1.44418	0.404457	NaN	NaN	yes		3.9152e-05	2	2	10.9	10.9	6.00629	350490	664130	5.76656	336750	247450	1	1	1	1	14.905	1	1	NaN
6427	Metalloreductase STEAP1	Q9UHE8;C9JL51;Q6NZ63;C9JE84;B5MCI2	STEAP1	1.43029	0.641687	0.663368	-0.0247253	yes		3.8344e-06	3	2	8.3	5.6	6.77453	1795800	4154400	6.37694	1449200	932840	3	2	3	2	39.851	3	3	8.81988
3656	A-kinase anchor protein 12	Q02952-2;Q02952-3	AKAP12	1.40676	1.02858	0.754861	0.566017	yes	yes	0	2	2	65.4	63.6	6.39372	748660	1727200	6.32683	1360600	761800	89	91	1	1	181.69	95	1	10.5472
4527	ATPase family AAA domain-containing protein 2	Q6PL18;Q6PL18-2;Q9ULI0-2;Q9ULI0	ATAD2	1.40383	1.21778	NaN	NaN	yes	yes	3.7888e-48	12	11	11.9	9.4	7.27409	5569800	13227000	7.33604	13322000	8357100	12	11	12	11	158.55	13	13	7.45691
1538	Serine/threonine-protein kinase Chk1	J3KN87;O14757-3;O14757;E9PJI4;E9PKQ3;O14757-2;E7EPP6;E9PM65;E9PQW7;E9PRU7;E9PPA5	CHEK1	1.37111	0.689013	NaN	NaN	yes		6.8136e-07	3	2	6.7	4.2	6.88125	2355900	5251800	6.26312	1253600	579140	3	2	3	2	49.019	3	3	7.60811
319	Lymphokine-activated killer T-cell-originated protein kinase	Q96KB5;B4DX68;E5RIE1	PBK	1.32549	0.914175	1.62675	0.394018	yes		8.002e-30	10	7	26.1	22.7	7.64665	12220000	32105000	7.29221	12913000	6684300	8	6	8	6	36.085	8	8	8.43082
6762	Endothelial lipase	Q9Y5X9;Q9Y5X9-2;J3QQQ0;B4DTR8	LIPG	1.31248	0.532747	-0.723085	NaN	yes		1.7152e-07	5	2	8.4	3.4	7.25276	4404400	13491000	6.69314	3318400	1614900	3	1	3	1	56.794	3	3	8.70914
2922	Syndecan-4;Syndecan	P31431;B4E1S6;P31431-2	SDC4	1.27083	0.613983	-0.350874	NaN	yes		4.5276e-20	7	12	20.2	25.3	6.87783	2424700	5123300	6.92984	5043400	3464800	4	5	4	5	21.641	7	7	7.97759
3435	Rho-related GTP-binding protein RhoE	P61587;E9PFH1;Q53RZ3	RND3	1.25461	0.581204	NaN	NaN	yes	yes	3.7914e-09	4	4	14.8	14.8	6.83351	2022300	4793400	6.8218	4524400	2110000	3	3	3	3	27.368	3	3	NaN
5292	Spindle and kinetochore-associated protein 1	Q96BD8;K7EPW0;K7EP61;Q96BD8-2	SKA1	1.23143	0.921229	NaN	0.561662	yes		1.8403e-08	2	2	11.8	11.8	6.72357	1191600	4099700	6.51926	2172000	1133700	2	2	2	2	29.484	2	2	7.34189
4240	Pleckstrin homology-like domain family A member 2	Q53GA4	PHLDA2	1.22518	0.829005	NaN	NaN	yes		3.9034e-09	2	2	13.8	13.8	6.76791	1759300	4100800	6.6256	2711600	1511200	2	2	2	2	17.092	3	3	NaN
3413	Cyclin-dependent kinases regulatory subunit 1	Q5T179;P61024;Q9BZU3	CKS1B	1.21563	0.949164	1.42402	0.4721	yes		2.8389e-07	3	2	38.8	38.8	6.68882	1213200	3671300	6.66551	3208200	1420900	2	2	2	2	8.027	2	2	8.75845
1793	Protein CYR61	O00622	CYR61	1.21061	0.740714	0.364017	0.0833162	yes	yes	1.5514e-26	16	18	11	15.5	8.35677	61101000	166290000	8.24573	73605000	102490000	5	7	5	7	42.026	7	7	9.51614
2232	Chromosome-associated kinesin KIF4A	O95239;O95239-2	KIF4A	1.2019	0.765261	0.990789	0.428505	yes		2.9578e-63	13	13	17.2	16.8	7.48285	8951700	21446000	7.31756	12341000	8435000	19	18	12	12	139.88	21	14	8.32498
5748	Fanconi anemia group D2 protein	Q9BXW9-3;Q9BXW9-2;Q9BXW9;H7BZJ7;F8WE37;Q9BXW9-4	FANCD2	1.18267	1.20119	NaN	NaN	yes		1.02e-07	4	4	2.9	2.9	6.51467	1198600	2072300	6.33897	1322200	860350	3	3	3	3	140.74	3	3	NaN
2122	Claudin-11	O75508;B4DFI2	CLDN11	1.1521	0.821942	2.31539	0.578959	yes		3.1083e-25	29	32	15	15	8.04669	31077000	80277000	8.00843	66423000	35540000	3	3	3	3	21.993	4	4	8.93641
4633	Neuronal growth regulator 1	Q7Z3B1;Q8N440;B4DI94	NEGR1	1.14718	0.547614	NaN	-0.373946	yes		3.7902e-05	3	4	5.9	5.9	6.69709	1633400	3345000	6.42646	1499800	1169800	2	2	2	2	38.719	2	2	8.19529
4536	Protein FAM111B	Q6SJ93;Q6SJ93-2;E9PS27	FAM111B	1.13363	0.796884	0.66689	NaN	yes		3.4663e-21	11	8	12.7	9	7.48156	10976000	19332000	7.44077	15165000	12426000	8	6	8	6	84.673	8	8	7.16432
4234	Centrosomal protein of 55 kDa	Q53EZ4-2;Q53EZ4;H0Y432	CEP55	1.08043	0.481783	1.43658	0.443644	yes	yes	3.8779e-13	6	4	17.5	8.5	7.30621	6494600	13745000	7.01687	6302400	4093900	6	3	6	3	46.856	7	7	7.96502
119	Cadherin-2	A8MWK3;P19022;C9J8J8;C9J126	CDH2	1.07914	0.817783	0.307861	0.181581	yes		8.3274e-51	17	20	25.9	24.6	7.82351	19595000	47011000	7.89719	50202000	28718000	12	12	11	11	97.039	13	12	9.18113
516	Protein diaphanous homolog 3	Q9NSV4-7;Q9NSV4-6;Q9NSV4-5;Q9NSV4-4;Q9NSV4;C9JDG0;Q9NSV4-2;Q9NSV4-1	DIAPH3	1.06404	0.792489	0.250797	0.355563	yes	yes	2.2654e-11	4	3	4.2	3.2	6.95371	3362200	5626700	6.91706	4949800	3311800	4	3	4	3	127.85	4	4	8.21389
3074	Condensin-2 complex subunit D3	P42695;E9PQA3;E9PLE0;E9PKK4;G3V1A9	NCAPD3	1.05432	0.94968	NaN	NaN	yes		4.3819e-13	3	3	3	3.3	6.7863	2048300	4065300	6.71135	3493500	1651100	3	3	3	3	168.89	4	4	8.39759
3278	Importin subunit alpha-1	P52292;J3QLL0;J3KS65;A8MYJ9;J3QL07	KPNA2	1.04085	0.782871	0.991298	0.722911	yes		3.2654e-279	37	48	40.6	44.8	8.61369	123150000	287710000	8.4814	194490000	108480000	18	18	18	18	57.861	19	19	9.76142
3286	Low affinity cationic amino acid transporter 2	P52569;P52569-3;P52569-2	SLC7A2	1.02534	0.812725	NaN	NaN	yes		3.9631e-08	2	2	3.6	6.7	6.30307	623660	1385700	5.74493	425410	130410	2	3	1	2	71.672	3	2	8.02625
3057	Folate transporter 1	P41440-2;P41440;H0Y4T2;P41440-3;H3BTQ3	SLC19A1	1.02067	0.596962	NaN	NaN	yes		8.3042e-06	7	6	1.8	6.4	7.05584	3936800	7434900	6.81431	3834700	2686300	1	2	1	2	60.033	2	2	NaN
1668	Homologous-pairing protein 2 homolog	K7ELD8;K7EK12;K7EQS1;Q9P2W1-2;Q9P2W1	PSMC3IP	1.01379	0.78333	NaN	NaN	yes	yes	6.1144e-08	2	2	39.3	39.3	6.16794	438200	1033900	6.29121	1100600	854650	2	2	2	2	9.4648	2	2	NaN
1827	Kinetochore protein NDC80 homolog	O14777	NDC80	1.01045	0.786905	0.99644	0.408025	yes		9.4726e-45	10	9	16.8	13.7	7.6013	13466000	26464000	7.31412	12837000	7774500	10	9	10	9	73.912	14	14	8.76518
1208	Centrosomal protein of 85 kDa	H7BZW2;F8W7K4;Q6P2H3-2;Q6P2H3;Q6P2H3-3	CEP85	0.995541	0.833408	NaN	NaN	yes		2.0709e-12	4	4	10.6	7.6	6.73504	1811100	3621900	6.56724	2459300	1232500	4	3	4	3	50.232	4	4	10.0637
5831	Rac GTPase-activating protein 1	Q9H0H5;F8VRD2;F8VWX0;F8W0L1;F8VZ66;F8VV47;F8VWY4;F8VVE5;F8VUW9;F8VV39;F8VS54;F8W1E5;F8VVY0;F8VXH1;F8VQF5;F8VYH6;F8VQZ5;F8W1T4;F8VV37;H0YIK5	RACGAP1	0.969449	0.742102	NaN	0.838697	yes		3.5444e-32	4	7	7.9	13.3	7.04013	2982600	7985200	7.04423	6540800	4531500	4	7	4	7	71.026	7	7	NaN
2870	Ephrin type-A receptor 2	P29317;Q9UF33-2;J3KR66;D6RAL5;Q5JY90;Q06187;C9JXA2;P29320;Q9UF33	EPHA2	0.961801	0.550042	0.858773	0.906296	yes		7.9608e-227	48	61	29.6	31.6	8.51706	125070000	203830000	8.58679	222500000	163680000	26	27	25	26	108.27	32	31	9.15714
2322	Dihydrofolate reductase	P00374;B4DDD2;B4DM58;C9JJ68;Q86XF0	DHFR	0.959144	0.673309	0.557858	-0.266182	yes		8.1839e-34	10	9	41.2	41.2	7.7914	17976000	43884000	7.78945	39884000	21698000	7	7	7	7	21.452	8	8	8.73714
571	Neuronal cell adhesion molecule	Q92823-3;C9JYY6;Q92823-4;Q92823-6;Q92823-2;F8W775;Q92823;Q92823-5;C9JH43	NRCAM	0.94437	0.594275	0.273354	0.40009	yes		3.5643e-91	7	6	6.8	7.3	7.61129	14091000	26768000	7.71392	31498000	20253000	6	6	6	6	130.67	8	8	9.20282
1071	DNA (cytosine-5)-methyltransferase 1;Cytosine-specific methyltransferase	P26358;F5GX68;P26358-2;P26358-3;K7ENW7;K7EJL0;K7ENQ6;K7EMU8;K7EIZ6;K7ERQ1	DNMT1	0.933809	0.629716	0.756674	NaN	yes		9.1659e-121	62	69	17.9	16.7	8.24433	66253000	109260000	8.21885	93198000	72322000	28	27	28	27	183.16	31	31	9.40644
5992	E3 ubiquitin-protein ligase SMURF2	Q9HAU4;J3QQM4	SMURF2	0.932455	0.63424	0.311643	NaN	yes		6.2479e-45	10	14	18.9	24.7	7.47009	9387300	20130000	7.47858	18346000	11755000	14	18	9	13	86.195	19	14	8.4986
3533	Tropomyosin alpha-4 chain	P67936-2;K7ENT6;K7ERG3;K7ELP0	TPM4	0.930874	0.604062	NaN	0.193375	yes		3.97e-225	4	6	49.6	49.6	7.3025	5931100	14137000	7.08529	7539100	4630700	20	20	4	4	32.722	23	4	NaN
1640	Protein Smaug homolog 1	Q9UPU9-2;J3QSW1;Q9UPU9;Q9UPU9-3;G3V2R1	SAMD4A	0.928461	0.838194	NaN	0.146737	yes	yes	6.0674e-09	8	7	8.3	8.3	6.9568	3256100	5797000	6.66567	2324700	2306100	4	4	4	4	67.929	4	4	7.46076
6755	DnaJ homolog subfamily C member 15	Q9Y5T4	DNAJC15	0.924381	0.647873	NaN	NaN	yes		3.0675e-10	6	3	39.3	20.7	6.546	997930	2517700	6.3528	1428400	824800	5	3	5	3	16.383	5	5	NaN
3627	Hydroxymethylglutaryl-CoA synthase, cytoplasmic	Q01581;D6RIW1;P54868-2;P54868	HMGCS1	0.895877	1.26928	1.26936	0.111699	yes		3.8859e-161	31	41	38.1	40	8.721	162490000	363530000	8.46297	205070000	85302000	16	16	16	16	57.293	19	19	9.83418
771	StAR-related lipid transfer protein 4	D6RIC8;Q96DR4;Q86TN9;D6RDM5;D6REN7	STARD4	0.892709	0.394431	NaN	NaN	yes		4.4507e-11	4	3	20.9	23.6	6.61796	1434900	2714300	6.45284	1647800	1189100	3	3	3	3	21.936	4	4	NaN
6366	Methionine synthase reductase	Q9UBK8-2;Q9UBK8;H0Y8S9	MTRR	0.888604	0.650126	NaN	NaN	yes		1.6196e-07	2	2	3.7	3.7	6.90508	2167500	5869200	6.41961	1583100	1044800	2	2	2	2	77.673	3	3	NaN
5563	Monoglyceride lipase	Q99685;Q99685-2;E7EWX8;H7C599;H7C4E0;H7C5K5;C9JAM4;C9J8Q3	MGLL	0.884642	0.545104	0.96282	0.472158	yes		3.9339e-104	24	18	48.2	43.6	8.3064	59927000	142560000	7.94678	54172000	34294000	10	9	10	9	33.261	11	11	8.70899
3799	Chromatin assembly factor 1 subunit B	Q13112	CHAF1B	0.883709	0.84819	NaN	0.180457	yes		3.274e-44	6	4	10.7	3.8	7.37641	8720700	15070000	6.66506	2872500	1752000	5	2	5	2	61.492	5	5	NaN
3980	DNA replication complex GINS protein PSF1	Q14691;E7EQ95	GINS1	0.879109	0.54055	NaN	NaN	yes	yes	7.6779e-35	3	3	20.9	25.5	7.0125	3522600	6769500	6.83746	4177300	2700800	3	4	3	4	22.988	4	4	NaN
3889	CD166 antigen	Q13740-2;Q13740;F5GXJ9;H7C543;Q6ZS95	ALCAM	0.874808	0.755072	1.29138	-0.460119	yes		7.9152e-123	40	35	27.7	27.7	8.38527	80268000	162540000	8.40865	158580000	97655000	14	14	14	14	63.664	14	14	9.82841
200	Guanine nucleotide-binding protein subunit alpha-12	E7EUG4;E9PC54;B3KXS2;Q03113;B7Z3F7;P19086	GNA12	0.869473	0.498893	-0.164291	-0.0116985	yes		1.1416e-08	4	2	11.6	15	6.76308	2134000	3661200	6.19676	964230	608870	3	3	2	2	27.646	4	3	8.61337
14	Major prion protein	P04156-2;A2A2V1;P04156	PRNP	0.868608	0.718455	NaN	0.426662	yes		1.5639e-18	19	20	16.7	19.9	7.72494	15060000	38021000	7.63107	26506000	16257000	4	5	4	5	26.885	5	5	8.37654
6769	MORF4 family-associated protein 1	Q9Y605	MRFAP1	0.864592	0.555824	NaN	NaN	yes		3.9667e-24	4	3	26.8	26.8	6.88754	2551900	5166800	7.06543	6850800	4774900	2	2	2	2	14.649	3	3	NaN
4343	G patch domain-containing protein 4	Q5T3I0;Q5T3I0-3;E9PAV9;E9PPY4;Q5T3I0-2;F2Z3C6;F8W895	GPATCH4	0.852553	0.484683	-0.0986671	0.616139	yes	yes	8.3362e-09	5	3	10.1	6.3	7.09785	3829500	8697700	6.48377	1842200	1204100	4	3	4	3	50.381	4	4	8.50948
2788	Tumor necrosis factor ligand superfamily member 4	P23510;Q8IV74	TNFSF4	0.850962	0.792386	1.47515	-0.928349	yes		6.655e-43	18	18	31.1	31.1	8.02078	33916000	70985000	7.84602	46638000	23511000	6	7	6	7	21.05	7	7	9.26914
6559	Transcription termination factor 2	Q9UNY4;Q9UNY4-2	TTF2	0.844498	0.687532	NaN	0.515046	yes		4.863e-12	3	5	3	4.8	6.82355	2630300	4030800	7.04579	6590700	4521400	3	5	3	5	129.59	6	6	6.42221
4460	Condensin-2 complex subunit H2	Q6IBW4-2;Q6IBW4;Q6IBW4-4;H0YC55;E5RJN3;E5RJ71;G3XAG4;H7C569;F8W8U0;F8WBT7;Q6IBW4-5	NCAPH2	0.843298	1.20003	NaN	NaN	yes		1.6884e-07	3	3	5	5	6.69564	1603600	3358300	6.29183	1195500	762620	3	3	3	3	65.715	4	4	NaN
6348	Kelch-like protein 13	Q9P2N7-2;Q9P2N7-3;Q9P2N7-4;Q9P2N7;Q9P2N7-5;C9JTS9	KLHL13	0.828252	0.540076	0.345365	0.184732	yes		9.8162e-32	4	4	15.5	10.1	7.54668	11954000	23257000	7.3755	13525000	10215000	8	5	2	2	69.09	8	2	7.73369
6067	Poliovirus receptor-related protein 3	Q9NQS3;Q9NQS3-2;E9PFR0	PVRL3	0.822092	0.9932	NaN	NaN	yes		7.7684e-09	4	2	3.5	3.5	6.67932	1859300	2919500	6.25597	1023900	779040	2	2	2	2	61.002	2	2	7.73696
6119	Protein FAM207A	Q9NSI2-2;Q9NSI2;C9JJU7	FAM207A	0.818839	0.503087	NaN	NaN	yes		7.3621e-44	11	6	26.5	20.9	7.30408	6477400	13664000	7.13786	8557500	5178700	5	4	5	4	23.944	6	6	6.18842
6381	Alpha-catulin	Q9UBT7-2;Q9UBT7;Q9UBT7-3;Q5JTQ6;Q5JTQ9	CTNNAL1	0.805261	0.557808	0.57109	NaN	yes	yes	2.5028e-38	9	9	15.5	16.6	7.39557	8482500	16382000	7.21619	9658700	6792200	8	9	8	9	80.152	10	10	8.45436
2534	Receptor-type tyrosine-protein phosphatase F	P10586-2;P10586;H0Y6Z7;H0Y4H1;H0Y7Z9;F2Z3B8;H0Y380;P23468-3;F5GWY7;F5GWT7;P23468-5;P23468-4;F5GWR7;P23468-6;Q13332-7;Q13332-5;A2A437	PTPRF	0.784151	0.83354	0.887715	-0.0267033	yes		1.4012e-179	27	22	16.6	13.9	7.77169	21369000	37745000	7.5737	23303000	14168000	21	17	18	14	211.68	25	22	8.25748
3048	DNA-binding protein inhibitor ID-1	P41134-2;P41134	ID1	0.783734	0.753247	NaN	NaN	yes		1.5364e-09	3	3	21.5	21.5	6.70218	1483600	3553600	6.72632	3483600	1841400	3	3	3	3	15.586	3	3	NaN
1423	RNA polymerase I-specific transcription initiation factor RRN3;Putative RRN3-like protein RRN3P2	H3BMT1;Q9NYV6;Q3MHU9;B4E3T2;F5H148;A6NIE6;B4E0J7	RRN3;RRN3P2	0.783317	0.893466	NaN	NaN	yes		2.2087e-55	7	5	10.2	8.8	7.10904	4614600	8239300	6.63851	2573300	1776900	6	5	6	5	72.787	7	7	NaN
2404	Plasminogen activator inhibitor 1	P05121;P05121-2;C9J272	SERPINE1	0.776961	0.50664	0.548909	0.0847523	yes	yes	4.0565e-209	140	135	55.2	63.9	9.37149	770560000	1581800000	9.09705	776720000	473660000	20	21	20	21	45.059	21	21	10.4357
345	Kinesin-like protein KIF23	B4E1K0;Q02241-2;H7BYN4;Q02241;H0YKQ5	KIF23	0.776794	0.771722	0.614733	0.795781	yes	yes	1.2835e-33	5	4	6.8	8.6	6.94916	3163800	5731500	7.04716	5820700	5325900	3	4	3	4	77.698	5	5	8.3204
2068	Plexin-A2	O75051;Q9HCM2;O75051-2;Q9HCM2-4	PLXNA2	0.776123	0.521091	0.242747	0.402935	yes		0	73	59	26.3	24	8.30343	81121000	119990000	8.10085	72368000	53773000	42	39	36	34	211.1	45	39	9.26868
3019	Squalene synthase	P37268;E9PNM1;B7Z1J3;B4DT56;B4DJE5;B3KQ95;E9PS69;E9PJG4	FDFT1	0.76061	1.17895	0.966637	-0.434197	yes		3.8586e-299	27	24	45.6	48.2	8.43138	97936000	172080000	8.24932	122550000	54999000	16	17	16	17	48.115	18	18	9.68686
5052	Protein CIP2A	Q8TCG1;Q8TCG1-2;F8WAX6;F8WF26	KIAA1524	0.758234	0.462095	0.452494	0.103047	yes	yes	8.8228e-54	21	22	20.7	23.6	7.8427	27690000	41924000	7.90985	44805000	36450000	17	18	17	18	102.18	19	19	8.59062
300	DNA ligase;DNA ligase 1	B4DTU4;P18858;M0R0Q7;Q2TB12;F5GZ28;B4E135	LIG1	0.757895	0.43074	0.765329	0.0167811	yes		2.1545e-65	14	17	16.7	18.7	7.79757	24226000	38517000	7.78638	33326000	27823000	12	14	12	14	98.227	15	15	8.94564
156	MHC class I polypeptide-related sequence A	B0V1F1;B0V1E9;Q5JP35;Q29983	MICA	0.754409	0.992375	NaN	NaN	yes		1.2347e-05	3	4	14.2	14.2	6.78055	2098900	3934400	6.46412	1990000	921520	2	2	2	2	27.515	2	2	NaN
1038	Kinetochore protein Nuf2	E9PQC4;Q9BZD4;B1AQT4;E9PP32;E9PKH1;B1AQT3	NUF2	0.748608	0.672458	1.3568	0.341642	yes	yes	9.0041e-23	7	10	16.5	13.4	7.90633	33653000	46947000	8.1433	74123000	64967000	6	5	6	5	48.832	6	6	8.42029
2977	Cystathionine beta-synthase	P35520;P35520-2;F5H2U1;C9JMA6;H7C2H4	CBS	0.741582	0.466327	NaN	0.332514	yes		1.0808e-19	8	6	10.2	7.8	7.35566	7906300	14775000	6.87813	4306400	3246800	5	4	5	4	60.586	5	5	7.7657
2142	WD repeat and HMG-box DNA-binding protein 1	O75717;F8W7P7;C9JW18;C9JYB3	WDHD1	0.741582	0.510392	0.701327	0.30177	yes		2.3554e-130	13	15	13.2	11.9	7.7015	23053000	27239000	7.68172	26754000	21299000	12	12	12	12	125.97	15	15	9.19923
6297	Cysteine-rich motor neuron 1 protein;Processed cysteine-rich motor neuron 1 protein	Q9NZV1	CRIM1	0.738057	0.720455	NaN	0.305597	yes	yes	6.0236e-18	7	7	2.9	3.9	7.16002	4592200	9862900	7.14594	9278900	4715000	3	4	3	4	113.74	4	4	NaN
5786	Uridine-cytidine kinase 2	Q9BZX2;B4DGD3;Q9BZX2-2	UCK2	0.735385	0.64363	1.1191	NaN	yes	yes	3.752e-59	9	13	25.7	35.2	7.75399	18146000	38607000	7.64463	27917000	16203000	5	6	5	6	29.299	6	6	9.03177
922	Breast cancer anti-estrogen resistance protein 1	F5GXA2;P56945;F5H7Z0;P56945-3;P56945-2;E9PCV2;E9PCL5;P56945-4;F5H855;H3BN62;H3BVF0;H3BSY4;H3BQJ7;H3BSB2;Q14511-3;Q14511;H3BTL5;H3BTB0;H3BU42;Q14511-2	BCAR1	0.729161	0.631299	0.3801	NaN	yes		1.7488e-114	43	40	34.2	30.8	8.28389	73275000	118990000	8.24665	104890000	71574000	21	19	21	19	93.135	24	24	9.26555
2429	Cyclin-dependent kinase 1	P06493;P06493-2;E5RIU6	CDK1	0.726212	0.5533	0.959495	0.160787	yes		4.5264e-133	30	28	67.7	60.3	8.53466	112440000	230050000	8.32416	130840000	80102000	18	16	16	15	34.095	18	16	9.89093
2671	Y-box-binding protein 3	P16989;P16989-3;H0YG22	YBX3	0.72291	0.446848	0.492878	0.538639	yes		0	2	3	50.8	45.7	7.18532	5118700	10203000	7.01649	5956900	4430300	13	12	1	1	40.089	13	1	10.2718
4052	Poliovirus receptor-related protein 1	Q15223;Q15223-3;Q15223-2	PVRL1	0.72143	0.525094	NaN	0.372707	yes		8.1348e-06	2	3	5	5	6.67393	1745600	2974300	6.94229	5170800	3584900	2	2	2	2	57.157	2	2	NaN
6330	Teneurin-3	Q9P273	TENM3	0.717767	0.532897	NaN	NaN	yes		2.3521e-13	10	10	2.3	2.6	7.0249	4305100	6285300	7.10592	6955500	5806300	6	7	6	7	300.95	7	7	7.08899
4906	Uncharacterized protein C12orf45	Q8N5I9;J3KN91	C12orf45	0.711116	0.492146	NaN	NaN	yes	yes	6.6172e-14	3	3	16.2	16.2	6.66853	1687800	2973700	6.73947	3412500	2076200	3	3	3	3	20.123	6	6	NaN
2635	Poliovirus receptor	P15151-3;P15151-2;P15151;P15151-4;K7EQU5	PVR	0.707426	0.438209	0.647381	0.189103	yes		3.9086e-46	22	25	23.4	20.9	8.05545	39692000	73925000	7.60465	22999000	17240000	7	7	7	7	39.304	8	8	9.10503
6115	Kinesin-like protein KIF15	Q9NS87;Q9NS87-2;C9JKA9;Q9NS87-4;D6RCT7;Q9NS87-3;H7BZT2;H7C1K7	KIF15	0.701257	0.504432	0.420405	0.219908	yes		1.7037e-88	14	16	8.6	13.3	7.4247	11872000	14717000	7.38328	12606000	11563000	12	16	12	16	160.16	18	18	8.32506
1413	Low-density lipoprotein receptor	P01130-2;P01130-3;H0YNT7;P01130-4;P01130-5;P01130;J3KMZ9;H0YMD1;H0YM92;H0YMQ3	LDLR	0.694262	0.625412	NaN	0.94485	yes		2.4623e-71	24	19	13	13	7.77571	23569000	36096000	7.86625	37515000	35979000	7	7	7	7	75.854	7	7	8.33696
4382	Telomere-associated protein RIF1	Q5UIP0-2;Q5UIP0;H7C2B5;H7BZN3;B4DS49	RIF1	0.673163	0.407599	0.232964	0.422548	yes		2.8109e-96	23	26	6.5	7	7.40478	10865000	14531000	7.24137	9543000	7890000	12	13	12	13	271.69	13	13	8.38306
4127	UDP-N-acetylhexosamine pyrophosphorylase;UDP-N-acetylgalactosamine pyrophosphorylase;UDP-N-acetylglucosamine pyrophosphorylase	Q16222-3;Q16222;Q16222-2;B1AR80	UAP1	0.670819	0.449455	1.15883	0.295409	yes		4.4508e-169	32	44	39	33.6	8.8477	253790000	450420000	8.45238	164920000	118470000	19	16	17	14	58.681	20	18	10.0592
6518	Ankyrin repeat domain-containing protein 50	Q9ULJ7;Q9ULJ7-2	ANKRD50	0.654125	0.418766	0.760212	0.428758	yes		4.682e-75	27	25	18.5	15.5	7.9725	38595000	55270000	7.81412	35627000	29553000	18	16	18	16	155.86	19	19	9.00432
3822	Mitotic spindle assembly checkpoint protein MAD2A	Q13257;Q8IZX3	MAD2L1	0.638158	0.431879	0.193225	0.145676	yes		6.0743e-75	10	7	31.7	20	7.61318	14922000	26115000	7.50892	18832000	13446000	6	4	6	4	23.51	7	7	9.20303
1010	Probable RNA-binding protein EIF1AD	E9PLI6;E9PS76;E9PRR8;Q8N9N8;E9PQD0;E9PS30;E9PNH5	EIF1AD	0.624716	0.76584	0.513413	NaN	yes		1.0484e-37	4	4	42.5	42.5	7.30634	7535300	12711000	7.2763	12571000	6322200	4	4	4	4	13.062	4	4	8.5142
5619	Serine/threonine-protein kinase RIO1	Q9BRS2	RIOK1	0.613777	0.73109	0.599395	0.37195	yes		6.1444e-09	2	3	3.3	4.9	6.64723	1661200	2777200	6.4113	1512600	1065500	2	3	2	3	65.582	4	4	8.30092
2692	Endoglin	P17813-2;P17813	ENG	0.609172	0.597568	1.08014	0.319852	yes		2.9246e-143	34	30	21.6	21.6	8.84644	240280000	461880000	8.64651	264410000	178710000	12	12	3	3	67.541	13	3	9.883
324	Roundabout homolog 4	Q8WZ75-3;B4DYV8;Q8WZ75-2;Q8WZ75	ROBO4	0.597924	0.651639	NaN	0.0556163	yes		1.2257e-16	7	8	7.5	6.8	7.11481	4318800	8707400	7.31719	12873000	7884300	5	5	5	5	75.281	8	8	8.49886
4015	Mortality factor 4-like protein 2	Q15014;Q5JXX1;Q5JXX2;Q5JXX3;Q5JXX4;Q5JXX6	MORF4L2	0.597924	0.449678	NaN	0.270713	yes		8.556e-43	8	5	27.8	27.8	7.36327	8143800	14938000	7.07573	7129100	4775500	7	7	5	5	32.307	7	5	7.74504
5925	Coiled-coil domain-containing protein 86	Q9H6F5;B4DY99;H0YG79	CCDC86	0.597165	0.390095	-0.351415	0.552729	yes		6.2627e-12	3	10	11.1	13.3	7.08196	5653000	6423700	7.17967	7984100	7139800	3	4	3	4	40.235	4	4	9.16385
3655	A-kinase anchor protein 12	Q02952	AKAP12	0.592316	0.751201	0.754861	0.566017	yes		0	4	4	65	63.3	6.81139	2823000	3654300	6.85067	4216700	2873700	90	92	2	2	191.48	96	2	10.5472
2234	Cyclin-D1-binding protein 1	O95273-2;O95273;H3BR23;H3BT91;H3BQA6;B4DHB5;O95273-4;O95273-3	CCNDBP1	0.588118	0.451744	NaN	NaN	yes		3.6204e-63	5	2	7.8	7.4	6.92895	3816900	4674000	6.49996	2101900	1060100	3	2	3	2	34.553	5	5	NaN
2316	Histone-lysine N-methyltransferase NSD2	O96028;O96028-5;O96028-3;O96028-7;H0Y9U6;D6R9V2;O96028-6;O96028-4;O96028-2	WHSC1	0.587258	0.649568	0.17964	0.303874	yes		5.0021e-08	2	2	1.9	1.7	6.47242	1138900	1828800	6.36114	1359100	937890	2	2	2	2	152.26	3	3	8.81876
6470	ADP-ribosylation factor-binding protein GGA2	Q9UJY4	GGA2	0.566075	0.48894	NaN	NaN	yes		4.0246e-57	8	7	21.7	12.6	7.30371	7112100	13012000	6.89421	4705800	3132200	9	6	8	5	67.15	9	8	8.08207
1806	Thioredoxin domain-containing protein 9	O14530;B8ZZX4;Q8TB70;F8WCJ3;F8WBV5;G3XAJ4	TXNDC9	0.564327	0.483274	0.814067	0.401988	yes		2.7713e-121	23	18	39.4	39.4	7.95961	31674000	59446000	7.98867	59360000	38066000	9	9	9	9	26.534	9	9	9.46725
5579	Growth/differentiation factor 15	Q99988	GDF15	0.564036	0.447373	-0.107675	-0.0678247	yes		2.6617e-115	26	29	44.2	44.2	8.04926	39320000	72695000	7.69107	29277000	19822000	11	11	11	11	34.14	12	12	9.14805
4163	Lanosterol 14-alpha demethylase	Q16850;Q16850-2;H7C0D0	CYP51A1	0.558196	0.517268	0.918611	-0.268555	yes		9.3845e-192	32	27	36.4	30.2	8.40262	87815000	164890000	8.17216	88147000	60498000	14	14	14	14	56.805	16	16	9.46624
888	Squalene monooxygenase	E7EVQ6;Q14534;H0YBN7;E5RJH9	SQLE	0.556439	0.788439	NaN	NaN	yes		2.7222e-65	5	6	16.5	14	7.62457	17338000	24789000	7.2915	13043000	6523000	5	4	5	4	53.067	5	5	8.59438
3777	Protein tyrosine phosphatase type IVA 2	Q12974;E9PMY3;E9PML8;E9PJC0;E9PRR9;Q12974-2;Q12974-3;E9PL34	PTP4A2	0.553605	0.707573	-0.00641444	NaN	yes		5.8831e-33	5	6	27.5	22.2	6.99747	3521900	6420200	7.11694	8336200	4753400	4	3	2	2	19.127	4	2	8.53564
2311	Molybdopterin synthase catalytic subunit	O96007	MOCS2	0.551157	0.597209	0.769845	0.00738285	yes		7.2116e-20	3	4	20.2	28.2	6.71324	1798000	3369000	6.82267	4212500	2435200	3	4	3	4	20.944	4	4	8.22796
4220	Filamin A-interacting protein 1-like	Q4L180-5;Q4L180-3;Q4L180-7;Q4L180-2;Q4L180;C9JYJ6;Q4L180-6;H7C4M0	FILIP1L	0.539248	0.562811	0.123618	-0.0220935	yes		9.4564e-30	10	9	11.7	10.2	7.21982	6614400	9974400	7.21751	9598600	6902600	9	8	9	8	99.924	12	12	8.42262
3923	Kelch-like ECH-associated protein 1	Q14145;K7ESE0;K7EJ49;K7EJD8;K7EPZ3;K7EQX2	KEAP1	0.535587	0.554757	NaN	0.56042	yes		3.638e-14	8	7	10.1	8	7.4357	10924000	16347000	6.83823	4178900	2711200	6	5	6	5	69.666	7	7	8.25047
4101	Thyroid receptor-interacting protein 6	Q15654;H7BZE2	TRIP6	0.52973	0.479592	0.571305	-0.0886005	yes	yes	1.1407e-47	13	19	33.8	33.8	7.904	32129000	48039000	7.64372	26132000	17896000	9	9	9	9	50.287	9	9	8.83795
84	DNA polymerase alpha catalytic subunit;DNA polymerase	P09884;A6NMQ1	POLA1	0.528138	0.570734	0.484797	0.213667	yes		8.0607e-47	4	9	3	6	6.8004	2513300	3802100	7.12281	7480200	5788100	4	7	4	7	165.91	7	7	8.36912
5998	Bcl-2-like protein 12	Q9HB09;M0QZM6;Q9HB09-3;M0R1Z8	BCL2L12	0.525945	0.402145	NaN	NaN	yes		6.3119e-11	3	4	6.9	6.9	6.6612	1720300	2863100	6.75427	3505900	2173100	2	2	2	2	36.821	3	3	NaN
4761	Bifunctional lysine-specific demethylase and histidyl-hydroxylase MINA	Q8IUF8-4;Q8IUF8;Q8IUF8-2;H0Y9L8;D6RCB6;Q8IUF8-3	MINA	0.524448	0.48543	0.595664	0.448264	yes		4.7517e-11	10	5	10.3	10.3	7.38607	9200500	15126000	6.96458	5049700	4167000	5	5	5	5	52.672	5	5	8.37249
5783	NKG2D ligand 3	Q9BZM4;Q9BZM6	ULBP3	0.512619	0.506051	NaN	NaN	yes		1.851e-11	4	3	19.3	15.6	6.69544	1613800	3345700	6.42896	1555500	1129600	4	3	4	3	27.949	4	4	NaN
2298	Fatty acid desaturase 2	O95864;O95864-3;B7Z634;O95864-2;E5RGD8;F5H8G5	FADS2	0.502416	0.396517	1.00995	0.273117	yes		1.8093e-46	54	47	27.5	28.2	8.45291	108300000	175430000	8.2306	101490000	68569000	11	11	9	9	52.259	12	9	9.73627
1215	DNA polymerase delta subunit 2	F8W8R3;P49005;C9IZD2;C9J8Z7;C9JLE1;H7C1B3;C9JHC7	POLD2	0.497847	0.428246	0.289477	0.114924	yes		1.4104e-82	4	3	12.3	9.7	7.70114	19658000	30594000	7.37554	13898000	9844600	4	3	4	3	49.612	4	4	8.97005
2415	Transcription factor AP-1	P05412	JUN	0.494894	0.486405	NaN	0.53291	yes		2.7927e-102	5	4	15.4	15.4	7.30415	7640300	12503000	6.99198	5502800	4314200	4	4	3	3	35.675	4	3	7.95665
1802	Acyl-CoA desaturase	O00767	SCD	0.493263	0.690256	1.10567	0.683775	yes		1.2492e-23	14	13	22.6	22.6	7.85261	25118000	46104000	7.75992	36678000	20856000	4	4	4	4	41.522	4	4	9.52369
3782	Protein AF1q	Q13015	MLLT11	0.492038	0.61362	NaN	NaN	yes		1.7639e-10	3	2	46.7	28.9	6.18304	610260	913950	5.46883	174430	119900	3	2	3	2	10.061	3	3	NaN
6478	Hematological and neurological expressed 1 protein	Q9UK76;J3KT51;B8ZZT7;Q9UK76-2;Q9UK76-3;J3KSH8;F5GY98	HN1	0.485796	0.412304	0.753184	0.409395	yes		2.2045e-64	8	8	74	74	7.53403	12447000	21753000	7.61526	24357000	16876000	7	7	7	7	16.014	7	7	10.1658
4108	Neutral amino acid transporter B(0)	Q15758;M0QXM4;B4DWS4;Q15758-2;M0QX44;M0R144	SLC1A5	0.48436	0.470427	0.776901	0.76966	yes	yes	3.3409e-61	29	25	18.3	15.7	8.4019	96782000	155510000	8.0881	72892000	49595000	9	7	9	7	56.598	9	9	8.86458
5070	Serine/threonine-protein kinase Nek7	Q8TDX7;F8WAG2;F5H3U7;Q8TDX7-2;Q5TBG1;C9J1H8	NEK7	0.483949	0.467556	-0.283126	-0.0328203	yes		5.86e-22	10	7	35.1	28.8	7.44154	11263000	16377000	7.37064	12978000	10499000	8	7	6	5	34.551	8	6	8.65875
2966	Merlin	P35240-3;P35240;P35240-2;P35240-4;P35240-6;P35240-5;P35240-8;P35240-7;P35240-10;F8VVF8;F8VW54;F8VWE0;P35240-9;Q12999	NF2	0.480556	0.498202	0.031009	NaN	yes		2.7721e-25	12	14	15.9	19.5	7.56794	14683000	22295000	7.0966	7063500	5427800	9	11	9	11	69.089	11	11	8.74388
5970	Pantothenate kinase 3	Q9H999;Q8TE04-3;Q8TE04-2;Q8TE04-4;Q8TE04	PANK3	0.478187	0.464567	0.218252	-0.00542172	yes		3.5281e-22	3	4	15.1	15.1	6.73416	2711200	2710800	6.68514	2817100	2026200	4	4	3	3	41.094	4	3	8.18918
5890	Semaphorin-6B	Q9H3T3;F6IB19	SEMA6B	0.472609	0.66739	NaN	-0.0389593	yes		2.3131e-31	5	6	8.6	8.6	7.34729	9205300	13043000	7.41774	14967000	11199000	5	5	5	5	95.283	5	5	7.19612
3848	Disintegrin and metalloproteinase domain-containing protein 9	Q13443;F8WC54;Q13443-2;A0AVL1	ADAM9	0.46919	0.382599	NaN	0.394901	yes		1.539e-12	6	9	5	3.7	7.40413	10567000	14792000	7.24304	9731700	7768000	4	4	4	4	90.555	5	5	8.61072
5573	Equilibrative nucleoside transporter 1	Q99808;B3KQV7	SLC29A1	0.468775	0.524113	0.285973	0.321768	yes		1.2428e-63	40	34	19.3	19.3	8.1839	64290000	88425000	7.82201	40397000	25979000	8	8	8	8	50.219	8	8	8.73468
2478	Asparagine synthetase [glutamine-hydrolyzing]	P08243-2;P08243;P08243-3;F8WEJ5;C9JT45;C9J057;C9JLN6;C9JM09	ASNS	0.467945	0.535494	0.426795	0.726594	yes		1.5876e-27	9	6	22.6	16.9	7.64673	16050000	28283000	6.9821	6010000	3586300	9	6	9	6	62.168	9	9	8.97846
4029	DNA polymerase delta subunit 3	Q15054;Q32N00;Q32MZ9;H0YEX7	POLD3	0.464202	0.439675	NaN	0.367847	yes		4.5575e-09	6	5	9.9	6.9	7.12555	4991600	8360200	6.60189	2205700	1792700	4	3	4	3	51.4	4	4	8.44037
2570	Cyclin-dependent kinase 4	P11802;F8VYH9;F8VTV8;F8VWX7;F8W1L8;F8VYY1;Q96BE9;F8VXD2;B4DNF9;F8VZZ0;F8VZ51;F8VZ13	CDK4	0.462118	0.409802	0.959495	0.305624	yes		5.8799e-38	8	8	26.7	26.4	7.84014	24611000	44595000	7.4915	17906000	13104000	7	6	6	5	33.729	7	6	9.05081
2987	Basigin	P35613-3	BSG	0.454802	0.39523	0.415929	NaN	yes		4.4566e-200	4	3	55.1	55.1	7.13082	6291300	7224100	7.07657	6909600	5018500	8	8	1	1	19.438	8	1	10.114
6087	DNA polymerase epsilon subunit 3	Q9NRF9	POLE3	0.448923	0.510139	NaN	NaN	yes	yes	4.4435e-15	3	2	18.4	18.4	7.20806	6169800	9976200	7.08618	7920100	4275300	2	2	2	2	16.859	2	2	8.31647
3920	Dystroglycan;Alpha-dystroglycan;Beta-dystroglycan	Q14118	DAG1	0.447028	0.383604	-0.169423	0.0116403	yes		3.4877e-35	18	19	12.3	10.6	7.74381	23599000	31838000	7.7255	29440000	23708000	8	9	8	9	97.44	10	10	9.43966
5101	Sodium-dependent phosphate transporter 1	Q8WUM9;H7BZK4	SLC20A1	0.44608	0.618799	NaN	NaN	yes		7.7088e-14	7	8	7.7	7.7	7.25467	7440900	10534000	6.86822	4204000	3178700	4	4	4	4	73.699	4	4	NaN
2023	Long-chain-fatty-acid--CoA ligase 4	O60488-2;O60488;D6RF95;H0Y9A0;D6RD96;D6RFW9;D6RDA8	ACSL4	0.440059	0.452068	0.286834	0.347347	yes		4.1006e-245	42	38	39	36.3	8.59007	153670000	235440000	8.31624	121590000	85541000	21	20	19	18	74.435	22	20	9.98608
5155	SEC14-like protein 1	Q92503-3;Q92503;Q92503-2;K7EJ08;K7EPE4;K7ELM0;K7EIJ7;K7ESI4;O43304;K7EQK4;K7ELU0;K7ERB3	SEC14L1	0.433906	0.70038	-0.247104	-0.850009	yes		3.6512e-193	53	48	41.9	48.2	8.44347	110680000	166940000	8.30869	122960000	80602000	24	26	24	26	77.131	27	27	9.12714
58	Hematological and neurological expressed 1-like protein	A6NGP5;Q9H910;B4DLH4;H3BU16;Q9H910-2;H3BMV3;H3BMT0;H3BTV5;H3BMM8;B4E1P3	HN1L	0.42826	0.485492	0.434968	0.114149	yes		2.6729e-57	10	8	39.3	52.8	7.44358	10657000	17113000	7.49447	18500000	12723000	5	6	5	6	18.906	6	6	9.36275
5709	DET1- and DDB1-associated protein 1	Q9BW61	DDA1	0.426659	0.392738	NaN	NaN	yes		2.202e-07	3	2	29.4	20.6	6.42724	1089200	1585300	6.09482	685700	558270	3	2	3	2	11.835	3	3	7.58172
1040	Caspase recruitment domain-containing protein 16;Caspase;Caspase-1;Caspase-1 subunit p20;Caspase-1 subunit p10	E9PQW1;Q5EG05-2;Q5EG05;Q5FBZ0;B4DVD8;G3V169;P29466-2;P29466	CARD16;CASP1	0.425483	0.601317	0.325276	-0.0525914	yes		2.7689e-06	4	3	18.9	18.9	6.92857	3301400	5182000	6.69237	3057100	1867500	2	2	2	2	10.331	2	2	8.02123
57	Sodium/potassium-transporting ATPase subunit beta-1	B7Z9S8;A6NGH2;P05026-2;P05026	ATP1B1	0.424627	0.490854	0.767772	0.276755	yes		2.9066e-28	15	17	21.9	21.9	8.08561	45358000	76435000	7.73616	32019000	22452000	5	5	5	5	28.627	5	5	8.95799
5789	Protein sprouty homolog 4	Q9C004-2;Q9C004;D6RB56	SPRY4	0.415181	0.969621	NaN	NaN	yes		1.4654e-21	3	2	44.3	13.2	7.04202	4213700	6802600	6.32769	1411100	715500	3	1	3	1	11.482	3	3	NaN
2428	Retinoblastoma-associated protein	P06400	RB1	0.414104	0.464833	0.324492	0.195189	yes		3.3859e-36	7	5	5.7	1.7	7.2971	8588500	11232000	6.88918	4168100	3579700	5	2	5	2	106.16	6	6	8.57364
741	tRNA methyltransferase 10 homolog A	D6R954;Q8TBZ6	TRMT10A	0.407947	0.380766	0.37785	NaN	yes		4.4973e-06	2	2	15	15	6.40741	874470	1680600	6.13136	788560	564680	2	2	2	2	23.986	2	2	7.92342
3908	Isopentenyl-diphosphate Delta-isomerase 1	Q13907;Q13907-2;C9JKM8;C9JD53;Q9BXS1	IDI1	0.406973	0.559052	0.93825	-0.192342	yes		6.2497e-171	17	18	48.9	48.9	8.40511	96185000	157980000	8.48222	187690000	115850000	10	10	10	10	26.319	10	10	9.61407
2959	Glypican-1;Secreted glypican-1	P35052;H7C410;H7C024;H7BZL4;C9J4Y6;H7BZE9	GPC1	0.400786	0.379088	NaN	NaN	yes		1.4337e-39	12	11	14.3	15.9	7.28015	8535200	10526000	7.18653	8943100	6421700	6	6	6	6	61.68	7	7	NaN
4113	Methylsterol monooxygenase 1	Q15800;Q15800-2;D6RDP9;D6R952;D6REA2	MSMO1	0.398173	0.645298	0.401339	-0.136598	yes		7.2386e-171	14	14	24.6	24.6	7.83551	24759000	43713000	7.73122	34949000	18905000	5	5	5	5	35.215	5	5	9.21373
3861	Serine/threonine-protein kinase ATR	Q13535-2;Q13535-3;Q13535;H0Y8R8;H0Y8Y6;H0Y9K2	ATR	0.396865	0.547896	NaN	0.11468	yes		2.318e-08	2	2	0.8	0.8	5.74771	273220	286180	5.89559	357590	428700	1	1	1	1	294.22	2	2	7.97475
3606	Cdc42 effector protein 1	Q00587-2;Q00587;B0QYC6;B0QYC7;B0QYC8	CDC42EP1	0.388112	0.489085	0.59718	-0.0508724	yes		5.5256e-18	7	6	23.2	17.2	7.43111	10845000	16139000	7.14026	8288500	5523700	6	5	6	5	39.686	6	6	9.14724
2455	Beta-hexosaminidase subunit beta;Beta-hexosaminidase subunit beta chain B;Beta-hexosaminidase subunit beta chain A	P07686;Q5URX0;H0YA83;H0Y9B6;H0Y9M3	HEXB	-0.358082	-0.383452	-0.485483	-0.272125	yes		1.2083e-160	47	45	30.9	30.9	8.60798	207490000	198000000	8.67882	231210000	246120000	17	17	17	17	63.111	18	18	10.1967
3894	Protein Shroom2	Q13796;F5H3B6;C9IZC6	SHROOM2	-0.362322	-0.461281	-0.472561	0.10288	yes		5.5301e-38	7	11	4.6	6.6	6.73325	3279200	2131500	6.98614	3854500	5831600	6	9	5	8	176.41	10	9	8.62443
2627	Protein C-ets-1	P14921;P14921-2;P14921-3;P14921-4;Q96AC5	ETS1	-0.373534	-0.896491	NaN	NaN	yes	yes	5.6352e-80	5	2	16.1	7.5	7.15903	7594900	6827400	6.72226	2144400	3131100	5	2	5	2	50.407	5	5	8.14276
2537	Lysosomal protective protein;Lysosomal protective protein 32 kDa chain;Lysosomal protective protein 20 kDa chain	P10619;Q5JZH0;Q5JZG9	CTSA	-0.377204	-0.369642	-0.44354	-0.373007	yes		1.0604e-50	17	13	10.6	9	7.88359	39883000	36604000	7.80917	29760000	34682000	5	4	5	4	54.465	5	5	9.77876
6557	60S ribosomal protein L26-like 1	Q9UNX3;E5RIT6;E5RHH1	RPL26L1	-0.378324	-0.305626	-0.105495	-0.150846	yes		1.318e-36	3	9	46.9	46.9	7.67639	24147000	23320000	7.72331	25708000	27175000	10	10	2	2	17.256	10	2	9.0508
6522	Transmembrane and coiled-coil domains protein 3	Q9ULS5;G3V207;F8VQF2	TMCC3	-0.387481	-0.381634	-1.20192	-0.574634	yes		2.2628e-134	13	9	32.5	22	7.73677	29017000	25530000	7.39506	11076000	13759000	12	9	12	9	53.784	13	13	8.93901
1033	Diacylglycerol O-acyltransferase 1	E9PNR5;E9PS80;O75907	DGAT1	-0.38765	-0.320891	NaN	NaN	yes		3.3361e-75	4	3	16.3	16.3	6.90599	3798200	4255400	6.58281	1825400	2001200	3	3	3	3	33.105	4	4	7.46679
5074	SH3 domain and tetratricopeptide repeat-containing protein 1	Q8TE82;F5GXD3;D6REB6;E7EQR1;Q6NVH2;D6RI07	SH3TC1	-0.389868	-0.370445	NaN	NaN	yes		1.4101e-11	3	3	2.6	1.7	6.61085	2488500	1593400	6.56068	1571400	2065100	3	2	3	2	146.96	3	3	7.32762
4299	Long-chain fatty acid transport protein 3	Q5K4L6;Q5K4L6-2;H7BZH4;Q5K4L6-3;H0YDP0;H0YDM5	SLC27A3	-0.390075	-0.394654	NaN	0.312812	yes		4.4819e-47	8	9	13.6	18.1	7.76214	33406000	24422000	7.55659	15680000	20344000	7	8	7	8	78.643	9	9	8.38039
3814	Multimerin-1;Platelet glycoprotein Ia*;155 kDa platelet multimerin	Q13201;E7EPG1;Q13201-2	MMRN1	-0.399364	-0.685594	-0.8482	-0.116448	yes		0	125	126	29.4	30	8.76282	345020000	234160000	8.67662	171370000	303550000	28	29	28	29	138.11	29	29	9.87188
3756	A-kinase anchor protein 13	Q12802-4;Q12802;Q12802-2;H0YMW2;A8MYJ1;H0YLH1;Q12802-5	AKAP13	-0.401886	-0.365967	-1.27031	-0.0969026	yes		1.3628e-242	82	92	18	16.8	7.95735	53935000	36712000	7.96788	38140000	54731000	35	33	35	33	305.28	38	38	8.78154
431	Galactosylgalactosylxylosylprotein 3-beta-glucuronosyltransferase 3	B7ZAB3;G3V150;O94766;E9PNA1;REV__Q9Y2Y4;REV__Q9BRK4	B3GAT3	-0.403252	-0.390365	NaN	NaN	yes		1.3781e-41	8	8	20	20	7.39233	13751000	10927000	7.05388	5237600	6082900	5	5	5	5	34.624	5	5	8.20164
5991	Sialate O-acetylesterase	Q9HAT2;Q9HAT2-2	SIAE	-0.405172	-0.451779	-0.516519	-0.150446	yes		3.3644e-120	2	4	5	9.4	6.53982	1630500	1835400	6.64277	1863400	2529700	2	4	2	4	58.314	5	5	8.92309
2552	Lipoamide acyltransferase component of branched-chain alpha-keto acid dehydrogenase complex, mitochondrial	P11182;Q5VVL7	DBT	-0.406713	-0.389347	-0.735872	NaN	yes		2.847e-29	8	6	19.7	13.3	7.67357	25731000	21428000	7.22675	7477100	9378700	9	6	9	6	53.486	9	9	9.32726
3216	Ectonucleoside triphosphate diphosphohydrolase 1	P49961-3;P49961-5;P49961;P49961-2;P49961-6;P49961-4	ENTPD1	-0.414176	-0.349199	-1.93538	-0.0238082	yes		1.0801e-13	4	7	12.7	12.7	7.53076	18133000	15811000	7.09177	5367700	6985400	3	3	3	3	34.174	3	3	9.02514
4226	von Willebrand factor A domain-containing protein 3B	Q502W6-2;Q502W6-8;Q502W6;Q502W6-6;H0YF54;F8WD48;F8WBX4;B7Z7Q7	VWA3B	-0.419775	-0.361246	NaN	NaN	yes		1.5351e-05	3	3	4.6	1.6	6.71744	2639500	2577700	6.68015	2540500	2247400	2	1	2	1	70.611	2	2	NaN
4822	C-Maf-inducing protein	Q8IY22;Q8IY22-3;Q8IY22-2	CMIP	-0.425029	-0.424328	-0.531574	-0.117573	yes	yes	1.4099e-49	7	6	12.3	11.8	7.38117	13291000	10762000	6.98719	4168000	5541400	6	6	6	6	86.33	7	7	8.54254
3079	Lysosomal Pro-X carboxypeptidase	P42785;P42785-2;B7Z7Q6;E9PQB5;E9PL85;E9PQN3;E9PKN6;E9PIG4;E9PNF7;E9PLY4;E9PNJ1;E9PL49;E9PR42	PRCP	-0.434702	-0.308262	-0.579811	-0.206697	yes		4.1504e-64	28	27	26	26	8.64809	237970000	206750000	8.4743	133060000	165000000	10	10	10	10	55.799	10	10	10.6265
1554	Methylmalonate-semialdehyde dehydrogenase [acylating], mitochondrial	J3KNU8;Q02252;G3V4Z4	ALDH6A1	-0.436702	-0.385495	-0.45665	NaN	yes		5.8612e-10	3	5	5.2	7.1	7.19932	8891600	6932200	6.77782	2733500	3262000	3	4	3	4	56.227	6	6	9.35934
5076	DDB1- and CUL4-associated factor 11	Q8TEB1-2;Q8TEB1;H0YM86;H0YN92;H0YLH4;H0YMN6;H0YKR8;H0YNS2;H0YLQ1;H0YLF1;H0YLX7;H0YN03;H0YNK2;H0YN21;H0YMZ4;H0YNT0;H0YN15;H0YM56;H0YMF7;H0YL64;H0YL29;H0YLB2;Q8TEB1-3	DCAF11	-0.439193	-0.516498	-0.159308	NaN	yes		1.1217e-12	4	3	11.7	8.3	7.02044	5311300	5170700	6.6642	2514200	2101100	4	3	4	3	58.846	4	4	8.29719
2441	Epoxide hydrolase 1	P07099;B1AQP9;B1AQP8	EPHX1	-0.440147	-0.4251	-0.871556	-0.25339	yes		3.5529e-134	33	31	34.1	38.2	8.41626	135590000	125180000	8.18466	67943000	85048000	15	15	15	15	52.948	18	18	10.1437
3732	FCH domain only protein 2	Q0JRZ9;J3KNW0;Q0JRZ9-3;Q0JRZ9-2;H7BXJ4;H0YAE2	FCHO2	-0.440868	-0.402746	-0.947415	NaN	yes		3.6056e-29	6	5	8	7.9	7.17626	8068100	6937700	7.40066	10498000	14659000	6	5	6	5	88.923	8	8	8.55771
4659	General receptor for phosphoinositides 1-associated scaffold protein	Q7Z6J2;F8VRX5;Q7Z6J2-2	GRASP	-0.441941	-0.313398	NaN	NaN	yes		4.3412e-12	3	4	8.4	10.9	7.04383	5733600	5328100	6.77246	2535400	3386500	3	4	3	4	42.623	4	4	8.05975
1380	Dipeptidyl peptidase 1;Dipeptidyl peptidase 1 exclusion domain chain;Dipeptidyl peptidase 1 heavy chain;Dipeptidyl peptidase 1 light chain	H0YCY8;P53634;P53634-2;P53634-3	CTSC	-0.452042	-0.310294	-0.456573	-0.271703	yes		2.1093e-07	5	5	12.7	12.7	7.06213	6141300	5397100	7.15794	6622800	7762900	3	3	3	3	27.824	3	3	9.14345
959	Amyloid beta A4 protein;N-APP;Soluble APP-alpha;Soluble APP-beta;C99;Beta-amyloid protein 42;Beta-amyloid protein 40;C83;P3(42);P3(40);C80;Gamma-secretase C-terminal fragment 59;Gamma-secretase C-terminal fragment 57;Gamma-secretase C-terminal fragment 50;C31	E9PG40;P05067;P05067-6;P05067-11;P05067-8;P05067-9;P05067-10;E9PEV0;P05067-4;P05067-5;P05067-7;P05067-3;H7C104;H7C0V9;H7C2L2;P05067-2	APP	-0.453713	-0.331056	-0.405353	0.061612	yes		5.755e-194	78	74	36.4	36.4	8.51767	189830000	139520000	8.51089	134870000	189380000	22	22	21	21	80.832	22	21	10.0759
740	Calcium/calmodulin-dependent protein kinase type II subunit delta	Q13557-8;Q13557-10;D6R938;Q13557;E9PBG7;Q13557-6;Q13557-11;E9PF82;Q13557-12;Q13557-9;Q13557-5;Q13557-3;Q13557-4;H0Y9J2;Q9UQM7;Q9UQM7-2;E9PBE8;E7EQE4;D6RHX9;D6RFJ0;E7ERS6;E7ETC9	CAMK2D	-0.464096	-0.486142	-0.298761	0.1778	yes		0	17	12	37.2	37.2	8.10701	68520000	59419000	7.77525	26931000	32670000	16	16	8	8	54.127	16	8	9.39818
3157	MARCKS-related protein	P49006	MARCKSL1	-0.47027	-0.422228	NaN	-0.200685	yes		1.5592e-40	6	9	14.4	51.3	7.56052	18380000	17971000	7.3122	8377400	12144000	2	4	2	4	19.529	4	4	8.38394
3853	Nuclear factor of activated T-cells, cytoplasmic 2	Q13469-3;Q13469-2;Q13469	NFATC2	-0.482257	-0.382088	NaN	-0.223529	yes		9.9243e-09	2	3	3	4.1	6.70409	2973300	2086000	6.88292	3204200	4432800	2	3	2	3	97.691	3	3	7.74114
2850	CD82 antigen	P27701;P27701-2;E9PJC7;H0YD57;E9PP61;E9PJB7;E9PJK9;E9PJ45;E9PM43	CD82	-0.486033	-0.386516	NaN	NaN	yes		2.0933e-42	14	15	18	18	7.41442	13328000	12639000	7.34238	10001000	11996000	4	5	4	5	29.625	6	6	7.88584
4086	Regucalcin	Q15493;Q15493-2	RGN	-0.50197	-0.665743	NaN	NaN	yes		8.7663e-98	3	2	5	10.7	7.37205	12896000	10657000	7.03683	5787500	5097700	1	2	1	2	33.252	2	2	NaN
6556	RNA-binding protein Nova-2	Q9UNW9;D3DS81;P51513-3;P51513-4;P51513;F8VYI3;I3L2B5;F8VWX1;P51513-2;F8W659;J3KQU3;M0R1A0;B7Z770	NOVA2	-0.507084	-0.354772	-0.625063	-0.565759	yes		9.6838e-50	15	20	28.5	25.8	7.82527	36634000	30242000	7.55027	15885000	19617000	10	9	10	9	49.008	11	11	9.50406
3997	Prostaglandin reductase 1	Q14914;Q14914-2;Q5JVP3;F2Z3J9;Q5JVP2;F6XGT7	PTGR1	-0.508044	-0.337989	-0.44347	-0.433752	yes		6.2632e-213	47	63	55.3	55.3	8.97011	504320000	429190000	8.6872	233930000	252700000	16	16	16	16	35.869	16	16	10.0122
1059	SH3 and multiple ankyrin repeat domains protein 3	M0QWZ9;Q9BYB0-2;Q9BYB0;F5GZA1;F2Z3L0;Q9UPX8;H7BXK2;J3KQC3;Q9UPX8-3;A6NHU9;Q9Y566-3;Q9Y566;H9KV90	SHANK3	-0.512933	-0.359861	-0.812992	-0.395477	yes		4.5963e-281	77	87	24.1	24.3	8.2402	107880000	65978000	8.26477	77101000	106870000	32	33	32	33	184.58	34	34	9.49184
5904	Rho-related GTP-binding protein RhoJ	Q9H4E5-2;Q9H4E5;G3V476	RHOJ	-0.513691	-0.684949	-0.801449	NaN	yes		3.3837e-05	4	2	13	13	7.38698	13011000	11366000	6.91445	3246400	4965700	2	2	2	2	21.254	2	2	9.18786
4886	Probable hydrolase PNKD	Q8N490-2	PNKD	-0.513978	-0.362168	NaN	NaN	yes		5.8999e-84	2	2	30.3	30.3	6.79588	2804400	3445600	6.7742	3310900	2634800	3	3	2	2	15.396	3	2	NaN
4179	Ral GTPase-activating protein subunit alpha-2	Q2PPJ7;H7C1F9;Q2PPJ7-3;Q2PPJ7-2;H7C3X6	RALGAPA2	-0.517839	-0.457294	-0.368576	-0.156622	yes		7.2626e-33	8	7	5.7	5	6.92016	4900300	3420400	6.75449	2284300	3397600	8	8	8	8	210.77	10	10	8.67525
32	SUN domain-containing protein 1	A4D2Q0;E9PHI4;O94901-8;O94901;O94901-5;H0Y742;O94901-6;H0Y6N5;E7EP45;O94901-3;H7C2K3;O94901-2;O94901-7;H7C3X3;C9JK55;H7C019;C9K051;C9JR15;O94901-4;C9JS54;C9JJU6	UNC84A;SUN1	-0.522143	-0.343138	-0.785135	-0.42555	yes		1.2317e-131	57	47	27	27.6	8.20648	92970000	67901000	8.19234	62116000	93604000	23	23	23	23	108.45	24	24	8.54106
1506	Phospholipase D2	O14939-2;I3L2C9;O14939;I3L1F3;O14939-3;I3L222;I3L3I7;I3L381	PLD2	-0.532429	-0.322313	0.516485	-0.245174	yes		5.4576e-20	3	3	4.1	5	6.7057	2807400	2270600	6.78231	2308400	3749300	3	3	3	3	104.63	6	6	8.62269
6282	Diphosphoinositol polyphosphate phosphohydrolase 2	Q9NZJ9;F8VRL4;F8VRR0	NUDT4	-0.533697	-0.572671	-0.54618	NaN	yes		7.901e-83	5	5	32.2	37.2	7.49875	17701000	13831000	7.51036	15273000	17113000	5	6	2	2	20.306	6	2	9.52916
974	Nuclear factor of activated T-cells 5	O94916-2;O94916-3;O94916;O94916-4;E9PHR7;J3KRL6	NFAT5	-0.539363	-0.611012	NaN	NaN	yes		4.2278e-06	2	2	2.1	2.1	6.31735	1131700	944960	6.28081	746930	1162100	2	2	2	2	157.98	2	2	8.15939
4573	SH3 domain-binding protein 1	Q6ZT62;Q9Y3L3-2;F5GZA8;Q9Y3L3	SH3BP1	-0.553794	-0.461712	NaN	NaN	yes		5.7103e-15	2	2	4.8	4.8	6.20537	655300	949350	6.16316	579670	876340	3	3	2	2	66.18	4	3	8.62325
2995	Aryl hydrocarbon receptor	P35869	AHR	-0.557974	-0.678483	NaN	NaN	yes		8.3971e-65	5	5	10.6	10.6	6.86407	3854200	3458300	6.99949	3710400	6277900	5	5	5	5	96.146	7	7	NaN
2841	Erythrocyte band 7 integral membrane protein	P27105;B4E2V5;P27105-2	STOM	-0.566562	-0.311369	-0.563852	-0.502761	yes		0	78	77	60.8	60.8	9.17307	807410000	682160000	9.02772	471360000	594580000	14	14	14	14	31.73	15	15	10.2719
4128	Insulin-like growth factor-binding protein 7	Q16270-2;Q16270	IGFBP7	-0.574859	-0.359283	0.415856	-0.0672178	yes		7.0796e-22	12	11	15.8	15.8	7.63277	22592000	20339000	7.58691	17377000	21252000	5	5	5	5	28.86	6	6	8.97879
5545	Perilipin-2	Q99541;E9PG83;Q5SYF5;Q5SYF3;Q5SYF4	PLIN2	-0.578843	-0.715861	0.210382	-1.6761	yes		1.063e-90	8	5	21.3	15.1	7.45352	15558000	12855000	6.86007	2904900	4340700	7	5	7	5	48.075	16	16	9.14931
3808	Peroxiredoxin-4	Q13162;H7C3T4;A6NG45;A6NJJ0	PRDX4	-0.590344	-0.459881	-0.122297	0.0595101	yes		5.9167e-244	50	49	55.4	55.4	8.90779	429210000	379510000	8.9731	415710000	524220000	14	14	11	11	30.54	14	11	10.3379
978	Sperm-specific antigen 2	E9PHV5;P28290;E7END2;P28290-2;P28290-3;E7EUL7;H7BZ26	SSFA2	-0.596432	-0.484555	-1.0565	-0.130227	yes		0	65	61	33.5	36.8	8.27816	115860000	73882000	8.17516	54259000	95424000	35	37	35	37	136.14	42	42	9.51767
2361	Prelamin-A/C;Lamin-A/C	P02545;P02545-3;Q6UYC3;D6RAQ3;P02545-4;H0YAB0;REV__Q5VX52	LMNA	-0.596997	-0.44896	-0.606826	0.10615	yes		0	43	50	72.6	72.7	8.92659	473000000	371490000	8.52617	144210000	191660000	60	61	3	3	74.139	61	3	10.8543
1718	GRAM domain-containing protein 1A	Q96CP6-2;Q96CP6-3;Q96CP6;M0QZ12;J3KR86;M0R0J9;M0R3C5;M0R0Q8;E9PRD6;Q3KR37-2;Q3KR37;J3KNL5;E7EPH8	GRAMD1A	-0.602568	-0.312086	NaN	NaN	yes		3.65e-34	7	8	14.7	16	7.10384	7425800	5275100	6.8681	3063600	4317100	7	8	7	8	79.366	11	11	8.27478
6401	Gamma-adducin	Q9UEY8-2;Q9UEY8	ADD3	-0.604598	-0.315066	-0.526962	-0.475671	yes		2.7558e-96	22	27	18.4	23.1	7.96758	53365000	39441000	7.82549	29777000	37133000	10	13	10	13	75.67	13	13	9.26825
6377	DnaJ homolog subfamily B member 9	Q9UBS3	DNAJB9	-0.616834	-0.313159	NaN	NaN	yes		4.2944e-35	3	4	21.5	21.5	6.4182	1441400	1178100	6.62367	1999000	2205100	3	3	3	3	25.518	3	3	7.81747
3066	Aldo-keto reductase family 1 member C3;Aldo-keto reductase family 1 member C4	P42330;B4DL37;A6NHU4;H0Y804;P17516;H7C4R4	AKR1C3;AKR1C1;AKR1C4	-0.618266	-0.736817	-1.00913	-0.114204	yes		1.1723e-89	2	3	33.1	22.6	7.12506	7780500	5556800	7.1176	5144700	7965400	8	6	2	1	36.853	8	2	8.99959
2984	Tyrosine-protein kinase receptor Tie-1	P35590;E9PG63;M9MML1;B5A950;B5A949	TIE1	-0.631687	-0.366772	-1.2078	-0.538951	yes		2.0717e-49	15	16	9.7	9.8	7.78441	35812000	25059000	7.7788	26411000	33679000	10	11	9	10	125.09	13	12	9.5469
4565	Nesprin-3	Q6ZMZ3;Q6ZMZ3-2;G3V533;Q6ZMZ3-3	SYNE3	-0.654699	-0.495106	-0.964674	NaN	yes		0	51	67	38.8	38.9	8.36303	138470000	92223000	8.41382	111480000	147820000	34	34	34	34	112.22	37	37	8.7594
860	Clusterin;Clusterin beta chain;Clusterin alpha chain;Clusterin	E7ETA7;P10909-4;P10909;P10909-5;P10909-2;P10909-3;H0YC35;H0YAS8;H0YLK8;E7ERK6;E7ETB4	CLU	-0.664135	-0.58052	-1.07125	0.520342	yes		4.3996e-30	7	5	21.7	15.6	7.35261	12735000	9786700	6.98857	3855300	5884900	5	3	5	3	37.196	6	6	9.50322
2375	Interstitial collagenase;22 kDa interstitial collagenase;27 kDa interstitial collagenase	P03956	MMP1	-0.711839	-0.397019	NaN	NaN	yes		1.9276e-47	10	10	13.4	14.7	7.22809	9448700	7459000	7.14386	6036400	7890400	6	7	6	7	54.006	10	10	8.15122
4237	Transmembrane protein 35	Q53FP2	TMEM35	-0.731257	-0.43445	-0.658073	NaN	yes		2.0888e-07	3	3	15	15	6.70685	2594300	2497300	6.75949	2742700	3005000	2	2	2	2	18.44	2	2	7.928
2863	Granulins;Acrogranin;Paragranulin;Granulin-1;Granulin-2;Granulin-3;Granulin-4;Granulin-5;Granulin-6;Granulin-7	P28799;K7EKL3;K7EQ05;P28799-2;K7EQI0	GRN	-0.830324	-0.321483	NaN	-0.389009	yes		2.0729e-11	8	5	9.8	9.8	7.63778	26137000	17292000	7.18101	6549400	8621400	5	5	5	5	63.544	5	5	8.5435
1255	Collagen triple helix repeat-containing protein 1	G3V141;Q96CG8-2;Q96CG8;E5RK99	CTHRC1	-0.860748	-0.485825	-0.367016	NaN	yes		5.1264e-23	3	3	14	14	6.87197	4195200	3251600	7.12218	5981400	7267200	3	3	2	2	24.77	3	2	8.36273
4482	KN motif and ankyrin repeat domain-containing protein 3	Q6NY19-2;Q6NY19;M0QZJ3	KANK3	-0.903923	-0.504954	-1.07187	-0.451342	yes		4.9934e-36	14	14	18.4	16	7.48629	19110000	11530000	7.56521	13796000	22950000	11	11	11	11	85.892	13	13	8.17929
2231	Apolipoprotein L3	O95236-2;O95236;O95236-3	APOL3	-1.0775	-0.688631	NaN	NaN	yes		1.1903e-133	10	7	31.1	23.6	7.52545	20329000	13201000	7.07309	4911000	6922100	9	6	9	6	36.545	10	10	8.50051
2479	72 kDa type IV collagenase;PEX	P08253-2;P08253-3;P08253;H3BV48;H3BR66;H3BS34	MMP2	-1.10102	-0.518051	-0.676613	-0.511707	yes		2.2135e-63	6	5	14.2	8.9	7.55682	24563000	11480000	7.05748	4740700	6674400	6	4	6	4	65.764	7	7	8.75627
5735	Complement C1q tumor necrosis factor-related protein 5	Q9BXJ0	C1QTNF5	-1.15927	-0.688539	-1.48351	NaN	yes		1.4388e-11	6	9	19.8	19.8	7.21564	10784000	5646400	7.26947	7401900	11196000	4	4	4	4	25.298	4	4	8.73636
4230	Programmed cell death protein 4	Q53EL6-2;Q53EL6;Q5VZS7	PDCD4	-1.22838	-0.418464	-0.0702585	-1.2422	yes		1.1535e-46	6	7	15.9	17	7.45574	19383000	9176400	7.41749	10585000	15566000	5	6	5	6	50.576	9	9	9.33041
4301	Collectin-12	Q5KU26	COLEC12	-1.26785	-1.14137	NaN	-0.45496	yes		7.4036e-19	4	4	5.9	5.9	6.89025	4644700	3122300	6.8669	1989100	5371100	4	4	4	4	81.514	5	5	8.29254
5286	Interferon-stimulated gene 20 kDa protein	Q96AZ6;H0YMM4;Q96AZ6-2;H3BLY5	ISG20	-1.26937	-0.828364	NaN	NaN	yes		3.598e-31	7	7	44.8	44.8	7.33542	13840000	7807900	7.29128	7339600	12216000	6	6	6	6	20.363	7	7	7.82719
430	Protein NDRG4	B7Z9X4;Q9ULP0-4;Q9ULP0-2;Q9ULP0;Q9ULP0-8;Q9ULP0-5;Q9ULP0-7;Q9ULP0-3;Q9ULP0-6;H3BPQ3;H3BQJ4;H3BSC3;H3BU25;H3BNE7	NDRG4	-1.3531	-1.71829	NaN	0.610555	yes		2.8665e-14	3	3	12	20.1	7.21331	10322000	6020000	6.82691	1454400	5258600	3	3	3	3	30.762	4	4	8.04833
2652	Metalloproteinase inhibitor 2	P16035;B4DFW2	TIMP2	-1.36896	-0.346405	-1.20882	-0.780647	yes		4.9003e-24	3	3	13.6	13.6	7.0412	7140800	3853800	6.99804	4716000	5239000	3	3	3	3	24.399	3	3	8.44132
2507	Heme oxygenase 1	P09601;B1AHA8	HMOX1	-1.56297	-0.83942	-0.180907	0.142751	yes		0	76	81	66	65.3	9.40816	1798700000	760760000	9.23565	644490000	1076000000	16	15	16	15	32.818	17	17	10.5561
2655	Integrin beta-4	P16144-4;P16144-2;P16144-3;P16144;P16144-5;J3QS11;J3QQL2;J3QRK0	ITGB4	-1.57217	-1.39663	NaN	NaN	yes		2.8547e-92	16	11	9.4	7.1	7.45627	22307000	6286400	7.12778	3590400	9830500	14	10	14	10	194.46	16	16	8.42395
769	Collagen alpha-1(XII) chain	Q99715-4;D6RGG3;Q99715;H0Y5N9;Q99715-2	COL12A1	0.122464	1.15193	-0.0498188	-0.67217			1.2617e-07	8	7	1.4	1.4	6.76193	2937100	2842900	6.79775	3298800	2978100	4	4	4	4	324.57	4	4	8.93801
5575	1-acyl-sn-glycerol-3-phosphate acyltransferase alpha	Q9HBM8;Q99943	AGPAT1	NaN	0.922717	NaN	NaN			6.4523e-54	1	2	12.3	24.6	6.72108	2707300	2553800	7.01038	5243700	4998200	1	2	1	2	18.756	2	2	8.49293
2577	Collagen alpha-1(VI) chain	P12109	COL6A1	NaN	1.13491	NaN	-0.613113			3.2867e-52	1	4	0.9	5.1	6.17097	1123100	359340	6.90078	5489100	2468500	1	4	1	4	108.53	5	5	8.21397
887	Angiopoietin-2	O15123-2;E7EVQ3;O15123-3;O15123	ANGPT2	0.0298469	0.706267	-0.707456	0.588519			6.1449e-48	18	23	21.6	20.9	7.9015	36162000	43545000	7.63757	27108000	16300000	9	9	9	9	50.958	10	10	8.73269
5645	NEDD4 family-interacting protein 1	Q9BT67	NDFIP1	0.00229578	0.646828	NaN	0.162686			5.8184e-48	10	9	34.8	34.8	7.41552	12339000	13694000	7.42553	16581000	10060000	8	7	8	7	24.899	8	8	8.7132
1394	Charged multivesicular body protein 4a	H0YI46;Q9BY43;Q14D22	CHMP4A	0.0513488	0.829216	0.33483	-0.093667			3.3621e-111	2	2	22.4	41.5	6.72007	2366300	2882600	6.60795	2536300	1518300	4	7	2	2	23.03	8	2	8.75553
6061	Histidine triad nucleotide-binding protein 3	Q9NQE9	HINT3	0.0494073	1.50197	NaN	NaN			3.3611e-10	3	2	22	13.7	6.79468	2715500	3517300	6.72412	3679100	1619000	3	2	3	2	20.361	3	3	7.75843
1633	Intercellular adhesion molecule 2	J3QRT5;P13598;J3QKR4;J3QQX6;J3QRQ1;J3QQR8	ICAM2	0.336616	0.387417	0.383237	0.00681337			9.3747e-91	44	30	24.7	21.9	8.85956	281750000	441960000	8.53389	194870000	147020000	6	5	6	5	28.181	6	6	9.81088
3701	Bcl-2-like protein 1	Q5QP56;Q9H1R6;Q5TE64;Q07817-3;Q07817;Q07817-2;Q5QP59	BCL2L1	0.251958	0.574017	-0.161571	NaN			6.2161e-84	5	8	27.6	43.6	7.4975	12572000	18869000	7.55885	22307000	13905000	5	6	5	6	20.244	6	6	8.75424
1186	Lysozyme C	F8VV32;P61626	LYZ	NaN	4.50592	NaN	NaN			1.9071e-10	0	2	11.5	11.5	6.22024	1660500	0	6.36786	2273100	59639	1	1	1	1	11.488	2	2	7.21264
2402	Protein S100-A8;Protein S100-A8, N-terminally processed	P05109	S100A8	NaN	2.68887	NaN	NaN			3.7303e-19	1	2	23.7	31.2	6.58544	3791200	58647	7.30395	20004000	131410	2	3	2	3	10.834	5	5	8.29296
3543	Hemoglobin subunit alpha	P69905;G3V1N2	HBA1;HBA2	NaN	3.87845	NaN	NaN			1.876e-99	1	3	28.2	63.4	6.62433	4039600	170850	8.08732	120220000	2047700	3	6	1	3	15.257	6	3	9.18001
5861	EH domain-containing protein 4	Q9H223	EHD4	0.214575	0.272799	0.542152	-0.0225595			0	117	128	59.9	60.8	9.41569	1107300000	1497000000	9.1406	770740000	611510000	27	28	20	21	61.174	31	23	10.671
3084	Cell surface glycoprotein MUC18	P43121;P43121-2	MCAM	0.213213	0.293843	-0.00165689	0.230953			0	207	201	44	39.8	9.46739	1222000000	1711500000	9.51328	1800600000	1459900000	28	27	28	27	71.607	29	29	10.4221
3013	GMP reductase 1	P36959;H0YKK3;H0YN74	GMPR	-0.376626	-0.0880013	-0.23581	-0.363484			7.4161e-107	8	10	21.4	22	7.62519	19954000	22235000	7.34549	10971000	11184000	7	7	6	6	37.418	8	6	8.82975
2346	GTPase KRas;GTPase KRas, N-terminally processed	P01116-2;P01116;G3V4K2;G3V5T7	KRAS	-0.108529	0.0552305	-0.183406	NaN			2.1572e-119	11	9	44.7	45.2	7.72004	23552000	28933000	7.47023	17031000	12497000	7	8	4	4	21.424	8	4	9.13355
3943	Eukaryotic initiation factor 4A-II	Q14240;Q14240-2;E7EQG2;Q9NZE6;J3KSN7;E7EMV8;E9PBH4;F8WE11;C9JUF0	EIF4A2	-0.0392313	-0.149408	0.108282	0.0641526			0	35	28	65.4	65.4	8.56814	173360000	196590000	8.24596	85405000	90778000	27	26	12	11	46.402	27	12	9.33502
4883	Synaptopodin	Q8N3V7-2;Q8N3V7-3;Q8N3V7	SYNPO	0.0758088	0.116301	-0.317531	-0.227363			1.5746e-253	52	54	30.9	32	8.1867	73440000	80274000	8.2406	88209000	85809000	23	23	23	23	96.395	28	28	9.58833
1814	Chromodomain-helicase-DNA-binding protein 1	O14646-2;O14646;H0Y8V4;REV__Q6ZQQ2;Q8TD26	CHD1	0.22432	-0.0303066	-0.31655	-0.213363			2.6263e-83	18	16	13.6	11.1	7.5008	15573000	16108000	7.51955	15830000	17249000	19	17	14	12	196.59	28	20	8.56317
2410	Non-histone chromosomal protein HMG-17;High mobility group nucleosome-binding domain-containing protein 3	P05204;Q15651-2;Q15651	HMGN2;HMGN3	-0.199728	-0.0186085	-0.027925	-0.300777			1.9242e-05	4	2	23.3	10	6.90998	3564600	4563300	6.82697	3426600	3287300	2	1	2	1	9.3926	2	2	10.135
2723	Plasma membrane calcium-transporting ATPase 1	P20020-6;P20020-3;P20020-4;P20020;P20020-5;P20020-2;E7ERY9;H0Y7S3;Q01814-6;Q01814-8;Q01814-5;Q01814;Q01814-4;Q01814-7;Q01814-3;Q01814-2;H0YHH6;F8W1V5	ATP2B1	-0.325919	-0.241273	-0.615518	-0.251088			3.381e-250	12	14	20.5	19.8	7.60549	22932000	17386000	7.6034	17037000	23086000	23	21	7	7	130.62	24	8	9.03775
2829	Moesin	P26038;E9PNP4	MSN	0.0510716	-0.0253796	0.0310716	-0.342222			0	431	452	72.4	77.3	10.1942	7055900000	8580900000	9.97597	4608500000	4853300000	61	63	46	49	67.819	66	50	10.7831
4616	Serine/threonine-protein kinase TAO1	Q7L7X3;Q7L7X3-3;Q7L7X3-2;J3QS76;F5H5C7;H0YF68	TAOK1	-0.245251	0.0678793	-0.2015	-0.0803869			5.1846e-56	10	13	12.4	15.9	7.3679	12347000	10982000	7.66809	25587000	20981000	11	14	8	11	116.07	16	12	9.02655
2427	Gelsolin	P06396-2;Q5T0I0	GSN	-0.562463	-0.211765	-0.305402	-0.454111			0	5	7	53.2	52.9	7.85866	40858000	31362000	7.7234	24550000	28343000	36	34	1	1	80.64	37	1	10.3727
5367	GTPase IMAP family member 5	Q96F15;Q96F15-2	GIMAP5	-1.09948	-0.15687	NaN	-0.509628			5.2743e-13	2	2	10.1	10.1	6.48677	1832100	1235300	6.31765	1003200	1074800	2	2	2	2	34.846	2	2	8.18921
181	Proactivator polypeptide;Saposin-A;Saposin-B-Val;Saposin-B;Saposin-C;Saposin-D	P07602;B1AVU8;P07602-2;C9JIZ6;P07602-3	PSAP	-0.499735	-0.26082	-0.532646	-0.416767			2.3584e-76	31	32	17.9	20.2	8.16492	78148000	68045000	8.24202	87059000	87531000	8	9	8	9	58.112	9	9	9.69077
1371	N(4)-(beta-N-acetylglucosaminyl)-L-asparaginase;Glycosylasparaginase alpha chain;Glycosylasparaginase beta chain	H0Y9C7;P20933	AGA	-0.738498	NaN	NaN	-0.472814			0.00029465	2	1	7.7	7.7	6.15439	759910	667020	6.02473	532800	525760	1	1	1	1	17.055	1	1	7.94539
2081	Serine/threonine-protein phosphatase 6 regulatory subunit 2	O75170-6;O75170-2;O75170-4;O75170-3;O75170-5;O75170;F2Z3M7;B3KMJ7	PPP6R2	-0.565712	-0.00494051	NaN	-0.593979			1.3372e-18	3	6	5.4	5.4	6.56416	2051500	1614200	6.80987	3120200	3334400	3	3	3	3	98.125	4	4	7.47835
2696	Vascular endothelial growth factor receptor 1	P17948;P17948-2;P17948-3;P17948-4;P17948-7;B2BF48;P17948-6;P17948-5	FLT1	-0.405381	0.0430885	-0.175114	-0.469865			7.3851e-17	8	10	4.2	5.5	7.24194	10132000	7324800	7.35892	10864000	11988000	5	6	5	6	150.77	7	7	8.71509
4227	Rho GTPase-activating protein 12	Q8IWW6-2;Q504X1;Q8IWW6;H0Y5D8;Q8IWW6-3	ARHGAP12	-0.439115	-0.153943	-0.6551	-0.832679			8.0287e-07	2	2	1.1	2.7	6.25756	954480	855060	6.59332	1532200	2388100	1	2	1	2	93.113	3	3	8.34899
6116	Homer protein homolog 3	Q9NSC5;Q9NSC5-5;Q9NSC5-2;M0R2U7;Q9NSC5-4;Q9NSC5-3;M0QZN1;M0R2T8;M0QYF9;M0R1B8;Q86YM7-3	HOMER3	-0.396847	-0.247027	-0.204672	-0.483159			1.511e-213	20	20	47.6	42.4	8.34813	119710000	103210000	8.04724	53279000	58209000	15	15	14	14	39.836	17	16	9.17892
5062	Protein MGARP	Q8TDB4	MGARP	0.404263	-1.00087	NaN	-1.32472			7.1551e-16	3	2	5	5	6.39175	874170	1590400	6.11311	441060	856460	2	2	2	2	25.389	3	3	8.39667
811	Epididymal secretory protein E1	J3KMY5;P61916;H0YIZ1;G3V3E8;E7EMS2;G3V3D1;G3V2V8;B4DQV7	NPC2	-0.17094	-0.313756	-0.565874	-0.445491			4.3175e-12	7	7	13.5	13.5	7.61117	20515000	20333000	7.7279	26789000	26656000	3	3	3	3	16.23	4	4	9.41301
2368	Ferritin light chain	P02792	FTL	-0.217835	-0.325155	-0.326046	-0.462943			2.1674e-173	68	71	48	48	8.85294	369240000	343520000	8.91463	387210000	434330000	10	10	10	10	20.019	12	12	10.2552
3743	Bone marrow stromal antigen 2	Q10589	BST2	-0.253838	-0.423444	-0.451079	-0.657528			1.2888e-34	13	8	18.3	18.3	7.6899	23831000	25135000	7.68423	22846000	25486000	4	4	4	4	19.769	4	4	8.62771
3817	Selenium-binding protein 1	Q13228;Q13228-2;Q13228-3;A6PVW9;A6PVX1;H0Y532;F2Z2W8;F8WCR4;C9JVL0	SELENBP1	-0.139215	0.456473	0.0459985	-0.490624			3.9402e-26	5	9	13.1	19.7	7.28067	9553300	9530300	6.92158	4806800	3541100	5	7	5	7	52.39	8	8	8.58324
6000	Netrin-4	Q9HB63-3;Q9HB63-2;Q9HB63;F8W0I7	NTN4	0.301507	0.556892	NaN	-1.04201			6.7886e-08	6	6	6.4	5.1	7.20989	7023300	9190900	7.02078	6147500	4342100	4	3	4	3	66.351	4	4	8.43334
75	Biglycan	A6NLG9;P21810;C9JKG1	BGN	0.206259	0.0101408	-0.230579	-1.35062			2.1137e-16	9	5	22.1	17.6	7.38561	10622000	13677000	7.12503	7066600	6269200	5	4	5	4	34.875	6	6	9.17829
416	Down syndrome critical region protein 3	B7Z6B1;O14972;B7Z606;A8MTY9;A8MY26;E7EWN9	DSCR3	0.153137	0.215057	NaN	-1.458			8.6736e-27	3	5	14.4	20.7	7.40131	11472000	13722000	7.32621	11631000	9562600	3	4	3	4	29.884	4	4	8.40594
917	Serine/threonine-protein kinase MARK2	Q7KZI7-16;E9PC69;Q7KZI7-15;Q7KZI7-4;Q7KZI7-9;Q7KZI7-8;Q7KZI7;Q7KZI7-13;E7ETY4;Q7KZI7-5;Q7KZI7-14;Q7KZI7-11;Q7KZI7-7;Q7KZI7-2;Q7KZI7-3;Q7KZI7-6;Q7KZI7-10;Q7KZI7-12;F5H4F6;F5H6N2;F5H4J8	MARK2	0.117045	0.0373596	-0.156009	-0.636291			2.2117e-71	13	16	26.2	28.3	7.68333	21981000	26250000	7.43157	12794000	14219000	13	16	11	12	81.208	17	13	8.75137
947	DENN domain-containing protein 3	H0YAY3;E9PF32;A2RUS2-2;A2RUS2;E5RIR7;E5RHH2;E5RI43	DENND3	0.0525956	0.208519	0.0599455	-0.5283			2.9398e-09	3	2	3.3	1.6	6.76713	2951200	2898400	6.8091	3033200	3410000	3	2	3	2	135.89	4	4	8.55736
1960	Tetraspanin-6	O43657	TSPAN6	-0.233773	-0.133827	NaN	-0.444961			3.9687e-13	5	5	12.7	7.3	7.84698	33516000	36787000	7.6148	21028000	20164000	3	2	3	2	27.563	3	3	8.87473
2018	Non-syndromic hearing impairment protein 5	O60443;H7C3W1;O60443-3;H7C147;H7BZJ0;O60443-2	DFNA5	-0.144206	-0.0616943	0.348782	-0.600266			1.0218e-127	10	15	19	21.2	7.87803	36165000	39349000	7.67174	22078000	24883000	8	9	8	9	54.554	12	12	9.29537
2179	Gamma-synuclein	O76070;F8W754	SNCG	-0.197207	-0.23411	-0.222342	-0.69553			2.8019e-161	8	9	71.7	71.7	7.05392	5146400	6175400	6.97231	4590000	4792400	8	7	7	6	13.331	9	8	8.82476
2378	Cystatin-B	P04080	CSTB	0.0291434	0.0573257	-0.109847	-0.838656			5.3992e-77	22	17	88.8	88.8	8.51926	144110000	186460000	8.69054	265730000	224660000	7	7	7	7	11.139	7	7	10.2876
2451	Cathepsin D;Cathepsin D light chain;Cathepsin D heavy chain	P07339;F8WD96;C9JH19;H7C469;H7C1V0	CTSD	-0.226126	-0.148472	-0.449583	-0.497169			1.0172e-193	26	29	33.7	33.7	8.49379	158460000	153280000	8.43954	133110000	142020000	12	12	7	7	44.552	13	8	10.2448
2463	Galactose-1-phosphate uridylyltransferase	P07902;G3V3U5;G3V223;F2Z2X9;G3V4G9;P07902-2	GALT	-0.129332	0.0700707	NaN	-0.371134			2.248e-09	3	3	10.3	10.3	6.96358	4740600	4455100	6.67357	2527000	2189000	3	3	3	3	43.363	4	4	7.81568
3747	Secernin-1	Q12765;Q12765-2;Q12765-3;C9K052;B4DIV7;B8ZZP4;C9J7U9	SCRN1	0.058951	0.0884327	0.0639018	-0.45769			5.6313e-95	30	28	30.7	30.7	8.51485	147360000	179870000	8.24846	95597000	81603000	12	12	12	12	46.382	13	13	9.37731
4770	Phospholipase D3	Q8IV08;M0QZI4;M0R1F7;M0R3G9;M0R2W7	PLD3	-0.291044	-0.079192	-0.557716	-0.451338			3.4358e-55	38	23	17.6	15.5	8.27093	96924000	89689000	7.97389	47920000	46245000	8	6	8	6	54.705	8	8	9.60784
4900	Protein FAM26E	Q8N5C1	FAM26E	NaN	0.233073	NaN	-0.481965			1.3916e-09	0	3	4.2	4.9	NaN	0	0	6.57648	2089300	1681900	1	2	1	2	35.17	2	2	8.18758
5907	Golgi-associated plant pathogenesis-related protein 1	Q9H4G4;Q5VZR0	GLIPR2	0.00644784	-0.154475	-0.355451	-0.408994			6.6714e-102	8	7	50.6	50.6	7.46662	12666000	16616000	7.41674	13864000	12242000	5	5	5	5	17.218	5	5	9.35445
6376	Cathepsin Z	Q9UBR2	CTSZ	-0.209907	-0.11985	-0.118579	-0.536255			4.2283e-25	8	9	15.8	10.6	7.9969	47410000	51879000	7.85784	35126000	36958000	4	3	4	3	33.868	4	4	9.79288
6804	Calpain-7	Q9Y6W3;H7C1B7;F8WCZ1;F8WDQ3	CAPN7	0.0442635	0.121756	NaN	-0.491089			8.017e-41	11	9	15.4	13.4	7.41873	12182000	14044000	7.16271	7561100	6984100	10	9	10	9	92.651	14	14	8.05816
2411	Intercellular adhesion molecule 1	P05362;K7EKL8;E7ESS4	ICAM1	-0.564267	-0.225391	0.415785	0.726595			2.7913e-128	19	13	19.9	18.2	7.77101	33971000	25052000	7.69745	22421000	27403000	9	8	9	8	57.825	12	12	9.13373
2214	Serine protease 23	O95084;B4E2J3;E9PRR2	PRSS23	0.79288	0.346601	NaN	0.770892			2.3996e-48	9	7	30.3	23.8	7.68498	14507000	33908000	7.77784	37131000	22827000	7	6	7	6	43.001	7	7	8.7173
2403	Plasminogen activator inhibitor 2	P05120;H7C004;H7BYS2;E7ERB5;E7EPJ9;E9PDK7	SERPINB2	0.96438	-0.0534367	0.382895	-0.395628			1.5165e-88	22	20	34.5	29.4	7.94451	27029000	60976000	7.62935	21047000	21547000	12	11	12	11	46.596	12	12	9.07628
6248	Stabilin-1	Q9NY15;Q9NY15-2	STAB1	0.184689	-0.00625408	0.0181274	0.372197			5.6552e-150	87	83	12.6	15.4	8.26385	96462000	87128000	8.25765	82834000	98152000	28	31	28	31	275.48	33	33	9.21163
3233	Kinetochore-associated protein 1	P50748;E7ES84;B3KSG2;H0YFL5;F5H5V0	KNTC1	0.375659	0.12366	0.522966	-0.486227			8.2374e-47	19	18	8.3	7.1	7.37299	11088000	12516000	7.29767	10038000	9808500	15	13	15	13	250.75	18	18	8.99751
3382	tRNA (guanine-N(7)-)-methyltransferase subunit WDR4	P57081-2;P57081;P57081-3	WDR4	0.28616	0.150874	-0.271282	-0.43897			9.0871e-72	9	9	25.1	21.9	7.91599	36863000	45549000	7.46238	15425000	13574000	7	7	7	7	45.361	8	8	8.4086
5113	Dimethyladenosine transferase 1, mitochondrial	Q8WVM0	TFB1M	0.035743	-0.0176281	-0.500554	-1.22797			5.3762e-43	11	11	29.8	32.4	7.74586	25373000	30327000	7.48776	16069000	14675000	9	10	9	10	39.542	11	11	8.74188
5120	Fatty acyl-CoA reductase 1	Q8WVX9;E9PNW8;E9PPB8	FAR1	0.241549	0.121917	0.00762153	-0.514444			1.0076e-114	30	22	32.4	32.4	8.23218	73247000	97433000	7.95767	49737000	40977000	16	16	16	16	59.356	16	16	8.97416
6326	LisH domain and HEAT repeat-containing protein KIAA1468	Q9P260-2;Q9P260	KIAA1468	0.0351824	-0.238512	0.162711	-0.388821			1.4015e-28	7	7	6.2	7.1	7.15782	7139600	7242200	7.25105	7773900	10052000	6	7	6	7	138.74	9	9	7.83114
2357	Collagen alpha-1(I) chain	P02452;CON__Q862S4	COL1A1	-4.06828	3.61432	NaN	NaN			0	17	12	12	3	8.73094	529390000	8794200	7.28341	16770000	2435500	12	5	12	5	138.94	15	15	7.35247
4543	Protein FAM198B	Q6UWH4;Q6UWH4-2;K7EN70;Q6UWH4-3;K7ESC5;K7EK71	FAM198B	-0.846501	-0.050578	NaN	-0.569177			2.5831e-15	12	10	14.8	12.7	7.23426	10227000	6923100	6.97303	4579200	4818700	7	6	7	6	57.552	7	7	7.82858
2203	Glutaminase kidney isoform, mitochondrial	O94925;H7BZD1;O94925-2;C9JIJ6;B7Z509;H7C201	GLS	-0.520535	-0.178765	-0.23349	-0.0905591			2.4021e-271	2	3	32.4	31.7	6.95465	5169200	3839200	6.91343	3651200	4541500	16	15	2	1	73.46	17	2	9.75072
2422	Collagen alpha-2(V) chain	P05997	COL5A2	-0.383073	0.120032	-0.559434	0.0927183			4.8749e-10	4	5	2.1	2.1	6.39168	1535200	929010	6.66693	2232400	2412000	2	2	2	2	144.91	2	2	8.89128
3174	Beta-arrestin-1	P49407-2;P49407;J3KPP7;E9PM35;H0YET9	ARRB1	-0.398777	0.0733878	-0.457163	-0.124567			3.3242e-168	30	24	33.7	31.7	8.47182	145350000	151010000	8.23694	87099000	85460000	13	12	13	12	46.308	13	13	9.53978
3266	N-sulphoglucosamine sulphohydrolase	P51688;F5H6A3;I3NI22;I3L3T3;I3L4B7;I3L2L4	SGSH	-0.364021	-0.223235	-0.0386046	-0.116198			1.4434e-39	13	14	25.5	23.1	7.73426	28789000	25443000	7.51979	15553000	17543000	8	8	8	8	56.695	9	9	9.24112
4153	Thiosulfate sulfurtransferase	Q16762;B1AH48	TST	-0.360717	-0.206253	-0.668987	-0.244979			2.1609e-109	14	13	42.1	34	8.27529	94995000	93494000	8.07133	56820000	61032000	9	8	9	8	33.429	10	10	9.53963
5845	Ester hydrolase C11orf54	Q9H0W9-2;Q9H0W9;Q9H0W9-3;E9PPB5;E9PQS1;E9PSC3;E9PLC5;E9PLB3;E9PIP1;E9PR95	C11orf54	-0.386823	NaN	-0.120237	-0.15704			3.7372e-17	2	1	27	10.5	7.23414	8266200	8878500	6.28937	971320	975650	5	3	2	1	33.098	7	2	8.28131
5878	Protein spinster homolog 1	Q9H2V7-3;Q9H2V7-2;Q9H2V7;H3BMF4;Q9H2V7-5;Q9H2V7-4;H3BR82;H3BT44;H3BPQ9;H3BPT8;H3BP14	SPNS1	-0.44757	-0.0277945	-0.590724	-0.359938			1.3166e-53	6	7	17.2	19.4	7.35732	11028000	11739000	6.98913	4341200	5411700	4	4	4	4	49.012	7	7	8.84746
6642	Putative N-acetylglucosamine-6-phosphate deacetylase	Q9Y303;Q9Y303-2;Q9Y303-3;H3BQ15;H3BTE3;H3BTZ6;H3BSV9	AMDHD2	-0.533905	-0.115069	NaN	-0.307081			1.0542e-25	3	3	10.5	10.5	7.26527	9925700	8493400	7.15597	6766600	7554700	3	3	3	3	43.747	3	3	7.97505
3085	Carnitine O-acetyltransferase	P43155-2;P43155;P43155-3;H0Y4Z7;A6PVN3	CRAT	-0.457199	-0.244278	-0.393614	-0.457589			9.7104e-53	19	17	27.3	14.9	7.988	51018000	46258000	7.49216	14246000	16811000	15	8	15	8	68.568	16	16	9.25904
4778	Formin-like protein 3	Q8IVF7;Q8IVF7-2;F8W1F5;Q8IVF7-3;K7EJE6	FMNL3	-0.441063	0.0399012	-0.567134	-0.414067			1.0568e-85	16	13	22.4	18.3	7.96868	53155000	39888000	7.88835	37341000	39990000	22	18	15	11	117.21	24	16	8.99085
4913	Protein FAM101B	Q8N5W9	FAM101B	-0.392505	-0.0545784	NaN	-0.86125			3.5049e-09	3	3	10.7	10.7	7.0381	5764700	5151900	7.07947	6260700	5747400	2	2	2	2	22.882	2	2	7.25445
5153	DNA damage-binding protein 2	Q92466;Q92466-4;Q92466-5;Q92466-2;Q92466-3	DDB2	-0.387913	-0.118622	-0.552868	-0.413409			3.1494e-138	9	9	22.5	22.5	7.71928	26692000	25703000	7.47315	14556000	15171000	8	8	8	8	47.863	12	12	9.16191
6328	Junctional protein associated with coronary artery disease	Q9P266	KIAA1462	-0.422024	-0.0655225	-0.638011	-0.401961			1.0685e-97	16	20	12.5	14.6	7.73655	30032000	24488000	7.63417	20254000	22816000	14	16	14	16	148.35	24	24	8.97825
3962	Inositol 1,4,5-trisphosphate receptor type 2	Q14571;Q14571-2;H7C2X9	ITPR2	-0.247823	-0.496157	-0.621962	-0.196686			4.4009e-254	67	76	14.7	16.6	8.00069	59504000	40653000	7.97179	35844000	57866000	36	39	30	33	308.06	44	38	9.82588
1840	Ubiquitin/ISG15-conjugating enzyme E2 L6	O14933;O14933-2;E9PQT7	UBE2L6	-0.270025	-0.465151	-0.208097	-0.287331			7.2182e-60	3	4	17.6	19.6	7.14758	6322000	7725300	7.56379	12498000	24128000	3	3	3	3	17.769	5	5	8.88186
2461	Cathepsin B;Cathepsin B light chain;Cathepsin B heavy chain	P07858;E9PL32;E9PS78;E9PR54;E9PJ67;E9PCB3;E9PKD0;E9PKQ7;E9PNL5;E9PHZ5;E9PLY3;E9PSG5;E9PQM1	CTSB	-0.291589	-0.334468	-0.543196	0.065771			4.6485e-265	49	46	24.2	27.4	8.67831	238230000	238530000	8.50818	155750000	166490000	9	10	9	10	37.821	11	11	10.4254
2636	Arylsulfatase A;Arylsulfatase A component B;Arylsulfatase A component C	P15289;P15289-2	ARSA	-0.256255	-0.481268	NaN	-0.0453211			6.0266e-15	3	2	9.1	6.3	6.8269	3670700	3042100	6.26654	785510	1061800	4	3	3	2	53.588	4	3	7.97251
6693	C2 domain-containing protein 2	Q9Y426-3;Q9Y426;Q9Y426-2	C2CD2	-0.213549	-0.49458	NaN	-0.283283			4.1617e-18	4	2	10.3	4.9	6.92646	4826700	3615500	6.16566	560710	903640	4	2	4	2	75.016	4	4	8.03747
5142	Nesprin-2	Q8WXH0;Q8WXH0-2;G3V5X4;Q8WXH0-7;G3V4T3;G3V3D4;G3V5D3;G3V403;Q8WXH0-3	SYNE2	-0.329939	-0.311847	-0.494513	-0.372132			2.0185e-66	45	56	3.4	4	7.48862	17775000	13031000	7.57711	16383000	21383000	20	24	20	24	796.43	26	26	9.67391
5938	Pseudopodium-enriched atypical kinase 1	Q9H792;H0YN99;H3BUZ5	PEAK1	0.041615	-0.337989	-0.229996	-0.526607			1.2569e-52	27	25	14.7	13.1	7.61808	22334000	19169000	7.51326	14186000	18417000	19	18	19	18	193.1	21	21	9.07052
2420	Keratin, type I cytoskeletal 18	P05783;F8VZY9;CON__H-INV:HIT000015463	KRT18	0.392386	-0.0418244	-0.0847471	-0.207853			5.3721e-227	20	22	55.8	57.4	8.39863	94347000	156060000	8.26769	92825000	92397000	22	23	13	14	48.057	28	18	10.5169
6509	Endomucin	Q9ULC0-2;Q9ULC0-3;Q9ULC0	EMCN	-0.319489	0.615957	NaN	-0.35426			0.00028253	10	8	7.9	7.9	6.88833	4231500	3501000	7.02506	6375400	4218400	1	1	1	1	18.848	1	1	7.68247
6226	Myotubularin-related protein 10	Q9NXD2;Q9NXD2-2;B4DLB6;H3BUS9;Q9NXD2-3;H3BQP4	MTMR10	0.365662	0.44491	0.407139	-0.463669			5.3467e-72	10	9	20.1	16.7	7.44048	11707000	15866000	7.3586	13082000	9752700	14	12	8	8	88.272	17	11	8.46796
214	LIM and cysteine-rich domains protein 1	H7C3D2;C9IYS1;F5GX84;B4DEY6;B4DG80;Q9NZU5	LMCD1	0.0151427	-0.0782099	NaN	-0.216284			1.9009e-18	7	5	13.2	13.2	7.42491	12327000	14275000	7.07159	5978700	5813400	2	2	2	2	22.897	2	2	7.88669
237	Septin-5	C9JM82;E7EPG2;B4DJ62;E7EX32;Q99719-2;Q99719;G3XAH0;F8W9E5;E7EQM7	2005-09-01	-0.0844082	0.025457	0.34422	0.0942581			1.0701e-20	3	3	13.3	13	7.01895	5010500	5435500	6.64611	2144500	2282400	4	3	4	3	34.672	5	5	7.78943
305		B4DUF5	ACSF2	0.0622559	-0.190109	-0.31781	-0.247513			7.0742e-31	2	2	26.2	26.2	6.61858	1805400	2349600	6.44141	1465300	1298000	8	8	1	1	50.879	8	1	9.43144
389	Receptor-type tyrosine-protein phosphatase alpha	B7Z2A4;J3KP22;P18433-4;P18433-2;P18433-3;P18433	PTPRA	0.0209575	0.0198428	-0.0445952	NaN			7.6786e-15	9	6	7	4.8	7.16298	7093400	7461000	7.26392	9369200	8992800	6	4	5	3	91.92	6	5	8.70028
408	P2X purinoceptor;P2X purinoceptor 4	B7Z4R5;F6RU17;Q99571;E7EPF7	P2RX4	NaN	-0.159128	0.0371107	0.164956			2.911e-06	0	4	0	10.1	NaN	0	0	6.5797	1993100	1806200	0	3	0	3	32.138	3	3	8.7994
529	Vacuolar protein sorting-associated protein 8 homolog	Q8N3P4-3;Q8N3P4;C9JJN9;Q8N3P4-2;H7C058;C9JP71;C9JG07;F8WB24;C9JKL0;H7C322;C9JIA0;C9JPI1;H7C3U0	VPS8	-0.240832	-0.229441	-0.117864	-0.106231			2.4783e-55	16	17	10.7	12.8	7.38403	13096000	11117000	7.35397	9964800	12629000	14	16	14	16	161.57	20	20	8.63117
530	Armadillo repeat protein deleted in velo-cardio-facial syndrome	C9JJX6;O00192-2;E9PDC3;O00192	ARVCF	-0.355691	0.163912	-0.68627	-0.31063			2.3518e-84	13	8	16.1	11.9	7.39099	13765000	10838000	7.33355	10589000	10966000	11	8	11	8	96.827	14	14	8.85048
852	Urokinase-type plasminogen activator;Urokinase-type plasminogen activator long chain A;Urokinase-type plasminogen activator short chain A;Urokinase-type plasminogen activator chain B	E7ESM2;P00749-2;E7ET40;P00749	PLAU	0.171998	0.181667	-0.705353	NaN			1.1281e-15	11	8	14.4	11.6	7.24876	7198700	10533000	7.21016	9515200	6709100	5	4	5	4	44.581	6	6	8.53028
853	Calpastatin	P20810-5;E7ESM9;P20810-6;G5E9D3;P20810-7;B7Z468;E7ES10;E9PCH5;P20810-8;B7Z574;P20810-2;P20810;F8W7E0;P20810-4;E9PDE4;P20810-3;H0YA91;H0Y7F0;E9PSG1;E7EQ12;H0Y944;E7EQA0;D6RGF7;D6RBR1;E7EN75;D6RC54;E7EQK6;D6RAA8;D6RBZ8	CAST	-0.127166	-0.0530082	0.316348	NaN			6.5591e-289	25	30	38.6	43.1	7.92125	42219000	41198000	8.00312	47384000	53340000	24	28	10	11	81.168	28	11	9.76493
926	Beta-glucuronidase	E9PCV0;P08236-2;P08236;F8WBK6;F2Z3L6;F8WE77	GUSB	NaN	-0.0321627	-0.285238	0.10842			4.7177e-15	1	6	2.6	11.3	6.66185	2263400	2326900	6.96836	4607400	4690000	1	5	1	5	58.345	6	6	8.90516
1226	Syntaxin-3	Q13277-2;F8W9Y0;Q13277-3;Q13277;E7ET77	STX3	-0.117911	-0.0191056	-0.42223	-0.0694644			5.1417e-52	17	12	25	28.2	7.7845	28926000	31957000	7.73602	28689000	25764000	8	9	8	9	28.86	10	10	8.05096
1276	Latent-transforming growth factor beta-binding protein 2	G3V511;G3V3X5;Q14767	LTBP2	-0.0620476	-0.0413925	NaN	-0.354982			2.159e-35	15	17	4.2	4.2	7.35497	12415000	10230000	7.25998	8379500	9816600	5	5	5	5	189.24	5	5	7.79599
1306	Lysosomal alpha-mannosidase;Lysosomal alpha-mannosidase A peptide;Lysosomal alpha-mannosidase B peptide;Lysosomal alpha-mannosidase C peptide;Lysosomal alpha-mannosidase D peptide;Lysosomal alpha-mannosidase E peptide	G5E928;O00754;M0QZ24;M0R174;M0QZG6;M0R2P5	MAN2B1	-0.242955	-0.263415	-0.562382	-0.0584669			4.3999e-56	20	23	12.8	13.7	7.66384	22454000	23661000	7.59658	18870000	20628000	10	11	10	11	113.61	13	13	9.22305
1679	Transmembrane protein 205	K7ELQ9;Q6UW68;K7ER05;K7EJQ9;K7EM09;K7EPR0;K7EMV9	TMEM205	-0.19645	-0.0835336	-0.0381314	-0.153594			1.5793e-30	24	15	30	30	7.97033	45555000	47841000	7.612	20465000	20460000	4	4	4	4	19.27	4	4	9.53471
1825	Tripeptidyl-peptidase 1	O14773;O14773-2;E7EV34	TPP1	-0.277856	-0.250893	-0.11001	-0.0716925			5.5911e-142	27	25	23.3	25.2	8.45309	139150000	144700000	8.29699	87885000	110260000	9	9	9	9	61.247	10	10	9.53207
1915	Leucine-rich repeat transmembrane protein FLRT2	O43155	FLRT2	-0.0440056	0.0171413	NaN	-0.217692			2.5057e-13	7	7	8.6	10	6.99001	5010500	4762200	6.76307	2675600	3119600	4	5	4	5	74.048	6	6	7.91692
2182	N(G),N(G)-dimethylarginine dimethylaminohydrolase 1	O94760;O94760-2;B4DYP1;B4DGT0	DDAH1	0.282741	0.166172	0.393607	-0.0890287			1.7214e-117	31	30	47.4	47.4	8.34353	88053000	132510000	8.0331	58460000	49460000	13	14	12	13	31.121	14	13	9.7111
2243	Tripartite motif-containing protein 16	O95361;B3KP96;H0Y626;J3KPT5;O95361-2;K7EL43;K7ENN8;Q309B1;J3QL38;J3QKY5;I3L3K9;I3L2F3;I3L1X9	TRIM16;TRIM16L	-0.346386	0.0497601	-0.0615248	-0.342608			1.1614e-31	8	6	19.3	4.8	7.69131	25631000	23495000	7.0642	5682800	5910600	8	3	8	3	63.954	10	10	8.77998
2259	GDH/6PGL endoplasmic bifunctional protein;Glucose 1-dehydrogenase;6-phosphogluconolactonase	O95479	H6PD	-0.154159	-0.223108	-0.16778	-0.108914			3.8667e-277	51	37	33.9	34.4	8.49741	160980000	153370000	8.55513	173070000	185960000	23	24	23	24	88.892	25	25	8.98687
2289	Serum deprivation-response protein	O95810	SDPR	-0.154607	-0.195813	-0.174609	0.00542963			0	124	117	50.4	50.4	9.19254	770910000	786940000	8.88109	360270000	400210000	22	22	22	22	47.173	22	22	10.5915
2296	Uridine diphosphate glucose pyrophosphatase	O95848;F8VU44	NUDT14	0.0951632	-0.0524367	NaN	-0.304712			3.0291e-171	15	14	50.5	50.5	7.72764	23363000	30049000	7.73206	28291000	25667000	9	9	9	9	24.118	9	9	8.00004
2299	N(G),N(G)-dimethylarginine dimethylaminohydrolase 2	O95865;A3KGN5;Q5SSV3;Q5SRR8;H0Y7N1	DDAH2	-0.342138	-0.215854	-0.00136113	-0.0621911			6.8861e-226	21	25	57.5	56.8	8.3824	124470000	116740000	8.2061	81038000	79689000	13	12	12	11	29.644	14	13	8.96154
2401	Integrin beta-3;Integrin beta	P05106;B4DTY9;P05106-2;P05106-3;I3L4X8	ITGB3	-0.168888	-0.00395084	0.299184	0.12215			1.166e-78	20	12	13.8	12.3	7.83066	34937000	32774000	7.89756	38113000	40875000	10	9	10	9	87.057	10	10	9.57416
2449	Histone H1.0;Histone H1.0, N-terminally processed	P07305;P07305-2	H1F0	-0.150647	-0.194389	-0.289529	-0.249568			1.9209e-20	15	17	27.3	27.3	7.81486	31687000	33606000	7.63577	20744000	22484000	6	6	6	6	20.863	6	6	9.76489
2480	Neprilysin	P08473;C9JR96;C9J9X7;C9IYX7	MME	-0.0402204	-0.132206	-0.495482	NaN			1.0481e-56	22	17	17.3	18.9	7.93752	40801000	45801000	7.83348	31071000	37083000	12	13	12	13	85.513	16	16	8.88387
2515	Leukotriene A-4 hydrolase	P09960;P09960-4;P09960-2;P09960-3;B4DEH5	LTA4H	-0.128076	-0.140832	0.0245222	-0.283636			0	51	66	46.5	46.2	8.98509	477760000	488480000	8.63643	212750000	220200000	23	21	23	21	69.284	24	24	10.0989
2558	Lysosome-associated membrane glycoprotein 1	P11279;B4DWL3	LAMP1	-0.14872	0.0607835	-0.75629	-0.0882541			1.3383e-106	38	38	15.6	17.5	9.10085	651700000	609690000	9.16014	698150000	747770000	6	7	6	7	44.882	7	7	10.1937
2586	Xaa-Pro dipeptidase	P12955;P12955-2;P12955-3;K7ES25;K7ELD1;K7ELK4;K7EQ51;K7ENZ8	PEPD	0.0193998	0.118616	0.0209171	-0.0752476			3.6879e-294	17	33	32.3	29.6	8.64648	187150000	255930000	8.23259	84002000	86834000	12	12	12	12	54.548	14	14	9.45538
2647	N-acetylglucosamine-6-sulfatase	P15586;H7C3P4;B4DYH8;F6S8M0;F5H260;F5H4C6;H0YFA9	GNS	-0.106904	0.00131934	-0.483647	-0.176818			5.6532e-129	42	39	23	22.8	8.55149	173540000	182490000	8.42844	129610000	138580000	13	11	13	11	62.081	14	14	10.0628
2658	Beta-galactosidase	P16278-3;P16278;P16278-2;E7EQ29;C9J539;F8WF40;C9JF15;C9JWX1;C9J4G9	GLB1	-0.271498	-0.161249	-0.552393	-0.130419			1.9949e-44	31	25	21	18.4	8.10483	67417000	59883000	7.85942	32441000	39906000	12	11	12	11	72.75	13	13	9.64985
2739	Collagen alpha-1(V) chain	P20908	COL5A1	0.1814	0.334724	-0.514506	-0.342698			4.8862e-17	6	8	2.4	3	6.93143	5448700	3090700	6.90095	4704500	3256200	4	5	4	5	183.56	5	5	9.20793
2754	Protein-glutamine gamma-glutamyltransferase 2	P21980;B4DIT7;F5H6P0;P21980-2;A2A299;P21980-3;A2A2A0	TGM2	-0.0142009	-0.18125	-0.0115995	-0.223548			0	458	455	48.9	55.2	9.94119	4149100000	4584300000	9.8031	2892600000	3462000000	29	32	28	31	77.328	32	31	11.1234
2983	Myosin-10	P35580;P35580-3;P35580-2;F8W6L6;P35580-4;E7ERA5;REV__Q8IYT3	MYH10	-0.155198	-0.190888	-0.154365	0.0940219			0	497	472	59.4	60	9.37374	1314600000	1049900000	9.26527	824890000	1017000000	127	124	99	95	229	136	106	10.7027
3052	Ubiquitin-like modifier-activating enzyme 7	P41226	UBA7	-0.241256	-0.0807342	0.258917	-0.314144			3.3039e-47	9	17	9	15.3	7.41224	13869000	11968000	7.73975	26445000	28477000	7	10	7	10	111.69	14	14	8.78364
3063	Signal transducer and activator of transcription 1-alpha/beta	P42224;P42224-2;J3KPM9;E7EPD2;D2KFR9;E7ENM1;E9PH66;H7BZ88;H7BZB5	STAT1	-0.114922	-0.161514	0.0600583	0.0478231			0	63	90	48	51.3	8.907	411780000	395460000	8.80563	299400000	339790000	33	35	33	35	87.334	36	36	9.9302
3142	Phosphatidylinositol 5-phosphate 4-kinase type-2 alpha	P48426;B4DGX2;Q5JUT3;H7BXS3;Q5JUT2	PIP4K2A	-0.183231	-0.0129659	-0.26946	-0.188311			7.7175e-240	9	8	31.8	28.3	7.6451	23429000	20738000	7.46881	15203000	14228000	11	10	8	7	46.224	11	8	9.09297
3257	Methyl-CpG-binding protein 2	P51608;P51608-2;B5MCB4;C9JH89	MECP2	-0.156462	-0.135446	-0.395828	-0.112267			7.6298e-25	9	8	12.8	9.1	7.36099	10920000	12041000	6.85792	3352600	3857200	5	4	5	4	52.44	6	6	8.96068
3762	Mitogen-activated protein kinase kinase kinase kinase;Mitogen-activated protein kinase kinase kinase kinase 2	Q86VU3;Q12851;C9JCU6;H7C208;F2Z2B3;F8WCP4	MAP4K2	-0.0532145	-0.131935	NaN	-0.201177			0	11	6	10.2	9	7.27177	9416300	9280700	7.43678	12917000	14423000	7	6	7	6	90.808	9	9	7.64122
3937	Dedicator of cytokinesis protein 1	Q14185	DOCK1	-0.115607	0.150858	-0.099891	-0.170537			4.3622e-74	24	15	13	10.3	8.12349	84384000	48508000	8.32274	170450000	39797000	18	14	17	14	215.34	21	20	9.27203
4196	UDP-N-acetylhexosamine pyrophosphorylase-like protein 1	Q3KQV9;Q3KQV9-2	UAP1L1	-0.305809	-0.0628296	-0.480403	-0.279974			3.0499e-91	22	31	34.1	34.5	8.49649	201860000	111820000	8.11368	75067000	54857000	18	18	16	16	57.03	20	18	9.28966
4199	Bifunctional ATP-dependent dihydroxyacetone kinase/FAD-AMP lyase (cyclizing);ATP-dependent dihydroxyacetone kinase;FAD-AMP lyase (cyclizing)	Q3LXA3;H0YCY6;I3L252;E9PJG8	DAK	-0.0661463	-0.052294	NaN	NaN			3.8541e-36	7	7	17.9	10.6	7.29576	9834200	9925100	6.76756	2982500	2872900	7	5	7	5	58.946	8	8	7.08711
4249	HCLS1-binding protein 3	Q53T59;F6TR53;B5MC96;H7BZZ1;H7C0Y9	HS1BP3	-0.347884	-0.176276	-0.256484	-0.349579			9.4979e-136	23	16	39.8	34.4	8.24209	91944000	82675000	8.02181	51213000	53933000	13	12	13	12	42.78	13	13	9.32366
4316	Heterochromatin protein 1-binding protein 3	Q5SSJ5;Q5SSJ5-2;Q5SSJ5-3;B0QZK4;Q5SWC8;B0QZK8;Q5SSJ5-5;B0QZK9	HP1BP3	-0.250657	-0.121485	-0.540307	-0.363159			5.7892e-93	40	51	45.8	45.8	8.73937	282990000	265750000	8.46581	138960000	153320000	20	20	20	20	61.206	20	20	10.0482
4627	Endoplasmic reticulum metallopeptidase 1	Q7Z2K6;E7ER77;B3KSB1;Q6ZMD3	ERMP1	0.0301282	-0.0670792	-0.43293	-0.345541			3.3023e-31	16	18	9.7	11.9	7.77298	30188000	29103000	7.55476	15465000	20407000	8	10	8	10	100.23	11	11	9.56494
4788	Choline transporter-like protein 2	Q8IWA5-3;Q8IWA5;Q8IWA5-2;K7ER17;K7EMN3;K7EPV6;K7ESP7;K7ESF5	SLC44A2	-0.355544	-0.0691992	NaN	-0.249491			6.1451e-18	13	12	9.9	9.9	7.51987	18236000	14867000	7.44864	12985000	15111000	6	6	6	6	79.845	6	6	9.12182
4812	Chromatin complexes subunit BAP18	Q8IXM2;F8W038;C9J4G0;Q8IXM2-2;H0YIS7;F8W1H0	BAP18;C17orf49;RNASEK-C17orf49	-0.024827	-0.206382	-0.151381	-0.295146			6.3372e-34	9	8	38.4	34.3	7.38577	10756000	13553000	7.42784	13382000	13401000	5	4	5	4	17.9	5	5	8.90375
4828	Transmembrane protein 192	Q8IY95-2;Q8IY95;D6RAZ6	TMEM192	-0.213033	-0.0283612	-0.741047	NaN			1.093e-27	7	6	16.9	14.2	7.49105	14607000	16370000	7.14142	7164300	6684700	4	3	4	3	30.549	4	4	8.82882
4959	Protein FAM134A	Q8NC44;F8WE68;F8WAL5;C9J3K5;C9JIF3;H7C3D5	FAM134A	-0.252247	-0.0283031	NaN	NaN			6.0908e-24	5	5	12.3	12.3	7.15945	7972300	6463500	6.9072	3968400	4107500	4	4	4	4	57.829	5	5	8.37627
4972	NAD(P)H-hydrate epimerase	Q8NCW5;Q8NCW5-2;Q5T3I4;Q5T3I3	APOA1BP	-0.115996	-0.127059	-0.0749255	-0.051533			1.8582e-70	14	16	31.6	29.9	8.18994	71802000	83061000	7.90603	39888000	40656000	8	8	8	8	31.674	9	9	9.32393
5012	Putative phospholipase B-like 2;Putative phospholipase B-like 2 32 kDa form;Putative phospholipase B-like 2 45 kDa form	Q8NHP8;F5H5E2;H0YIX0	PLBD2	-0.240119	0.00715964	-0.547717	-0.242237			1.1241e-19	16	11	12.6	10.9	7.74606	27897000	27829000	7.36946	12140000	11272000	7	6	7	6	65.471	8	8	8.85844
5307	Aldose 1-epimerase	Q96C23;F8WB82;B8ZZ75;H7C320;H7C1B5	GALM	0.143548	0.102681	-0.143756	-0.250073			1.8083e-13	3	4	11.1	12.9	7.04481	4862400	6224800	7.16038	11720000	2746500	3	4	3	4	37.765	4	4	8.44773
5350	Protein KTI12 homolog	Q96EK9	KTI12	0.111871	0.153673	NaN	NaN			1.2242e-67	6	4	21.5	22.9	7.28981	8489900	11000000	6.8586	3748100	3472900	5	5	5	5	38.615	9	9	7.97696
5678	3-hydroxybutyrate dehydrogenase type 2	Q9BUT1;Q9BUT1-2;D6RFG2;D6R9U8;D6RIR6;Q9BUT1-3;D6RBF6;D6R9P2	BDH2	-0.251768	-0.268836	0.156088	-0.337244			1.6892e-112	8	8	31.4	31.4	7.64548	22451000	21756000	7.55138	17545000	18049000	6	6	6	6	26.724	6	6	8.87984
5736	Transmembrane protein 120A	Q9BXJ8-2;Q9BXJ8	TMEM120A	0.0889657	-0.0395196	NaN	NaN			3.3939e-15	4	4	10.6	10.6	6.9803	4379000	5177600	7.06024	6307000	5181400	3	3	3	3	35.915	3	3	8.66367
6138	Probable lysosomal cobalamin transporter	Q9NUN5-4;Q9NUN5-2;Q9NUN5-3;Q9NUN5	LMBRD1	-0.237696	0.0895833	NaN	-0.148122			1.133e-05	2	3	9.6	9.6	6.97511	5073800	4369200	7.07558	5552500	6348400	1	1	1	1	21.394	1	1	8.83495
6204	Nicotinamide riboside kinase 1	Q9NWW6-2;Q9NWW6;B3KN26;Q5W125	NMRK1	NaN	0.218794	NaN	NaN			6.3418e-13	1	2	8	18.9	6.06614	587520	577030	6.23203	796590	909640	1	2	1	2	20.153	2	2	7.69428
6425	Septin-9	Q9UHD8-5;Q9UHD8-7;Q9UHD8-2;Q9UHD8;Q9UHD8-3;Q9UHD8-4;Q9UHD8-9;Q9UHD8-8;K7ENL0;K7EJ51;K7EL40;K7EK18;K7EPY1;K7ER52;K7EIE4;K7EQD7;K7EJV0;K7ELJ9;K7ER14;K7ER34;K7EIR4;K7EKN4;K7EN52;K7ENQ5;K7EJZ2;K7EJL9;K7ERG1;K7EQ08	2009-09-01	-0.145174	-0.156205	-0.16558	-0.136256			0	70	85	54.4	51.1	8.83202	337870000	341360000	8.56309	174350000	191320000	29	28	29	28	64.681	32	32	9.93861
6428	Prenylcysteine oxidase 1	Q9UHG3;B7Z3Y2;B7Z9P8;F8W8W4;C9K055;C9JM55;C9JGT6	PCYOX1	-0.265219	-0.110685	-0.662992	0.0123033			3.7386e-263	44	52	37	37	8.46937	153300000	141380000	8.26991	91198000	94972000	14	14	14	14	56.639	15	15	9.97335
6678	Hepatoma-derived growth factor-related protein 3	Q9Y3E1;H3BTV7;H3BPM9;H3BPQ6	HDGFRP3	-0.09391	-0.131664	-0.39523	-0.0674476			4.785e-77	8	7	28.1	28.1	7.52156	15703000	17529000	7.52379	16726000	16677000	5	5	4	4	22.619	5	4	9.21219
52	Protein FAM115C	A6NFQ2;A6NFQ2-2;A6NFQ2-3;H0YC74;Q8N1I1	FAM115C	0.358735	0.202113	0.394442	-0.474301			3.8892e-137	16	15	23.1	21.9	7.97489	42501000	51882000	8.0645	60201000	55808000	15	14	15	14	100.9	16	16	8.88145
91	Serine/threonine-protein phosphatase 2A activator	Q15257-2;A6PVN5;Q15257;Q15257-3;B4DZF8;A6PVN9;Q15257-4;Q5T949;Q5T948;Q68CR8;A6PVN6;A6PVN8;B7ZBQ0;A6PVN7;C9IZ76;B7ZBP9;B7ZBP7;B4DDQ6;H0Y6E5	PPP2R4;DKFZp781M17165	-0.111381	-0.0717393	0.246095	-0.523043			2.505e-111	24	22	44.9	44.9	8.4262	122530000	144280000	8.084	59150000	62191000	11	11	11	11	36.775	12	12	9.3796
120	UPF0577 protein KIAA1324-like	A8MWY0-2;A8MWY0-3;C9JA41;H7C2N5;A8MWY0	KIAA1324L	NaN	-0.0777889	-0.157611	-0.436933			1.9471e-06	1	2	1.5	2.9	6.15921	1012700	430150	6.87356	3374000	4100100	1	2	1	2	87.062	3	3	8.86424
241	von Willebrand factor A domain-containing protein 9	Q96SY0-4;Q96SY0-3;H3BRY6;B4DVT3;Q96SY0;B4DJL6;H3BN95;H3BP17;H3BMK7	VWA9	-0.0496428	-0.115753	-0.513875	-0.387919			3.2179e-16	2	2	8.9	2.1	6.6084	2180200	1878600	5.96075	443220	470370	2	1	2	1	48.434	5	5	8.8895
335	PHD finger protein 6	B4E0G4;Q8IWS0;E9PC97;Q5JRC6;Q8IWS0-2	PHF6	0.204266	-0.027867	-0.252426	-0.432114			5.9801e-17	10	12	17.2	19.9	7.7566	24441000	32654000	7.65107	22934000	21845000	6	7	6	7	37.628	7	7	8.71446
391	Thioredoxin reductase 1, cytoplasmic	B7Z2S5;Q16881-4;E7ESI6;Q16881-3;B7Z904;Q16881;E9PIR7;B2R5P6;Q16881-5;E2QRB9;Q16881-2;E9PNQ6;E7EW10;Q16881-6;F5H780;E9PMY9;E9PKD3;E9PIZ5;E9PLT3;E9PKI4;E9PQI3;E9PRI8;E9PJU2	TXNRD1	0.0911243	0.151582	0.111053	-0.415543			0	217	229	55.8	49.7	9.70146	2274600000	2754200000	9.49899	1664600000	1490200000	27	25	27	25	60.021	28	27	8.66585
407	ETS domain-containing transcription factor ERF	B7Z4R0;P50548	ERF	-0.246852	0.156197	NaN	-0.727486			8.1857e-09	3	2	7.6	4.7	7.052	6021500	5250800	6.54035	1804100	1666000	3	2	3	2	49.964	3	3	8.0103
423	Solute carrier family 2, facilitated glucose transporter member 3;Solute carrier family 2, facilitated glucose transporter member 14	B7Z844;P11169;Q8TDB8-2;Q8TDB8;B7ZAC3;Q8TDB8-3	SLC2A14;SLC2A3	-0.231394	0.0618503	-0.299025	-0.537894			2.6454e-08	13	9	4.9	4.9	6.88889	4061500	3681200	6.65765	2202300	2343900	2	2	2	2	44.891	3	3	8.6199
501	MAP kinase-activated protein kinase 3	C9J8E1;Q16644;C9JPW3	MAPKAPK3	0.140425	0.206175	0.207773	-0.480675			1.014e-37	7	4	22.9	17.2	7.76748	25271000	33273000	7.53778	17892000	16605000	7	6	4	3	37.389	7	4	8.14429
817	Menin	E7EN32;O00255-2;O00255;O00255-3;E7ENS2;E7EPR4;E7ET29;Q9GZQ5	MEN1	-0.137113	-0.159128	-0.494688	-0.448183			1.591e-15	4	5	8.1	10.6	6.8968	3928500	3956400	6.69525	2501700	2455600	4	5	4	5	61.418	5	5	8.51109
1300	Uveal autoantigen with coiled-coil domains and ankyrin repeats	G3XAG2;Q9BZF9;H0YNH8;F5H2B9;H0YN48;H0YMI1	UACA	0.365662	0.368834	-0.106173	-0.569897			0	68	63	30	30.6	8.21112	75969000	86629000	8.15969	77339000	67097000	40	40	40	40	161.51	53	53	9.09736
1527	NADH dehydrogenase [ubiquinone] 1 alpha subcomplex subunit 13	Q9P0J0;J3KN00;B4DF76;B4DEZ3;K7EJE1;E7ENQ6	NDUFA13;YJEFN3	-0.167742	-0.120531	-0.199155	-0.387485			5.3767e-125	17	19	63.2	63.2	8.18898	70658000	83863000	8.19665	81029000	76245000	10	10	10	10	16.698	10	10	9.5877
1556	Unconventional myosin-XVIIIa	Q92614-2;Q92614-3;Q92614-4;Q92614;J3KNX9;Q92614-5;H0YEV9	MYO18A	-0.304886	0.297244	-0.260013	-0.440587			1.0661e-30	16	11	8.7	6.1	7.29966	11693000	8243700	7.08796	5854700	6390800	12	9	12	9	196.44	12	12	8.78582
1563	Histone deacetylase 7	Q8WUI4;Q8WUI4-6;Q8WUI4-5;Q8WUI4-8;J3KPH8;Q8WUI4-3;Q8WUI4-4;Q8WUI4-7;Q8WUI4-10;H0YH91;Q8WUI4-9;Q8WUI4-2;H0YIE2;C9J102;C9JS90;C9JNI4;F8VWY3;H0YI15;H0YI41	HDAC7	0.0802984	0.127377	0.0436302	-0.477005			5.9759e-37	19	18	17.2	17.2	7.89679	40485000	38362000	7.92502	42707000	41438000	11	11	11	11	102.93	11	11	8.84437
1644	Coiled-coil-helix-coiled-coil-helix domain-containing protein 6, mitochondrial	Q9BRQ6;J3QTA6;J3QTB2;H0Y922	CHCHD6	0.0111582	-0.0508642	-0.56679	-0.544657			6.773e-24	8	6	34.9	25.5	7.15339	6355700	7880700	7.07317	5883100	5952100	6	5	6	5	26.457	7	7	8.44776
1768	Eukaryotic elongation factor 2 kinase	O00418;H3BRH4	EEF2K	-0.0330467	0.0592852	-0.15015	-0.490638			3.7062e-62	22	27	26.2	21.8	7.93954	42172000	44832000	7.77287	31198000	28077000	18	16	18	16	82.143	21	21	9.30762
1794	Pirin	O00625	PIR	0.00558981	-0.16654	0.387964	-0.387242			2.7998e-118	32	45	37.9	40.3	8.71226	230210000	285340000	8.40133	123610000	128350000	12	12	12	12	32.113	14	14	9.91945
1914	Arf-GAP with SH3 domain, ANK repeat and PH domain-containing protein 2	O43150-2;O43150	ASAP2	-0.0436207	-0.0782099	-0.21925	-0.386497			2.7947e-184	13	13	19.8	19.9	7.66629	24294000	22082000	7.78382	26514000	34275000	12	14	11	12	106.98	17	15	8.91641
1920	D-3-phosphoglycerate dehydrogenase	O43175;Q5SZU1	PHGDH	-0.0619427	-0.102013	0.311158	-0.374105			3.3604e-136	29	32	25	20.6	8.68293	234290000	247580000	8.47919	151140000	150280000	12	10	12	10	56.65	12	12	9.85747
2022	Myelin protein zero-like protein 2	O60487	MPZL2	0.184941	0.175931	0.0200793	-0.374848			1.4348e-17	13	12	22.8	22.8	7.61311	17283000	23748000	7.51642	16211000	16630000	5	5	5	5	24.484	5	5	8.71326
2038	Tetraspanin-3	O60637-3;O60637;H0YKJ9;O60637-2;H0YMH8	TSPAN3	-0.285397	0.121998	NaN	-0.517027			4.7023e-10	15	13	16.9	16.9	8.26093	90606000	91750000	7.98137	50771000	45029000	4	4	4	4	21.183	4	4	8.61177
2501	High mobility group protein B1;Putative high mobility group protein B1-like 1	P09429;Q5T7C4;Q5T7C6;B2RPK0;Q5T7C0	HMGB1;HMGB1P1	-0.107569	-0.0436944	0.410323	-0.463981			9.4097e-157	51	56	52.1	44.7	8.94915	419470000	470030000	8.83944	357310000	333630000	15	14	11	10	24.893	15	11	10.7367
2513	Tumor-associated calcium signal transducer 2	P09758	TACSTD2	-0.306111	0.35987	NaN	-0.513396			2.1572e-20	4	2	12.7	10.2	6.85526	3963100	3202500	6.44359	1554400	1222700	3	2	3	2	35.709	3	3	8.21267
2633	Aldose reductase	P15121;E9PCX2;E9PEF9	AKR1B1	-0.013302	-0.260202	-0.505742	-0.464249			1.3731e-144	37	41	63.9	67.4	9.02584	473130000	588200000	8.76011	276070000	299510000	20	19	19	18	35.853	21	20	10.1131
2862	DNA repair protein complementing XP-G cells	P28715;P28715-2;Q9HD60	ERCC5	0.132717	0.153542	-0.158623	-0.433851			4.2306e-40	4	4	4.3	4.1	6.71285	2597600	2564800	6.71622	2801000	2401600	4	4	4	4	133.11	8	8	8.26219
2967	Radixin	P35241;A7YIJ8;F5H1A7;H0YE16;P35241-2;E9PNV3;E9PQ82;P35241-3;E9PKN5	RDX	-0.318414	-0.190239	-0.219209	-0.802738			0	75	96	59.2	59	9.21885	879280000	775880000	8.97992	441700000	513120000	46	46	30	30	68.563	48	31	10.3109
3237	Palmitoyl-protein thioesterase 1	P50897;E9PMG2;P50897-2;Q5T0S4;E9PP28;E9PK48;E9PSE5	PPT1	-0.0412691	-0.230452	-0.409347	-0.383634			6.6337e-120	22	21	24.2	23.9	8.1813	70718000	81091000	7.93514	41689000	44439000	8	6	8	6	34.193	8	8	9.85823
3297	Ephrin-B2	P52799	EFNB2	-0.229187	0.134354	NaN	-0.471167			1.2994e-07	2	2	11.4	3.6	5.90067	404780	390770	5.75025	288680	273990	2	1	1	1	36.923	2	1	8.76469
3377	3-keto-steroid reductase	P56937-3;P56937;P56937-2;Q5T250	HSD17B7	-0.121969	-0.0030788	-0.375414	-0.60948			3.6479e-24	11	10	20.3	20.3	7.58337	17136000	21178000	7.43618	14199000	13102000	6	6	6	6	34.475	6	6	8.79888
3561	Double-stranded RNA-specific editase 1	P78563-3;P78563;P78563-2;P78563-4;G5E9B4	ADARB1	-0.165389	0.0970759	-0.46691	-0.431475			1.2198e-64	7	7	11.8	11.8	7.32871	10184000	11132000	7.21843	8171900	8363700	6	6	6	6	77.794	7	7	8.43252
3626	Friend leukemia integration 1 transcription factor	Q01543-2;Q01543-3;Q01543;B4DFV4	FLI1	-0.28913	-0.0612685	0.0732715	-0.662415			9.3884e-14	5	3	18.1	14.5	7.23957	8091500	9269900	6.97419	4609300	4813700	5	4	4	3	43.648	5	4	8.86048
3646	Histone H1.1	Q02539	HIST1H1A	0.00558981	0.0590381	NaN	-0.577585			1.9578e-18	4	6	24.7	28.8	6.9123	3561400	4610000	6.99876	5175500	4796100	6	7	3	4	21.842	7	4	8.4751
3826	Inactive tyrosine-protein kinase 7	Q13308-4;Q13308;Q13308-6;Q13308-2;Q13308-5;Q13308-3;Q86X91;C9JQR6;F8WDG7;H7C5L0;H0Y8F1;C9J9E8	PTK7	0.347718	0.205099	-0.627597	-0.530929			4.7444e-42	23	24	16.8	16.8	7.90315	38043000	41968000	7.80243	32506000	30943000	14	14	14	14	112.26	14	14	8.84494
3828	Growth factor receptor-bound protein 10	Q13322-3;Q13322-2;Q13322-4;Q13322;C9JTW6	GRB10	-0.270683	-0.0442693	-0.665678	-0.667167			3.7486e-19	12	11	14.7	12.9	7.60422	20761000	19439000	7.28899	9649800	9803500	7	6	7	6	60.847	7	7	8.55275
3947	Flotillin-2	Q14254;J3QLD9;E7EMK3;K7EKW9	FLOT2	-0.241341	-0.152077	-0.356962	-0.476967			4.9536e-224	58	54	55.4	57	8.74525	273940000	282290000	8.55368	175150000	182680000	24	25	24	25	47.064	27	27	9.63111
3993	N-alpha-acetyltransferase 30	Q147X3;Q147X3-2;J3KNC2;B4DK34;G3V3I2	NAA30	0.0448204	-0.077508	-0.323641	-0.50501			2.0293e-14	4	2	13.5	6.1	6.87857	4469200	3091700	6.50505	1627800	1571500	4	2	4	2	39.319	5	5	8.13915
4321	Centrosomal protein of 170 kDa	Q5SW79;H0Y2V6;H0YB66	CEP170	0.379528	-0.0682102	0.36854	-0.521375			1.4474e-255	11	11	40.2	42.3	7.35048	10566000	11846000	7.36129	11445000	11531000	48	50	3	3	175.29	54	3	9.88659
4322	Centrosomal protein of 170 kDa	Q5SW79-3;Q5SW79-2;H0Y4T4;E7EWM2;E7EMW0;Q96L14;E5RFU8;E5RJT5;H0YB92;E5RG47;E5RIH6;E5RGW7	CEP170	NaN	-0.169309	0.36854	-0.521375			6.2289e-246	1	2	41.3	43.5	6.60052	1705300	2280500	6.57965	1702700	2096100	46	48	1	1	164.54	52	1	9.88659
4330	Tudor and KH domain-containing protein	Q5SZR4;Q9Y2W6;Q9Y2W6-3;E9PKN8;B7ZAG4;E9PQX4;B4DJ68	TDRKH	-0.218687	NaN	-0.404195	-0.439933			4.1459e-13	4	0	10.6	0	7.00017	5626000	4377900	NaN	0	0	4	0	4	0	61.52	5	5	8.55129
4452	OTU domain-containing protein 7B	Q6GQQ9-2;Q6GQQ9;Q5SZ59	OTUD7B	0.144848	0.000118468	NaN	-0.517371			5.3417e-11	6	8	7.4	7.4	7.07177	4980000	6817400	7.14931	6926400	7176600	4	4	4	4	88.946	5	5	8.11133
4559	CD109 antigen	Q6YHK3;Q6YHK3-4;Q6YHK3-2;Q6YHK3-3	CD109	-0.213982	0.0440659	-0.7272	-0.677154			0	139	154	31.8	31.8	8.93886	459690000	409000000	8.85929	362960000	360300000	38	38	38	38	161.69	41	41	10.1086
4691	Iron-sulfur cluster assembly 2 homolog, mitochondrial	Q86U28;J3QSS7;G3V291	ISCA2	-0.158977	0.204364	NaN	-0.604789			7.6591e-19	11	9	53.9	43.5	6.98723	4002900	5707300	6.92409	4412400	3984000	7	6	7	6	16.476	7	7	7.60278
4724	THO complex subunit 6 homolog	Q86W42;Q86W42-3;Q86W42-2	THOC6	-0.0370195	-0.10725	NaN	-0.381538			2.2099e-48	8	9	32.6	32.6	7.9434	38071000	49708000	7.65268	22422000	22522000	8	8	8	8	37.535	9	9	9.08583
4940	Probable phospholipid-transporting ATPase IG	Q8NB49-2;Q8NB49-3;Q8NB49-4;Q8NB49	ATP11C	-0.158977	-0.0515791	-0.487225	-0.383761			2.6946e-15	8	8	4.6	4.6	7.20728	8335400	7781700	7.28578	8303600	11006000	3	3	3	3	126.71	3	3	8.87227
5035	Adenosine 3-phospho 5-phosphosulfate transporter 1	Q8TB61-3;Q8TB61-2;Q8TB61;B4DDM2;F5H7Y9	SLC35B2	-0.0778151	-0.043982	NaN	-0.55181			1.8045e-13	16	17	9.7	12.3	7.43588	13431000	13851000	7.1799	7446500	7685800	3	4	3	4	42.127	4	4	8.3548
5078	Probable glutathione peroxidase 8;Glutathione peroxidase	Q8TED1;E7ETY7;J3KNB5	GPX8	-0.0897472	0.0684539	0.0976276	-0.398023			1.9224e-28	23	18	36.8	25.8	8.18696	71465000	82334000	8.25969	96385000	85456000	7	6	7	6	23.881	7	7	9.64773
5160	Histone H1x	Q92522	H1FX	-0.327251	-0.215981	-0.244011	-0.693331			1.3377e-39	20	21	37.1	36.6	7.98283	50280000	45844000	7.94352	44481000	43326000	8	7	8	7	22.487	8	8	9.55107
5219	Ras-related protein Rab-8B	Q92930;H0YNE9;F5GY21;H0YMN7	RAB8B	0.190867	0.00494251	-0.0341327	-0.38114			1.336e-107	12	15	39.6	39.6	7.82999	27860000	39747000	7.85053	37836000	33045000	8	8	4	4	23.584	10	5	9.29076
5242	Protein kinase C delta-binding protein	Q969G5;E9PIE3	PRKCDBP	-0.0274007	0.214627	-0.315309	-0.444323			1.2665e-83	29	23	38.7	38.7	8.6713	215320000	253820000	8.15658	80025000	63380000	10	10	10	10	27.701	10	10	9.40695
5260	Protein TBRG4	Q969Z0;Q969Z0-2;C9IZN7;C9J7P5;H7C4R5;C9J5A2;C9J347	TBRG4	-0.0646285	-0.0544359	-0.320932	-0.529155			7.6793e-74	18	13	16.5	18.2	7.9995	46484000	53403000	7.70334	25249000	25257000	8	9	8	9	70.737	10	10	9.17667
5291	SH3 domain-containing kinase-binding protein 1	Q96B97;Q96B97-2;Q5JPT2;Q96B97-3;B7Z6E8;Q5VSN0;Q5JPT1;Q5JPT3	SH3KBP1	-0.126963	-0.109174	0.0200691	-0.484786			2.5618e-49	15	15	17.7	16.2	7.5518	16092000	19536000	7.29959	9585800	10348000	10	9	10	9	73.125	10	10	8.76329
5353	Trans-L-3-hydroxyproline dehydratase	Q96EM0;D6RC46;E9PKK7	L3HYPDH	0.219394	0.0908768	NaN	-0.500599			1.3827e-33	10	11	21.5	21.5	7.82071	26942000	39236000	7.67863	26140000	21572000	7	7	7	7	38.137	9	9	8.07958
5457	Melanoma-associated antigen G1	Q96MG7	NDNL2	-0.0331055	0.17831	NaN	-0.563572			6.0046e-37	7	7	27.6	27.6	7.30899	9236400	11133000	6.96378	4865500	4334300	7	7	7	7	34.308	8	8	8.46512
5656	Acidic leucine-rich nuclear phosphoprotein 32 family member E	Q9BTT0;Q5TB20;E9PPH5;Q9BTT0-2;Q5TB25;Q5TB19;E9PLC4;E9PI45	ANP32E	-0.247465	-0.121349	0.325864	-0.371233			3.5894e-101	13	9	26.5	22.8	8.34211	100180000	119660000	8.11096	62709000	66405000	6	4	6	4	30.692	8	8	9.65834
5726	Junctional adhesion molecule C	Q9BX67;Q9BX67-2;H0YET7;H0YD98	JAM3	-0.333101	0.150512	-0.78416	-0.447539			1.1888e-92	22	19	19.4	19.4	8.03403	53881000	54271000	7.72814	29774000	23700000	7	7	7	7	35.02	8	8	8.85517
5853	Nuclear ubiquitous casein and cyclin-dependent kinase substrate 1	Q9H1E3;Q9H1E3-2	NUCKS1	-0.333807	-0.0484304	0.404444	-0.423498			1.3031e-44	6	7	22.2	22.2	7.69788	29751000	20125000	7.36624	10552000	12688000	4	5	4	5	27.296	6	6	9.93836
5872	Serine/threonine-protein kinase TAO3	Q9H2K8;G3V1Q8;F5GWV8	TAOK3	0.016847	-0.0254379	-0.196441	-0.412506			2.2897e-41	12	12	16	16	7.67802	22169000	25476000	7.69496	24213000	25327000	13	13	11	11	105.4	15	12	8.94016
5999	Retinoid-inducible serine carboxypeptidase	Q9HB40;Q9HB40-2;I3L4Z9;I3L4Z3;I3L2N6	SCPEP1	-0.284138	-0.11712	-0.749258	-0.643088			1.689e-46	9	10	14.8	14.8	7.39724	12934000	12027000	7.28919	9397900	10064000	6	6	5	5	50.83	7	6	9.5821
6006	NmrA-like family domain-containing protein 1	Q9HBL8;I3L1Y8;I3L3Z0;I3L543;I3L3I6;I3L0Y6	NMRAL1	0.127205	0.0510642	NaN	-0.434187			8.3154e-37	9	11	31.8	27.4	7.40454	11410000	13973000	7.35683	12562000	10180000	7	8	7	8	33.344	10	10	8.20066
6057	1-phosphatidylinositol 4,5-bisphosphate phosphodiesterase beta-1	Q9NQ66-2;Q9NQ66;H0YCJ2;B1AK73	PLCB1	0.0506558	0.147112	NaN	-0.581931			1.8324e-30	5	5	4.4	4.3	6.88074	3970600	3628100	6.84582	3403300	3608500	4	4	4	4	133.7	5	5	7.57597
6077	Acetyl-coenzyme A synthetase, cytoplasmic	Q9NR19;Q9NR19-2;E7EWU3;F8WCJ4;C9IYL0;B4DEH9;C9JY31;F8WDJ9;C9JXD9;C9J7L5	ACSS2	-0.106533	0.146177	0.0613791	-0.438818			1.6512e-48	12	15	15.4	17.5	7.93919	42769000	44166000	7.75121	29214000	27178000	11	11	11	11	78.579	12	12	9.23477
6349	E3 ubiquitin-protein ligase HECW2	Q9P2P5;Q9P2P5-2;B4DH42;Q76N89	HECW2	0.161764	0.374586	NaN	-0.798801			1.2927e-35	19	17	10.4	9.4	7.75784	26697000	30562000	7.54581	17897000	17245000	12	11	12	11	175.77	14	14	8.07947
6493	Probable ergosterol biosynthetic protein 28	Q9UKR5	C14orf1	-0.202435	0.0740115	-0.24723	-0.568376			6.5154e-15	8	7	32.1	32.1	7.68981	22815000	26141000	7.29334	10748000	8901100	4	4	4	4	15.864	4	4	9.24573
6653	Ubiquitin-conjugating enzyme E2 J1	Q9Y385	UBE2J1	-0.293277	0.0309873	-0.234563	-0.713219			4.1314e-51	9	8	27	27	7.71662	26423000	25652000	7.29992	11373000	8575400	5	5	5	5	35.198	5	5	8.87315
6683	Ras-related protein Rap-2c	Q9Y3L5	RAP2C	0.00787689	0.0621751	NaN	-0.402818			4.7532e-136	8	12	51.4	51.4	7.49247	14488000	16590000	7.59024	20736000	18190000	8	8	4	4	20.745	8	4	8.56933
6692	Deoxynucleoside triphosphate triphosphohydrolase SAMHD1	Q9Y3Z3;Q9Y3Z3-2	SAMHD1	-0.0369016	-0.0998024	-0.0797107	-0.451657			6.2651e-93	16	22	28.6	18.2	7.98321	45720000	50488000	7.69204	25700000	23507000	14	11	14	11	72.2	15	15	9.66237
6697	V-type proton ATPase 116 kDa subunit a isoform 2	Q9Y487;F5H5F3	ATP6V0A2	0.119162	-0.0142723	NaN	-0.487228			5.0242e-65	18	14	14.7	16.9	7.63686	20656000	22681000	7.70036	24422000	25738000	11	12	9	10	98.081	12	10	8.33796
1390	Ethanolamine kinase 1	H0YH69;Q9HBU6;H0YGP7;G5E969;H0YFP7	ETNK1	0.416365	0.0907189	NaN	0.462526			1.5338e-14	8	8	13.6	13.6	7.40582	9636100	15822000	7.09767	7250100	5272300	5	5	5	5	47.597	5	5	8.02366
3171	Deoxyhypusine synthase	P49366;P49366-2;M0R1I5;Q5J8M5;M0R253;M0QX43;B4E3M2;M0R1T4;M0R0V2;M0R264;M0R0J4;M0QYZ7;M0R1T2	DHPS	0.413241	0.122853	NaN	0.48035			3.6023e-69	8	5	22.8	17.3	7.24279	6769400	10721000	6.82757	3791200	2931900	6	4	6	4	40.97	7	7	8.2624
3973	Mediator of DNA damage checkpoint protein 1	Q14676;Q14676-2;Q14676-3;Q14676-4;A2AB05	MDC1	0.5013	0.222143	0.130733	0.352141			1.1698e-46	14	18	9.5	7.6	7.198	9166200	6610000	7.26663	9486600	8990100	12	11	12	11	226.66	13	13	8.37168
5842	Testis-specific Y-encoded-like protein 1	Q9H0U9	TSPYL1	0.70161	NaN	NaN	0.37582			3.6365e-22	2	1	6.4	2.5	6.74775	2254200	3340200	5.97312	622520	317480	2	1	2	1	49.192	2	2	7.60999
1811	Citron Rho-interacting kinase	O14578-4;O14578;O14578-3;H7BYJ3;O14578-2	CIT	0.222844	0.499354	0.228733	0.587977			1.474e-16	9	7	3.9	2.7	6.96316	4706900	4479800	6.48705	1680300	1389000	7	5	7	5	236.6	7	7	8.09937
2367	Transferrin receptor protein 1;Transferrin receptor protein 1, serum form	P02786;G3V0E5;F5H6B1;H7C3V5;F8WBE5	TFRC	0.325428	0.205423	0.0436914	1.19277			0	83	75	42.1	42.1	8.7461	233960000	323360000	8.84629	381910000	320010000	28	27	28	27	84.87	28	28	9.94471
2548	Solute carrier family 2, facilitated glucose transporter member 1	P11166;C9JIM8	SLC2A1	0.291216	0.300799	0.174906	0.486459			2.403e-30	5	7	2	7.7	7.4721	13440000	16215000	7.3251	12071000	9068200	1	3	1	3	54.083	4	4	8.6245
3939	Werner syndrome ATP-dependent helicase	Q14191	WRN	NaN	0.112387	NaN	0.496028			1.8018e-05	1	2	1.1	1.9	6.30814	862180	1170800	6.58025	1778400	2025600	1	2	1	2	162.46	2	2	7.8398
3951	Protein FRG1	Q14331;E9PRR7;Q9BZ01;E9PLY7;H0YEZ2;F5H5R5	FRG1	0.303137	0.159173	-0.428478	1.25289			5.4463e-55	10	11	30.2	23.3	7.39141	9579100	15047000	7.46656	16207000	13072000	8	8	8	8	29.172	9	9	8.59807
4537	Monofunctional C1-tetrahydrofolate synthase, mitochondrial	Q6UB35;H0Y327;Q6UB35-2;Q5JYA3;Q5JYA4;Q4VXM0;Q5JYA5;Q5JYA8;Q4VXM1;H0Y2S0;Q4VXV2	MTHFD1L	0.0453772	-0.0928724	-0.0791657	0.394569			4.3341e-155	67	68	31.7	32.5	8.62039	195960000	221280000	8.66257	210550000	249250000	26	27	25	26	105.79	27	26	9.68279
5238	Secretory carrier-associated membrane protein 4	Q969E2-2;Q969E2	SCAMP4	-0.0379922	0.0465887	NaN	1.20399			5.6445e-94	6	5	9.7	9.7	7.21785	7624000	8889600	7.35997	12137000	10770000	2	2	2	2	22.047	2	2	8.73222
5654	RNMT-activating mini protein	Q9BTL3	FAM103A1	-0.188654	0.327064	-0.291657	0.507862			6.4221e-11	4	3	24.6	17.8	6.67131	2280000	2411500	6.30529	1062400	957240	3	2	3	2	14.381	4	4	8.5427
5914	ESF1 homolog	Q9H501	ESF1	0.358175	0.217829	0.00493673	0.484375			7.8441e-18	5	4	5.9	5.1	7.26541	8166000	10259000	7.10775	7186000	5629600	5	4	5	4	98.795	6	6	8.67509
6068	Exosome complex component RRP46	Q9NQT4;M0R102;M0R050	EXOSC5	0.146925	0.0154029	-0.3509	0.459539			3.8664e-18	6	6	17.4	17.4	7.14727	5661100	8375700	7.2769	9881100	9038200	4	4	4	4	25.249	4	4	8.73412
6265	FAST kinase domain-containing protein 2	Q9NYY8;Q9NYY8-2	FASTKD2	0.17823	-0.015299	-0.413775	0.360543			6.8419e-49	8	11	17	12.1	7.50763	13861000	18322000	7.18704	7295900	8086900	9	7	9	7	81.462	9	9	8.98585
6684	StAR-related lipid transfer protein 13	Q9Y3M8;Q9Y3M8-3;Q9Y3M8-4;Q9Y3M8-2;Q9Y3M8-5;H3BRG5	STARD13	0.347605	0.253135	NaN	0.488185			3.2289e-33	6	6	7.1	7.1	7.24152	7554600	9884300	7.29099	8999800	10544000	6	6	6	6	124.97	8	8	7.69215
4602	Isoaspartyl peptidase/L-asparaginase;Isoaspartyl peptidase/L-asparaginase alpha chain;Isoaspartyl peptidase/L-asparaginase beta chain	Q7L266;Q7L266-2;E9PJK6;B4DLU4	ASRGL1	-0.367945	-0.181904	NaN	0.354996			1.1991e-15	3	4	11.4	14.6	6.57812	1723000	2062500	6.54033	1814700	1655300	3	4	3	4	32.054	4	4	7.9183
5313	Inactive rhomboid protein 1	Q96CC6;F5GWL4	RHBDF1	-0.398266	0.0286124	NaN	0.516216			2.681e-15	2	2	4.6	4.6	6.41491	1373300	1226300	6.5695	1955700	1755400	2	2	2	2	97.4	3	3	8.11474
2458	Bisphosphoglycerate mutase	P07738;C9JH23	BPGM	-0.209077	-0.464721	NaN	0.40938			2.5444e-59	13	13	36.7	40.5	7.6172	20722000	20697000	7.7548	25826000	31034000	7	8	7	8	30.005	9	9	8.58632
5071	RB1-inducible coiled-coil protein 1	Q8TDY2-2;Q8TDY2	RB1CC1	-0.275073	-0.306825	NaN	0.515319			2.2174e-41	12	12	6.3	6.4	7.17889	8633200	6463900	7.17742	7288100	7758100	9	9	9	9	182.85	12	12	7.77783
60	Rho GTPase-activating protein 22	A6NHM7;Q7Z5H3-3;Q7Z5H3;B4DED8;Q7Z5H3-2;A6NJ38;D6RBJ8;Q7Z5H3-4;D6R9V6	ARHGAP22	0.602472	0.231959	0.453128	0.679925			1.427e-09	2	3	3.1	4.9	6.5869	1237600	2625100	6.50881	1883400	1343700	2	3	2	3	64.313	4	4	7.68342
1510	5-azacytidine-induced protein 1	Q9UPN4-3;I3L2J8;Q9UPN4-2;Q9UPN4;I3L316;I3L4M5;I3L2X7	AZI1	0.470538	0.231454	NaN	0.360092			2.2973e-11	2	6	2.2	5.4	6.55404	1261200	2320200	6.8269	3218400	3494400	2	5	2	5	117.4	5	5	7.7828
2727	Transcription factor BTF3	P20290-2;D6RDG3	BTF3	0.439529	0.325726	0.497821	0.363154			5.5462e-277	8	10	76.5	71.6	7.36829	8724100	14626000	7.23213	9955300	7110600	10	9	1	1	17.699	10	1	9.8501
2871	Ephrin type-B receptor 2	P29323-2;P29323-3;P29323;B1AKC9;Q15375-2;Q15375-4;Q15375;Q6NVW1	EPHB2	0.43847	0.167686	0.242577	0.350916			0	13	14	14.9	16	7.73613	23201000	31265000	7.80599	33457000	30515000	12	13	10	11	109.87	13	11	8.93415
3815	Probable ATP-dependent RNA helicase DDX10	Q13206;E9PIF2	DDX10	0.406973	0.208827	-0.276298	0.35085			1.0763e-49	21	28	24.1	23.1	7.92646	37108000	47314000	7.82364	35989000	30637000	17	16	17	16	100.89	17	17	9.26245
3898	Nucleolar GTP-binding protein 2	Q13823;H0YG10	GNL2	0.385586	0.308577	-0.19378	0.406383			8.2464e-59	15	19	20.9	23.8	7.78957	25827000	35772000	7.97903	52138000	43148000	14	16	14	16	83.654	16	16	8.95461
4218	Prolyl endopeptidase-like	Q4J6C6-4;Q4J6C6;Q4J6C6-2;Q4J6C6-3;H7BZP6;H7C0M0;C9JMT4	PREPL	0.420556	0.342349	0.419975	0.362084			2.5029e-23	10	8	16.6	11.6	7.53384	13152000	21033000	6.98054	5165000	4396800	8	6	8	6	73.351	8	8	8.81565
5011	Motile sperm domain-containing protein 2	Q8NHP6;Q8NHP6-2	MOSPD2	0.409137	-0.0776485	-0.23882	0.390885			2.7793e-17	5	4	12.7	7.7	7.24095	7057400	10359000	6.60488	2003500	2022600	5	3	5	3	59.745	5	5	8.58969
5295	PIN2/TERF1-interacting telomerase inhibitor 1	Q96BK5;E5RJG9;F8WBT5;Q96BK5-2;E5RGR1;B4DKV0	PINX1	0.499981	0.287861	0.00380462	0.37322			6.4226e-26	5	4	26.2	18.6	7.18946	6085400	9383800	6.92043	4702000	3623800	6	4	6	4	37.034	6	6	8.24494
6311	E3 ubiquitin-protein ligase RNF181	Q9P0P0;C9J1C6	RNF181	0.401982	0.240686	0.302799	0.400717			1.8546e-15	4	3	27.5	27.5	7.12992	5529800	7956700	7.00337	6073100	4004400	5	5	3	3	17.909	5	3	8.98263
6508	Muskelin	Q9UL63;Q9UL63-2;C9J7E8;F8WEY7	MKLN1	0.761542	0.376912	-0.671973	0.421238			5.6541e-23	4	4	9.9	11.2	6.92441	3223600	5178900	6.90097	4080100	3880900	4	5	4	5	84.767	5	5	8.38703
6666	RRP15-like protein	Q9Y3B9	RRP15	0.546051	0.286415	-0.159991	0.342546			2.1667e-22	6	5	18.1	18.1	7.27524	7656300	11190000	7.10309	7480500	5198100	5	5	5	5	31.484	5	5	8.1631
3936	DNA polymerase alpha subunit B	Q14181;E9PIQ6;B4DNB4;H0YDR7	POLA2	0.713395	NaN	NaN	NaN			8.9965e-14	6	1	14	1.5	7.39012	10818000	13736000	5.20186	101300	57872	5	1	5	1	65.947	5	5	7.96763
2320	Retinal dehydrogenase 1	P00352;Q5SYQ9;Q5SYQ8;Q5SYQ7	ALDH1A1	-0.108498	0.492709	0.444388	0.422786			8.784e-164	26	40	42.9	39.7	8.5494	172730000	181590000	8.2828	113220000	78568000	18	17	17	16	54.861	20	19	10.1548
787	Receptor expression-enhancing protein 4	E5RJV5;E5RGS2;Q9H6H4;Q9H6H4-2	REEP4	0.212841	0.427349	0.388108	0.311454			2.797e-09	4	2	22.4	17.2	6.91865	3425000	4866800	6.97132	5746100	3614900	3	2	3	2	22.062	3	3	8.84323
12	Dolichyl pyrophosphate Man9GlcNAc2 alpha-1,3-glucosyltransferase	Q9Y672;A2A2G4	ALG6	-0.166065	-0.173782	-0.0788289	0.433004			1.0753e-10	4	4	6.7	5.9	6.86074	3879500	3377200	6.47032	1551800	1401600	3	3	3	3	58.18	4	4	8.24773
130	N-alpha-acetyltransferase 20	A8MZB2;P61599;P61599-2	NAA20	0.336502	0.10195	NaN	0.494166			3.5585e-18	7	6	23.5	32.5	7.37304	8831800	14775000	7.28706	10752000	8614400	3	4	3	4	18.857	4	4	7.91025
196	Superoxide dismutase;Superoxide dismutase [Mn], mitochondrial	B3KUK2;P04179;P04179-2;F5H3C5;F5H4R2;F5GYZ5;G8JLJ2;B4E3K9;G5E9P6;F5GXZ9	SOD2	-0.232541	-0.052294	-0.415701	0.529975			2.8229e-120	12	13	38.1	38.1	8.158	74762000	69120000	8.21288	87957000	75308000	7	7	7	7	19.73	8	8	10.0255
233	Prostaglandin G/H synthase 1	B4DHQ2;P23219-2;P23219	PTGS1	-0.239899	-0.216109	-0.0800596	0.603784			5.6003e-54	16	7	24	11.4	7.91609	40878000	41552000	7.42724	13380000	13365000	8	4	7	3	61.929	8	7	9.47137
1488	Protein EFR3 homolog A	Q14156-2;Q14156;H9KV44;Q14156-3;E5RJS1;H7BXG9;Q9Y2G0-3;E7ESK9;Q9Y2G0	EFR3A	-0.0572581	0.166804	-0.131049	0.364607			5.4759e-68	15	12	14.1	15.9	7.50858	15435000	16819000	7.62679	20848000	21497000	9	9	9	9	88.8	10	10	8.44923
1566	Next to BRCA1 gene 1 protein	Q14596-2;Q14596;J3KPL5;B7Z5R6	NBR1	0.0220893	0.0721254	NaN	0.404721			1.3428e-12	12	6	7.3	6.1	7.64307	23112000	20849000	7.38023	11492000	12510000	5	4	5	4	103.83	5	5	7.58656
1866	Niemann-Pick C1 protein	O15118;B4DET3;K7EQ23;K7ERM4;K7ERW2	NPC1	-0.0633375	0.0743702	-0.189221	0.351301			8.1269e-182	36	31	13.1	12.8	8.33312	115880000	99456000	8.24839	88341000	88833000	13	12	13	12	142.17	16	16	9.38632
1877	WD repeat-containing protein 46	O15213;H0Y6G3	WDR46	0.256894	0.111827	-0.305724	0.359438			1.092e-73	4	2	20.2	19.8	7.15537	5764200	8537000	6.9038	4184300	3828800	9	9	4	2	68.07	11	4	8.73683
2157	Attractin	O75882-3;O75882-2;O75882	ATRN	0.18986	0.333379	NaN	0.395038			1.8485e-11	8	3	4	2.2	6.89652	3903000	3976800	6.42127	1347500	1290500	4	2	4	2	133.7	4	4	7.5485
2487	Integrin alpha-5;Integrin alpha-5 heavy chain;Integrin alpha-5 light chain	P08648;H0YIV7;H0YHL9	ITGA5	-0.0508472	-0.11712	0.0568491	0.362765			0	97	93	24.8	26.9	9.22817	851180000	839890000	9.25957	845940000	971990000	19	21	19	21	114.54	22	22	10.3621
2726	Transcription factor BTF3	P20290;H0Y9Y1	BTF3	0.0361631	-0.0226254	0.497821	0.363154			1.9926e-277	2	2	64.6	60.7	6.68166	2200500	2604200	6.81615	3499800	3048800	11	10	2	2	22.168	11	2	9.8501
2924	DnaJ homolog subfamily A member 1	P31689;B7Z5C0	DNAJA1	0.208871	0.0835102	0.189433	0.460191			1.1273e-291	55	58	46.3	55.4	8.85104	299180000	410470000	8.76397	289710000	291020000	16	18	16	18	44.868	19	19	10.164
3024	Coilin	P38432	COIL	-0.0190966	0.116205	-0.336283	0.343849			4.2151e-30	4	4	11.3	6.8	7.36743	10736000	12568000	6.38101	1216900	1187500	5	3	5	3	62.608	6	6	8.72053
3273	Cyclin-H	P51946;D6RHI7;D6RG18	CCNH	0.340931	0.278683	NaN	0.33967			1.0747e-66	12	13	38.7	29.1	7.70156	19171000	31128000	7.19474	8608100	7049900	11	8	11	8	37.643	11	11	8.51878
3608	Nuclear factor NF-kappa-B p100 subunit;Nuclear factor NF-kappa-B p52 subunit	Q00653-4;Q00653;Q00653-3;M0R119	NFKB2	0.00930452	-0.0512933	0.0938267	0.430537			7.7056e-83	8	8	12.6	10.9	7.29407	9660200	10022000	7.30055	9673500	10305000	7	7	7	7	96.677	16	16	8.47868
3664	Antigen peptide transporter 2	Q03519;Q03519-2;E7ENX8;B0V2J7	TAP2	-0.222938	-0.161381	NaN	0.363924			6.0846e-34	17	18	15.6	11.7	7.87019	37736000	36427000	7.73116	23332000	30514000	11	9	10	8	75.663	14	13	8.48792
3789	E3 ubiquitin-protein ligase TRIM32	Q13049;Q5JVY0	TRIM32	-0.0860078	0.0809689	NaN	0.358551			2.0453e-10	5	9	5.5	7.2	7.02735	4937800	5712700	6.94153	4222400	4517900	3	4	3	4	71.988	4	4	7.95383
3976	KN motif and ankyrin repeat domain-containing protein 1	Q5W0W1;Q14678-2;Q14678	KANK1	0.336161	0.186701	NaN	0.450046			5.0096e-09	5	5	4.9	3.1	6.85839	2970400	4247200	6.76675	3196500	2648000	4	3	4	3	106.7	5	5	8.05759
4023	Sorting nexin-17	Q15036;Q15036-2;F8WAZ0;B4DDM3;F8WFA0;F8WEG6	SNX17	0.136511	0.230133	-0.0416178	0.405756			3.7695e-46	14	21	24.5	17.7	7.98835	42432000	54921000	7.53784	16987000	17515000	10	8	10	8	52.901	12	12	8.50174
4035	WD repeat-containing protein 43	Q15061;C9JEE7;C9IZK7;H7C2H8	WDR43	0.197645	0.186246	-0.189744	0.386442			4.3862e-64	21	29	14.9	19.4	8.1395	61845000	76030000	7.88636	39791000	37186000	11	13	11	13	74.89	14	14	9.23842
4039	Astrocytic phosphoprotein PEA-15	Q15121;B1AKZ3;B1AKZ5	PEA15	0.245431	0.22706	0.516826	0.343251			4.0882e-156	23	20	71.5	71.5	8.68826	188250000	299570000	8.64917	266410000	179420000	9	9	9	9	15.04	9	9	10.1111
4102	Tyrosine-protein phosphatase non-receptor type 14	Q15678;E2J9M0	PTPN14	0.0543945	-0.0130981	-0.378444	0.349327			6.1907e-38	20	15	11.2	11.2	7.54492	17415000	17654000	7.79606	18424000	44102000	9	9	9	9	135.26	10	10	9.11501
4319	Dynamin-binding protein	Q6XZF7;Q5SVK8;Q6XZF7-2;B4E0Q3;Q5SVK9	DNMBP	0.0425913	-0.172073	0.211415	0.38229			4.0347e-171	58	62	21.5	24.9	8.27103	92478000	94174000	8.17041	66878000	81177000	25	29	25	29	177.35	34	34	9.32385
4430	Digestive organ expansion factor homolog	Q68CQ4;H7C2R4	DIEXF	0.255331	0.043852	-0.237327	0.475493			1.507e-72	19	18	21.3	17.9	7.80312	29840000	33710000	7.78786	29028000	32327000	15	13	15	13	87.054	17	17	8.68248
4466	Ras-related protein Rab-12	Q6IQ22	RAB12	0.205637	-0.000962753	-0.0971924	0.353631			4.3252e-81	15	16	41.4	44.7	7.78614	24696000	36418000	7.85688	36439000	35487000	10	11	10	11	27.248	11	11	8.81639
4494	Long-chain fatty acid transport protein 4	Q6P1M0;Q96G53	SLC27A4	0.072808	0.0211653	0.0584576	0.384197			1.6752e-39	23	18	23.3	21.9	7.87829	36357000	39201000	7.61423	20407000	20730000	14	13	13	12	72.063	14	13	8.92587
4560	Thyroid adenoma-associated protein	Q6YHU6-3;Q6YHU6;C9JER1;Q6YHU6-2;C9JJB1;Q8IY32;Q6YHU6-5;H0Y3V5;B5MC89;H7BYZ4;B6ZDE5;F5H3M9;Q6YHU6-4	THADA;tmp_locus_38	0.101736	0.12253	-0.158535	0.477445			8.7557e-52	5	6	3.1	4.3	6.72743	2060200	3278400	6.75658	2649800	3059400	4	5	4	5	211.18	9	9	7.91064
5004	Thiosulfate sulfurtransferase/rhodanese-like domain-containing protein 1	Q8NFU3;Q8NFU3-2;Q8NFU3-3;Q8NFU3-4	TSTD1	0.00487441	-0.0619783	NaN	0.384694			3.722e-08	3	2	14.8	14.8	6.82035	2817100	3795100	6.5889	2009900	1870700	2	2	2	2	12.53	3	3	7.46225
5112	U4/U6.U5 small nuclear ribonucleoprotein 27 kDa protein	Q8WVK2;B8ZZ98	SNRNP27	-0.243261	NaN	-0.223492	0.402137			7.8287e-09	2	1	16.8	9.7	6.47599	1447900	1544300	6.10887	459880	825020	2	1	2	1	18.86	2	2	8.86363
5480	Alsin	Q96Q42;Q96Q42-3;J3KQ43;J3KQ33;Q96Q42-2;B3KPJ0;H0Y696	ALS2	-0.200982	-0.167727	-0.281317	0.359567			2.2589e-19	4	4	3.3	3.2	6.69623	2487300	2481200	6.49147	1374000	1726800	4	4	4	4	183.63	7	7	8.00877
5781	Ubiquitin-like protein 5	Q9BZL1;K7EQ43	UBL5	0.126942	NaN	NaN	0.344208			8.0094e-10	2	1	12.3	41.1	7.41872	10758000	15467000	7.11324	7338300	5640900	1	2	1	2	8.5468	3	3	9.0976
5883	BTB/POZ domain-containing adapter for CUL3-mediated RhoA degradation protein 3	Q9H3F6;F5GWA4;Q9H3F6-2;F5H729;F5GWK6;F5H268;B3KVY5;Q9H3F6-3;F5H6V0;F5H497;F5GY15;Q8WZ19;J3QSD4;I3L1U2;J3QS43;H3BM90;K7EM01;I3L108;REV__Q9HBY8-2;REV__Q9HBY8-3;REV__Q9HBY8	KCTD10	0.184689	0.0249293	0.261298	0.365591			2.2682e-41	14	9	22.4	22.4	7.21506	6944400	9463700	7.20156	8299200	7606600	7	7	6	6	35.432	8	6	8.3264
6032	Ras-related protein Rab-18	Q9NP72;Q9NP72-2;Q9NP72-3;Q5W0J0;H0Y6T8	RAB18	0.113067	0.059316	0.05097	0.383685			4.8727e-132	25	28	57.8	57.8	8.38614	103080000	140220000	8.48396	165070000	139690000	11	11	11	11	22.977	11	11	9.47082
6303	Thyroid transcription factor 1-associated protein 26	Q9P031;F8VNY5	CCDC59	0.233021	0.0391246	NaN	0.358935			1.8187e-10	6	3	21.2	12.4	6.88265	3035500	4596700	6.683	2517000	2302600	5	3	5	3	28.669	5	5	8.15418
6334	Coatomer subunit zeta-2	Q9P299;J3KRJ9	COPZ2	-0.0252362	0.260695	NaN	0.401746			5.3373e-26	2	3	14.3	23.3	6.6798	2089000	2695100	6.81257	2585400	3909500	2	3	2	3	23.548	3	3	7.53677
6454	Leucyl-cystinyl aminopeptidase;Leucyl-cystinyl aminopeptidase, pregnancy serum form	Q9UIQ6-3;Q9UIQ6-2;Q9UIQ6	LNPEP	-0.0410623	-0.0511503	-0.334611	0.477205			0	50	46	30.6	25.5	8.37223	117850000	117780000	8.2553	78655000	101350000	28	24	28	24	115.06	28	28	9.63426
6520	TBC1 domain family member 24	Q9ULP9-2;Q9ULP9;H3BTP5;H3BQ06	TBC1D24	NaN	-0.121757	NaN	0.526338			7.9173e-06	1	2	2.7	2.7	6.90112	3152800	4811000	6.63888	1775800	2578000	1	1	1	1	62.317	2	2	7.88955
6699	Protein SOGA2	Q9Y4B5-2;Q9Y4B5-3;Q9Y4B5;J3QL92;Q9Y4B5-4	SOGA2	-0.12311	0.044295	-0.331114	0.57128			3.8576e-12	5	2	3.4	1.8	6.64198	2416600	1968400	6.26724	873490	976800	4	2	4	1	173.31	6	5	8.04685
6758	Melanoma-associated antigen D1	Q9Y5V3;Q9Y5V3-2;Q96JG8-2;Q96JG8;Q96JG8-4	MAGED1	-0.120828	-0.0761031	-0.19518	0.419446			7.6467e-156	8	8	11.8	11.8	7.00771	4998400	5180300	7.16032	6551900	7912600	7	7	6	6	86.16	7	6	7.58496
346	Serine/threonine-protein kinase RIO3	B4E1Q4;O14730;O14730-2;J3QLP4;J3QQL5	RIOK3	0.232043	-0.031554	NaN	0.220935			1.1104e-09	4	5	6	5.6	6.9482	3976200	4899500	7.01347	4987200	5327700	3	3	3	3	57.474	5	5	8.07849
1314	Zinc phosphodiesterase ELAC protein 2	Q9BQ52-4;G5E9D5;Q9BQ52;E7ES68;Q9BQ52-3;Q9BQ52-2;H7C2I4;H7C3Y9;J3QRS2;J3QL08;J3QLK4	ELAC2	0.325772	0.216571	0.0067486	0.272135			3.0844e-124	38	26	27.4	27.4	8.20022	70249000	88320000	8.2389	90523000	82820000	16	16	16	16	87.563	17	17	8.96635
1729	DNA polymerase delta catalytic subunit;DNA polymerase	P28340;M0R2B7;M0QZR8;M0QXE6;M0QXQ2;M0QZB4;M0R2I8	POLD1	0.244098	0.231124	0.448831	0.0318076			3.7189e-98	13	14	16.3	18.7	7.74387	20738000	34708000	7.75974	27714000	29796000	16	17	13	14	123.63	22	19	8.47627
2574	Proliferating cell nuclear antigen	P12004	PCNA	0.345007	0.242666	0.38859	0.0287778			4.251e-255	43	40	68.6	63.2	9.0083	389080000	630260000	8.83113	378860000	298980000	15	15	15	15	28.768	16	16	10.1155
2775	Integrin alpha-6;Integrin alpha-6 heavy chain;Integrin alpha-6 light chain	P23229-4;P23229-2;P23229-9;P23229-6;P23229-7	ITGA6	-0.217151	0.0585288	-0.405452	-0.244044			2.0987e-294	18	18	33.9	35.8	7.55751	17446000	18654000	7.38771	12691000	11726000	31	32	4	4	119.09	34	4	9.8231
2851	Deoxycytidine kinase	P27707;D6RFG8;D6RCP9	DCK	0.261334	0.1345	0.398135	0.0249377			6.1975e-17	11	11	19.6	19.6	7.76571	23297000	35008000	7.49806	17027000	14455000	5	5	5	5	30.518	6	6	8.90857
3567	28S ribosomal protein S25, mitochondrial	P82663;E7EPW2;B4DFJ5;B4DQG6	MRPS25	-0.0239507	-0.0860484	-0.061994	NaN			3.4966e-69	14	14	44.5	49.7	7.83632	30756000	37843000	7.77004	30228000	28662000	8	8	8	8	20.116	10	10	9.24959
4055	Periodic tryptophan protein 2 homolog	Q15269;C9J544	PWP2	0.157006	0.0296858	-0.33611	0.20418			7.9706e-101	20	18	19.4	18.9	7.9545	42249000	47804000	8.07394	60223000	58338000	15	15	14	13	102.45	18	16	9.53453
4260	Transmembrane protein 97	Q5BJF2;J3KT68;Q86XC5;J3KTD1	TMEM97	-0.1277	0.267528	-0.184139	0.0818851			2.5474e-11	6	5	18.8	18.8	7.60659	18455000	21964000	7.41591	15175000	10882000	3	3	3	3	20.848	4	4	8.99638
4265	Nucleolar MIF4G domain-containing protein 1	Q5C9Z4	NOM1	0.139904	0.237975	-0.36043	0.28408			1.4083e-59	8	10	10.9	11.9	7.25322	8718300	9196600	7.33054	11145000	10261000	8	9	8	9	96.256	9	9	8.42544
4380	Complex III assembly factor LYRM7	Q5U5X0	LYRM7	-0.0530059	0.10133	-0.22752	0.13359			1.2046e-08	3	2	24	24	6.98573	4373000	5303800	6.96342	5216400	3975900	2	2	2	2	11.955	2	2	8.99854
4597	Cytochrome c oxidase assembly protein COX15 homolog	Q7KZN9-2;Q7KZN9	COX15	0.0665135	0.0105737	0.0149562	NaN			1.6165e-24	6	7	19.8	24.5	7.15845	6833400	7569300	7.12107	7083400	6131600	6	7	6	7	43.835	7	7	8.94547
5138	Gem-associated protein 6	Q8WXD5;B9A037;B8ZZ85	GEMIN6	0.223459	0.220761	NaN	NaN			4.9399e-19	5	4	21	28.7	6.88365	3002000	4647700	6.94613	4784500	4048900	4	5	4	5	18.824	5	5	8.22126
5225	Ribosomal RNA small subunit methyltransferase NEP1	Q92979	EMG1	0.255571	0.190889	-0.0458427	0.247961			5.5689e-54	8	10	43.4	43.4	7.92919	33968000	50987000	8.01435	56642000	46719000	8	8	8	8	26.72	8	8	9.22201
5258	Cirhin	Q969X6;H3BSH7;Q969X6-3;Q969X6-2;H3BRM8;H3BPD7;I3L4T9;J3KSI1;J3KSE6;J3KTR0	CIRH1A	0.282977	-0.0311915	-0.416701	0.176192			3.4084e-88	20	24	24.3	18.8	8.08668	47222000	74865000	7.65058	21928000	22801000	12	10	12	10	76.889	14	14	9.03238
5346	Mitochondrial assembly of ribosomal large subunit protein 1	Q96EH3	MALSU1	-0.178152	0.208057	-0.22406	0.19333			5.4677e-16	3	2	19.7	15	6.50931	1561200	1669600	6.3025	1092000	914810	3	2	3	2	26.17	3	3	8.43537
5366	Cob(I)yrinic acid a,c-diamide adenosyltransferase, mitochondrial	Q96EY8;J3KN55;F5H4Z7;F5GY93;F5H079	MMAB	-0.150201	0.048702	-0.292312	0.234489			3.7389e-58	16	20	45.2	36	7.8229	31752000	34760000	7.77886	32175000	27924000	8	6	8	6	27.388	8	8	9.20604
5458	Conserved oligomeric Golgi complex subunit 8	Q96MW5;H3BQV3;H3BSH5;H3BMQ9;H3BUN2	COG8	-0.0217476	0.0700396	NaN	NaN			8.9845e-31	6	8	13.9	9.2	7.39122	11221000	13395000	7.12457	6527600	6794200	6	5	6	5	68.423	7	7	7.92088
5983	Ribosome production factor 1	Q9H9Y2	RPF1	0.183172	0.0978846	-0.531015	NaN			2.5781e-19	9	5	24.4	9.5	7.42792	11387000	15401000	6.96568	4783500	4456700	8	4	8	4	40.11	8	8	8.99411
6094	Bromodomain adjacent to zinc finger domain protein 1A	Q9NRL2;Q9NRL2-2	BAZ1A	0.18633	0.143818	-0.370341	0.303749			4.091e-62	18	21	10.7	10.4	7.47596	13598000	16322000	7.32781	10145000	11128000	13	14	13	14	178.7	20	20	9.08767
6429	Probable ATP-dependent RNA helicase DDX20	Q9UHI6;E9PJ60;B4DWV7	DDX20	0.272553	0.136095	-0.0994937	0.239181			4.4663e-109	17	16	23.7	22.8	7.79581	26549000	35941000	7.89976	41108000	38281000	16	15	16	15	92.239	18	18	8.93091
6475	Lariat debranching enzyme	Q9UK59;F5GWV2;Q9UK59-2	DBR1	0.123651	0.169668	0.083712	NaN			6.7258e-08	4	4	5.5	5.5	7.19827	6469300	9316300	6.91196	4297000	3868100	3	3	3	3	61.554	3	3	8.62434
3296	Hexokinase-2	P52789;E9PB90;P52790	HK2	0.449659	0.242087	0.0862742	-0.0791209			6.1007e-138	20	19	22.4	24.2	7.85346	31253000	40108000	8.00217	51418000	49084000	17	18	14	15	102.38	20	17	9.154
427	6-phosphofructo-2-kinase/fructose-2,6-bisphosphatase 3;6-phosphofructo-2-kinase;Fructose-2,6-bisphosphatase	Q5VX15;Q5W015;Q16875-2;Q16875;Q5VX20;B7Z955;F2Z2I2;F5H5L1;Q9H178;H0Y483;B4DUN5;O60825-2;P16118;B0FLL2;O60825	PFKFB3	0.177976	0.0128292	NaN	0.538733			2.0192e-14	9	8	8.4	10.4	6.86433	3089600	4227200	6.74614	2540300	3033400	4	5	4	5	57.287	7	7	7.92468
6523	E3 ubiquitin-protein ligase HECTD1	Q9ULT8;H0YJP0;G3V4V5;H0YJD4;H0YJ72	HECTD1	0.186709	0.0582202	0.20868	0.462438			2.3301e-191	132	137	20.1	19.9	8.35164	112770000	111950000	8.34739	107230000	115310000	44	42	44	42	289.38	45	45	9.12665
110	Tubulin alpha-4A chain	A8MUB1;P68366;C9JDS9;C9JEV8;C9JQ00;C9JJQ8;C9JDL2;C9K0S6;Q9H853	TUBA4A	0.0198247	0.364994	NaN	0.512572			0	4	4	60	60	8.05664	50659000	63275000	7.97659	47769000	46984000	26	26	3	3	48.328	26	3	8.76379
942	Kinesin-like protein KIF3A	Q9Y496;J3KPF9;E9PES4;C9J9X2;H7C2F6;Q5JRK0;E2QRG3;H0Y718;F6VGH2;Q6ZMV9-3;E7EUN7;Q6ZMV9	KIF3A	0.034902	0.0597022	-0.415573	0.227649			1.2644e-145	20	19	28.9	27.2	7.78557	28514000	32520000	7.50985	15910000	16438000	18	18	16	16	80.04	21	19	8.22981
1784	Myc box-dependent-interacting protein 1	O00499-6;O00499-11;O00499-2;O00499;O00499-9;O00499-10;O00499-7;O00499-8;O00499-4;O00499-3;O00499-5;Q9UBW5-2;F5H0W4;Q9UBW5;P49418-2;F5H533;P49418	BIN1	0.0872093	-0.104634	0.411486	0.726227			2.9887e-70	21	19	25.5	19.7	8.028	46013000	60652000	7.77342	28126000	31224000	10	7	10	7	53.02	10	10	9.67567
4042	Plectin	Q15149;Q15149-7;Q15149-9;Q15149-5;Q15149-6;Q15149-2;E9PMV1	PLEC	-0.112374	-0.13868	-0.3813	0.433264			0	43	46	63	62.3	8.0278	56669000	49938000	8.0209	44948000	59982000	306	302	8	9	531.78	313	10	11.4381
6783	Chloride intracellular channel protein 4	Q9Y696;A6PVS0;Q9NZA1-3;O15247;Q9NZA1-2;Q9NZA1;Q96NY7-2;Q96NY7	CLIC4	0.00401544	0.0370099	0.320144	0.0462403			0	86	69	66.8	66.8	9.19117	667770000	885260000	9.19687	843710000	729750000	17	17	17	17	28.772	18	18	10.4232
1518		I3L4V6;B4DNN6	NXN	-8.14499	7.61676	0.278437	-0.329835			7.4693e-39	6	4	21.7	30.4	9.0816	1205900000	751700	8.64375	439880000	427720	3	4	1	1	25.922	5	1	9.04159
2472	Collagen alpha-2(I) chain	P08123	COL1A2	-3.76635	2.31566	NaN	0.0691888			3.1849e-108	18	17	8.4	6.2	8.33985	216050000	2642900	7.23777	13504000	3784800	10	7	10	7	129.31	15	15	8.57038
2931	Caspase-14;Caspase-14 subunit p19;Caspase-14 subunit p10	P31944	CASP14	-2.19775	3.15645	NaN	NaN			3.5768e-70	3	7	14.9	18.2	6.45433	2799500	47080	6.69531	4671300	286720	3	4	3	4	27.679	7	7	7.75299
6295	Calmodulin-like protein 5	Q9NZT1	CALML5	-1.96135	3.37264	NaN	NaN			8.2071e-181	5	5	32.9	38.4	6.63058	3969700	301790	7.12525	13032000	310740	3	5	3	5	15.892	8	8	7.38609
3718	Desmocollin-1	Q08554-2;Q08554	DSC1	-4.14494	1.38359	NaN	NaN			8.6761e-167	5	4	6.9	5.8	6.98004	9094400	456420	7.11126	8631900	4288100	4	3	4	3	93.834	13	13	8.96956
3643	Desmoglein-1	Q02413;B7Z845	DSG1	-2.15651	2.31743	NaN	NaN			2.0386e-233	7	10	14.6	12.5	7.22966	15075000	1893900	7.16829	13490000	1243000	12	11	12	11	113.75	23	23	7.9346
4685	Transcriptional adapter 2-beta	Q86TJ2-3;Q86TJ2-2;Q86TJ2	TADA2B	-1.3853	2.8128	NaN	NaN			0.00047347	2	6	2.1	2.1	6.39426	1969800	509080	6.67958	4276600	505140	1	1	1	1	37.966	1	1	7.79144
2650	Desmoplakin	P15924;P15924-2	DSP	-2.03236	1.71836	0.146202	NaN			0	19	22	14.5	11	8.08354	90964000	30244000	7.92187	66483000	17053000	34	28	34	28	331.77	97	97	8.8817
2916	Coronin-1A;Coronin	P31146;H3BRY3;H3BTU6;H3BRJ0	CORO1A	-0.665182	0.547636	0.105752	NaN			2.8212e-26	4	3	9.5	7.4	7.2467	10291000	7357000	6.73357	3134200	2280500	4	3	4	3	51.026	5	5	10.0798
6600	Integral membrane protein 2B;BRI2, membrane form;BRI2 intracellular domain;BRI2C, soluble form;Bri23 peptide	Q9Y287;Q5W0A2	ITM2B	-0.724668	-0.00597374	NaN	NaN			2.4785e-25	8	7	16.5	12.8	7.29728	11789000	8038500	7.00186	5521100	4521800	4	3	4	3	30.338	5	5	8.28963
6602	Histone chaperone ASF1A	Q9Y294	ASF1A	-1.60015	-0.0665134	-0.0855357	-0.20191			2.3197e-123	3	3	35.8	22.1	7.10629	7481100	5291800	7.23269	9622200	7465400	5	4	4	3	22.968	6	5	9.4516
5543	Sialidase-1	Q99519;E9PIF4	NEU1	-0.88481	-0.149942	NaN	-0.143658			2.7208e-11	6	4	8.2	5.5	7.13488	8041100	5600900	6.76905	3034200	2841400	3	2	3	2	45.467	5	5	8.40656
3955	Leucine-rich repeat-containing protein 32	Q14392;C9JYU3	LRRC32	-0.809561	-0.273992	NaN	0.205834			4.983e-10	3	4	3	3	7.02036	5938500	4541600	6.9123	4056600	4114800	1	1	1	1	71.978	2	2	7.93619
5922	Protein FAM124B	Q9H5Z6;Q9H5Z6-2	FAM124B	-1.13866	NaN	-0.650281	-0.31554			8.3726e-07	2	1	6.4	2.2	6.61696	2628500	1511100	6.23093	877370	824510	2	1	2	1	50.96	2	2	7.54475
3415	C-X-C chemokine receptor type 4	P61073;P61073-2	CXCR4	-1.63496	NaN	NaN	NaN			2.2842e-13	2	0	10.8	0	6.44758	2128700	673950	NaN	0	0	3	0	3	0	39.745	4	4	8.37003
6044	Protocadherin-12	Q9NPG4	PCDH12	-1.13471	0.0257133	NaN	NaN			7.8284e-09	2	3	3.2	4.2	7.75797	1767100	55509000	7.50299	1063200	30777000	3	4	3	4	128.99	4	4	8.8715
16	Alpha-adducin	P35611-2;E7EV99;A2A3N8;E7ENY0;P35611;P35611-3;Q86XM2;H0Y9H2;D6RF25;D6RJE2;D6RAH3;H0YG19;H0YFD8;P35612-2;P35612-8;P35612-4;P35612-3;P35612	ADD1	-0.41322	-0.167331	-0.535595	-0.0874475			4.614e-145	28	22	35.2	29.5	8.23712	95271000	77355000	8.2876	89731000	104180000	17	15	17	15	69.984	17	17	9.43138
19	Proteasome subunit beta type;Proteasome subunit beta type-9	B0V0T2;A2ACR0;B0V0T3;A2ACR1;P28065-2;P28065;B4DZW2;B0V060;A2ACQ9	PSMB9	-0.388966	0.18751	NaN	-0.141645			5.9752e-07	2	2	19.1	7.6	6.80201	3375000	2963900	6.67585	2602200	2138600	2	1	2	1	13.9	2	2	8.14
135	BCL2/adenovirus E1B 19 kDa protein-interacting protein 3-like	B0AZS9;H0YBC7;O60238	BNIP3L	-0.390226	-0.0245642	-0.529156	-0.35229			4.0802e-16	4	4	26.3	20.7	7.17079	6889800	7927900	6.75833	3284600	2447700	4	3	3	3	19.558	4	3	8.7196
162	Hydroxymethylglutaryl-CoA lyase, mitochondrial	B1AK13;P35914;P35914-2;H0Y2L7	HMGCL	-0.486113	-0.198914	-0.618414	NaN			3.1661e-66	6	5	19	19	7.77617	32283000	27444000	7.59051	19331000	19619000	5	5	5	5	31.735	6	6	9.28137
194	Regulator of G-protein signaling 3	B3KUB2;P49796-4;P49796-6;P49796;P49796-5;H7C539;Q5VXC0;H7BXY1;P49796-2;Q5VZ06;E9PFF1;P49796-1	RGS3	-0.528385	-0.124207	-0.513145	NaN			2.8428e-15	8	8	10.7	10.7	7.27453	10455000	8360900	7.09304	5953900	6435100	5	5	5	5	66.478	5	5	8.99155
409	Inositol polyphosphate 5-phosphatase K	B7Z4V9;Q9BT40-2;Q9BT40;C9JZB0;I3L0Y0;K7EMS8;F5GXZ0;K7EPG6;I3L4A5;I3L2L1	INPP5K	-0.436664	-0.109861	-0.78542	-0.160535			1.3182e-24	6	4	14.3	10.1	7.55008	18179000	17309000	7.12094	6011100	7199500	4	3	4	3	40.973	4	4	8.66243
419	Rho guanine nucleotide exchange factor 7	B7Z6G2;Q14155-2;Q14155-3;Q14155;E7ENL8	ARHGEF7	-0.381313	0.0594394	-0.371503	-0.0792677			0	6	7	39	40.8	7.45462	14926000	13559000	7.18566	7352600	7981600	27	28	4	5	81.404	30	5	9.44036
424	DNA-binding protein RFX5	B7Z848;F8W689;P48382	RFX5	-0.572252	-0.0554342	NaN	NaN			6.254e-12	2	2	4.5	4.5	6.26741	950430	900520	5.90347	420230	380470	2	2	2	2	60.512	2	2	7.56296
471	39S ribosomal protein L2, mitochondrial	C9IY40;Q5T653	MRPL2	-0.491151	-0.282666	0.0922052	-0.0818724			1.0216e-42	8	9	29.3	33.3	7.67456	25339000	21928000	7.7534	26813000	29863000	4	5	4	5	24.43	5	5	8.86128
738	Tapasin	O15533-2;O15533;D3YTI9;O15533-3;A2AB90;O15533-4;C9JA35	TAPBP	-0.518579	-0.27974	NaN	-0.254718			3.3273e-23	9	6	12.1	9.5	7.72205	29161000	23568000	7.30162	9325000	10702000	3	2	3	2	43.885	4	4	8.99201
755	Estradiol 17-beta-dehydrogenase 11	D6RCD0;Q8NBQ5	HSD17B11	-0.496409	-0.207024	-0.617982	-0.0783891			1.0527e-130	11	12	39.8	36.7	7.77905	31912000	28211000	7.55616	17459000	18529000	8	8	8	8	28.074	9	9	9.10653
758	Major facilitator superfamily domain-containing protein 10	Q14728;D6RE79;D6RIZ4;D6RA47;D6R9N3	MFSD10	-0.481615	-0.240771	-0.464263	NaN			4.072e-22	9	5	13.2	10.8	7.44779	15304000	12737000	7.24428	8327300	9222800	6	5	6	5	48.339	6	6	8.89095
897	Microtubule-associated serine/threonine-protein kinase 4	O15021-2;O15021-3;O15021-1;E7EWQ5;J3QT34;O15021;F8WAQ9;H7C1I9;Q6P0Q8-2;E7ERL6;Q6P0Q8;D6RAK1;Q9Y2H9;K7EJZ9;K7EME4	MAST4	-0.575052	-0.136795	-0.269218	-0.150301			9.6109e-33	11	15	5.1	5.4	7.06996	6847100	4901000	7.16379	6020200	8560300	10	10	9	9	264.76	16	15	8.20366
968	Formin-binding protein 1	Q96RU3-4;Q96RU3-3;E9PGQ4;Q96RU3-2;Q96RU3;H0Y7W6;E7EPB7	FNBP1	-0.463422	-0.133827	-0.221339	-0.177158			3.7971e-15	9	8	10.2	9.8	7.32278	11744000	9282800	7.059	5415700	6038900	5	5	5	5	64.056	7	7	8.64022
1080	SPARC	F5GY03;P09486;E5RK62	SPARC	-0.400027	-0.184253	-0.439596	-0.075948			5.4741e-27	15	19	26.2	26.2	8.32862	111730000	101390000	7.98481	46928000	49635000	6	6	6	6	17.47	6	6	9.87168
1150	Cytochrome b561	J3QS47;P49447;J3QRH5;J3KSL5;F5H757	CYB561	-0.506513	0.261707	NaN	NaN			2.7094e-09	3	2	16.2	11.3	6.54387	1923400	1575000	6.36614	1416400	907070	3	2	3	2	24.68	3	3	7.70527
1169	Calcium uptake protein 1, mitochondrial	Q9BPX6;H9KVB8;Q9BPX6-3;F6XEV2;Q9BPX6-5;Q9BPX6-4;Q9BPX6-2;E9PQV6	MICU1	-0.566349	-0.294313	-0.465256	-0.197637			8.3382e-45	6	7	10.7	12.2	7.266	9780700	8669500	7.12558	5605800	7747100	5	6	5	6	54.351	7	7	8.99281
1220	Peripheral plasma membrane protein CASK	O14936-3;O14936-4;O14936-6;F8W998;O14936-2;H9KV37;O14936;Q5JS79;Q5JS72;O14936-5;Q5JS74	CASK	-0.497888	0.0936252	-0.394242	0.0457187			3.4038e-08	3	3	5.5	4.1	6.64464	2270200	2141800	6.92125	4504700	3837000	4	3	4	3	102.11	4	4	8.49282
1294	Telomerase protein component 1	G3V5X7;Q99973-2;Q99973;G3V2A4;G3V470;H0YIZ2;H0YIY9;B4E0B6;H0YJF6	TEP1	-0.370913	-0.075822	-0.250041	-0.124536			1.056e-97	14	17	6.2	6.7	7.24716	9435200	8231800	7.28986	9127100	10365000	11	12	11	12	278.02	19	19	8.2905
1453	ATP-binding cassette sub-family B member 6, mitochondrial	H7BXK9;Q9NP58-4;Q9NP58	ABCB6	-0.413029	-0.145394	-0.535902	-0.275858			2.3826e-49	13	13	12.3	10.9	8.61596	161410000	251600000	8.03759	54894000	54150000	7	6	7	6	77.434	8	8	8.89025
1493	Serine/threonine-protein kinase SMG1	J3KRA9;Q96Q15;I3L0C1;Q96Q15-3;Q96Q15-2;Q96Q15-4;H3BQN7;H3BPS6;E9PNP6;I3L400;I3L0W2;Q5BKU6	SMG1	-0.468282	-0.235243	-0.422786	-0.00155966			7.8725e-18	6	4	1.6	1.3	6.57527	2059400	1701400	6.19579	669640	900010	5	4	4	3	398.84	9	8	8.10363
1576	Anthrax toxin receptor 2	P58335-2;J3KPY9;P58335-4;P58335;P58335-3	ANTXR2	-0.441102	-0.012158	-0.248129	NaN			5.948e-18	3	4	11.7	11.4	7.11301	7092100	5880200	6.84577	3654400	3356300	5	4	4	3	42.892	7	6	8.37394
1579	TBC1 domain family member 8	O95759-2;O95759;J3KQ40	TBC1D8	-0.490848	-0.228303	NaN	NaN			1.0529e-15	3	3	3.5	3.5	6.36724	1228100	1101300	6.34502	985970	1227300	3	2	3	2	102.74	4	4	8.25251
1583	UPF0669 protein C6orf120	Q7Z4R8;J3KQ97	C6orf120	-0.423969	-0.109998	-0.318988	-0.0755992			5.9309e-51	3	2	25.1	25.1	7.15791	7531200	6854000	6.98637	4619700	5071400	2	2	2	2	20.772	2	2	8.86371
1611	Evolutionarily conserved signaling intermediate in Toll pathway, mitochondrial	J3KTF5;Q9BQ95;K7EN32;Q9BQ95-2;K7EMM0;K7EIK2;K7EJI1;E9PAN9;K7EPL5	ECSIT	-0.404469	0.067491	-0.166886	-0.0348663			1.0885e-18	2	2	16.6	16.6	6.66381	2562900	2048300	6.29019	1076800	873860	2	2	2	2	26.248	3	3	8.78303
1652	Cullin-4B	Q13620-1;K4DI93;Q13620	CUL4B	-0.452533	-0.262674	-0.0862441	NaN			0	4	3	42.5	45	7.02934	5666000	5033300	7.12652	5389200	7992600	42	44	2	2	102.3	47	4	10.1612
1948	Serine protease HTRA2, mitochondrial	O43464;O43464-3;O43464-2;O43464-4;P83110-2	HTRA2	-0.410354	-0.244153	-0.544957	-0.177574			1.7869e-72	9	11	29.7	31.7	7.87343	38573000	36146000	7.55141	18082000	17515000	9	10	8	9	48.84	10	9	8.59542
2069	Glycosaminoglycan xylosylkinase	O75063	FAM20B	-0.401677	-0.255865	-0.125585	0.0336485			1.1243e-18	3	3	9.5	7.8	7.00856	4738700	5460300	6.98093	4525600	5044800	3	3	3	3	46.432	6	6	8.75613
2131	Ribosomal protein S6 kinase alpha-5	O75582;G3V2D1;O75582-2;B7Z2Y5	RPS6KA5	-0.537465	-0.0572867	NaN	NaN			1.9095e-12	2	2	5.7	5.7	6.1931	871400	688460	6.34559	1267400	948710	4	4	2	2	89.864	5	3	8.31408
2175	Wolframin	O76024;H0Y9G5	WFS1	-0.545449	-0.253505	-0.283963	-0.0528831			3.4143e-122	36	38	23.9	26.4	8.13245	78185000	57479000	8.04072	49109000	60718000	20	20	20	20	100.29	24	24	8.61481
2184	Serine/threonine-protein kinase 10	O94804;H0YB71	STK10	-0.480272	-0.0579985	-0.281249	-0.276969			1.2269e-185	29	27	22.7	22.7	8.05793	67717000	46554000	8.13701	64370000	72723000	21	21	20	20	112.13	23	22	9.43417
2257	ATP-binding cassette sub-family A member 1	O95477	ABCA1	-0.359777	-0.280594	NaN	NaN			1.9184e-07	4	3	1.2	1.8	7.4823	16553000	13807000	7.29988	8384700	11562000	2	3	2	3	254.3	3	3	7.45969
2274	Phosphatidate cytidylyltransferase 2	O95674	CDS2	-0.585659	-0.220567	NaN	-0.0218253			9.1379e-54	5	3	6.1	8.8	7.1614	7918600	6582900	6.64702	2135300	2301100	2	3	2	3	51.417	3	3	7.76017
2347	Transforming growth factor beta-1;Latency-associated peptide	P01137	TGFB1	-0.554595	-0.122574	-0.439618	0.0516647			1.3107e-54	12	14	18.2	18.2	7.56942	19540000	17564000	7.41872	12561000	13663000	6	6	6	6	44.341	6	6	9.15333
2371	NADH-ubiquinone oxidoreductase chain 2	P03891	MT-ND2	-0.399345	-0.276685	-0.622576	NaN			6.58e-07	5	3	2.6	10.4	7.00436	5275300	4825500	6.88045	3729500	3864100	1	2	1	2	38.96	2	2	9.02239
2445	Glutathione peroxidase 1	P07203	GPX1	-0.372716	-0.292983	-0.57623	-0.0814187			3.0445e-103	26	26	76.4	61.6	8.43878	139410000	135250000	8.50779	155960000	165980000	13	11	10	8	22.106	13	10	9.67684
2505	Annexin A4;Annexin	P09525;Q6P452	ANXA4	-0.359555	-0.0395196	-0.181388	-0.0399285			0	8	6	62.7	64.9	8.15579	75903000	67243000	8.19454	86443000	70070000	20	20	3	3	35.882	22	4	10.0681
2600	HLA class I histocompatibility antigen, alpha chain E	Q6DU44;P13747;Q31611	HLA-E	-0.503354	-0.229694	-0.338369	-0.258356			6.454e-248	11	8	31	35.2	7.43423	14234000	12944000	7.36325	10490000	12590000	10	11	6	7	40.057	11	7	9.21819
2689	HLA class I histocompatibility antigen, alpha chain G	P17693;Q5RJ85	HLA-G	-0.556558	0.0933089	-0.252569	NaN			1.0364e-11	4	3	9.5	9.5	7.6347	21517000	21605000	7.36579	12499000	10717000	3	3	1	1	38.224	3	1	8.87116
2910	Glutathione S-transferase theta-1	P30711;H7BZG9;C9JA47;G3XAK0;Q6IC69	GSTT1	-0.370134	-0.0527225	NaN	NaN			7.4565e-14	5	7	25	19.6	7.20688	8308500	7793600	7.28603	9545600	9775700	4	3	4	3	27.335	4	4	7.9391
2941	Interferon-induced guanylate-binding protein 2	P32456;Q5T8M0	GBP2	-0.391205	-0.261809	-0.302127	0.240155			1.1788e-121	14	15	27.4	16.4	7.7615	30666000	27077000	7.36935	10354000	13054000	13	9	10	6	67.208	13	10	9.146
3138	LIM and senescent cell antigen-like-containing domain protein 1	P48059-3;P48059;P48059-4;P48059-2;P48059-5;A8MUY2;F8WC86;F8WE10;P0CW20;P0CW19;H3BPU6;A6NEJ8;C9JF46;B4DPH6	LIMS1	-0.422756	0.00724895	-0.208662	-0.113855			8.4567e-52	9	12	11.1	11.1	8.20747	78656000	82588000	7.81196	31903000	32955000	4	4	4	4	44.39	4	4	9.46476
3183	Cysteine--tRNA ligase, cytoplasmic	P49589-3;P49589;A8MVQ3;E9PLP0	CARS	-0.387913	-0.108487	0.324674	0.0169741			0	9	6	35.3	36.5	7.4177	14144000	12021000	6.99193	4904700	4911300	28	28	5	4	94.637	30	5	9.71492
3259	Caveolin-2;Caveolin	P51636;E9PCT3;P51636-3	CAV2	-0.660476	-0.140294	-0.353388	NaN			4.7347e-52	2	4	43.8	43.8	6.59739	2151900	1805300	6.94175	4510700	4234100	5	5	1	1	18.291	5	1	8.59395
3267	Signal transducer and activator of transcription 5B	P51692;C9J4I3	STAT5B	-0.382305	0.0637848	NaN	-0.110159			8.015e-104	7	6	32.5	29.4	7.62575	21283000	20960000	7.38904	12292000	12202000	22	20	4	3	89.865	25	5	7.69968
3334	Sodium/potassium-transporting ATPase subunit beta-3	P54709;C9JA36;B7Z1N7;C9JXZ1;H7C547;F8WBY4;H7C4L9;C9J6S2	ATP1B3	-0.419314	-0.140294	-0.574546	-0.0449685			1.5825e-140	40	36	45.2	49.1	8.6123	211500000	198040000	8.40812	126420000	129510000	11	12	11	12	31.512	12	12	10.0364
3485	Rho-related GTP-binding protein RhoB	P62745	RHOB	-0.396564	0.0378463	NaN	-0.112707			4.6218e-240	5	3	16.3	16.3	7.30086	10126000	9866200	7.34461	11437000	10674000	3	3	1	1	22.123	4	2	8.29601
3559	Arginase-2, mitochondrial	P78540	ARG2	-0.555735	0.0711912	NaN	NaN			1.5563e-24	2	3	7.6	11	6.49413	1846000	1273700	6.45402	1606000	1238600	2	3	2	3	38.577	4	4	7.47676
3624	Adenylyl cyclase-associated protein 1	Q01518;Q5T0R1;Q5T0R5;Q5T0R4;Q5T0R3;Q5T0R2;Q5T0R7;Q5T0R6;Q5T0S3;Q5T0R8;B7Z214	CAP1	-0.383935	-0.187899	0.225127	-0.0178657			0	9	13	57.9	59.4	8.48431	148060000	156960000	8.34169	111280000	108340000	25	26	1	1	51.901	28	1	9.79624
3672	Aldo-keto reductase family 1 member C1;Aldo-keto reductase family 1 member C2	Q04828;B4DK69;P52895;P52895-2	AKR1C1;AKR1C2	-0.682571	NaN	NaN	NaN			9.3823e-74	2	0	26.3	15.8	6.65752	2596000	1948900	NaN	0	0	7	5	1	0	36.788	7	1	7.16587
3673	Single-stranded DNA-binding protein, mitochondrial	Q04837;E7EUY5;C9K0U8	SSBP1	-0.371452	-0.293104	-0.306684	-0.0242628			0	24	28	56.1	58.8	8.77109	288080000	302240000	8.78334	292870000	314340000	8	9	8	9	17.259	9	9	10.1968
3834	Phospholipase D1	Q13393-2;Q13393;Q13393-4;Q13393-3;C9IY79;F8WBV7;H7C0L3	PLD1	-0.412149	-0.191278	-0.513668	-0.245174			3.8263e-63	32	37	18.1	21.5	8.06885	59494000	57687000	8.09792	59628000	65666000	16	19	16	19	119.69	19	19	9.58608
3836	39S ribosomal protein L49, mitochondrial	Q13405;H0YDP7;E9PNF1;E9PI78	MRPL49	-0.390433	-0.225771	-0.326442	0.168714			2.6541e-160	11	9	41.6	41.6	7.80353	30230000	33381000	7.98716	47826000	49261000	7	6	7	6	19.198	8	8	9.78908
3856	Sequestosome-1	Q13501;Q13501-2;E7EMC7;D6RBF1;C9J6J8;E3W990;E9PFW8;C9JRJ8	SQSTM1	-0.489094	-0.056432	0.0951984	0.129916			6.1638e-206	29	32	35.7	31.6	8.33478	119570000	96595000	8.1259	66608000	67020000	10	8	10	8	47.687	12	12	9.75843
3871	GRB2-related adapter protein;GRB2-related adapter protein-like	Q13588;A8MW78;K7ELI1;J3QRP9;Q8TC17-2;Q8TC17;I3L2P9;K7EKU7;I3L2E9	GRAP;GRAPL	-0.487301	-0.162838	NaN	-0.357042			3.253e-71	9	8	35.9	36.9	7.65433	21203000	23913000	7.55302	17874000	17854000	7	7	7	7	25.336	8	8	8.9244
4104	TSC22 domain family protein 1	Q15714-2;Q15714-3;Q15714	TSC22D1	-0.552698	-0.223742	NaN	0.0288392			2.9812e-80	2	2	25.7	25.7	6.51408	1692500	1573900	6.41827	1285000	1334800	3	3	2	2	15.68	3	2	8.45333
4112	Mothers against decapentaplegic homolog 1	Q15797;D6RBH9;D6R9D4;D6RAY1;D6REQ3;D6RDN7;D6RIZ9;D6RD62;D6RBB4	SMAD1	-0.495194	0.000592746	0.141391	NaN			6.9892e-36	2	4	25.8	15.7	7.18087	8778800	6386900	7.00195	5017300	5027400	9	7	2	2	52.259	10	3	8.28619
4251	WD repeat-containing protein 81	Q562E7;Q562E7-4;B7Z6V3;E9PDG3;Q562E7-2;Q562E7-6;Q562E7-5;Q562E7-3	WDR81	-0.391657	-0.00520636	-0.360101	NaN			2.8417e-20	3	4	2.1	2.7	6.38171	1325800	1082500	6.50505	1481200	1718000	3	4	3	4	211.69	7	7	8.39033
4489	Endoplasmic reticulum aminopeptidase 2	Q6P179-3;Q6P179;D6RGW0;Q6P179-4;Q6P179-2;H0Y9X9;H0YAL8	ERAP2	-0.523236	0.0530612	-0.208796	0.0526228			2.0854e-21	5	5	4.7	6.9	6.87372	4115800	3361000	7.01544	5149000	5213400	4	5	4	5	105.52	8	8	10.0755
4551	Protocadherin Fat 4	Q6V0I7-3;Q6V0I7;Q6V0I7-2	FAT4	-0.473935	0.351357	-0.717921	-0.345267			2.5064e-11	3	6	0.8	1.3	6.15357	766460	657770	6.49031	1572900	1519700	3	4	3	4	542.61	4	4	8.19064
4575	Lipoma HMGIC fusion partner-like 2 protein	Q6ZUX7	LHFPL2	-0.475791	-0.0127015	-0.490231	NaN			3.1222e-11	3	3	14.9	14.9	6.97022	5148400	4188900	6.94137	4403200	4334000	2	2	2	2	24.486	3	3	8.24448
4576	Acetyl-coenzyme A synthetase 2-like, mitochondrial	Q9NUB1-3;Q6ZV30;Q9NUB1-2;Q9NUB1;Q9NUB1-4	ACSS1	-0.480592	NaN	-0.563594	-0.207919			2.2897e-13	4	0	10.9	0	7.09349	6675700	5726200	NaN	0	0	4	0	4	0	62.721	4	4	9.02424
4645	Low-density lipoprotein receptor-related protein 10	Q7Z4F1;H0YHW7;Q7Z4F1-2	LRP10	-0.389962	0.291629	NaN	NaN			5.9595e-60	8	13	10.7	10.7	7.22575	8557000	8259800	7.29574	10564000	9193800	5	5	5	5	76.193	5	5	7.94422
4661	Tectonin beta-propeller repeat-containing protein 1	Q7Z6L1-3;Q7Z6L1;Q7Z6L1-2;Q7Z6L1-4	TECPR1	-0.454894	-0.0172035	-0.0662991	-0.0540808			5.3758e-21	2	2	3.5	3.5	6.68609	2925900	1928000	6.96657	4233600	5025600	2	2	2	2	86.696	2	2	8.09156
4681	Transmembrane protein 55B	Q86T03;Q86T03-2;G3V3P3;H0YJ90	TMEM55B	-0.446396	-0.0560044	NaN	-0.261859			1.7654e-42	4	3	11.9	11.9	7.25445	9450300	8515300	7.17336	7944600	6961500	2	2	2	2	29.469	2	2	8.31118
4780	Methylmalonic aciduria type A protein, mitochondrial	Q8IVH4;D6RIS5;Q495G6	MMAA	-0.421524	-0.144859	NaN	NaN			3.267e-21	7	6	17	12.2	7.23661	8876700	8365900	6.71079	2458000	2679900	7	5	7	5	46.538	7	7	8.21243
4800	E3 ubiquitin-protein ligase UBR2	Q8IWV8-4;Q8IWV8;Q8IWV8-2	UBR2	-0.425415	0.0765404	-0.589996	0.118696			9.9448e-14	6	7	3.9	3.2	6.98524	5363600	4302200	6.90084	3627900	4330700	5	4	5	4	200.54	5	5	7.81702
4841	Calcium uptake protein 2, mitochondrial	Q8IYU8;F2Z348	MICU2	-0.376962	-0.162441	-0.561291	-0.0423912			7.8839e-68	9	7	24.2	20.3	7.54798	16713000	18604000	7.15597	6811900	7508700	9	7	9	7	49.666	11	11	8.77301
4926	ADP-ribosylation factor-like protein 10	Q8N8L6	ARL10	-0.547085	NaN	NaN	NaN			3.383e-05	2	1	9.4	4.9	6.44468	1544000	1240100	5.63511	346960	84678	2	1	2	1	27.459	2	2	7.51755
4946	Procollagen galactosyltransferase 1	Q8NBJ5;M0QX72;M0QYH0	COLGALT1	-0.425299	-0.026122	-0.544631	0.0172407			5.8625e-118	45	58	34.1	32.6	8.97278	525150000	414090000	8.78407	297730000	310510000	22	22	22	22	71.635	24	24	10.227
4951	Transmembrane protein 87A	Q8NBN3-3;Q8NBN3;H3BMU0;Q8NBN3-2;H3BTS6	TMEM87A	-0.380023	-0.161117	-0.275317	0.111804			4.3845e-14	10	14	6.5	8.7	7.36003	12222000	10688000	7.25821	8010900	10111000	2	3	2	3	56.773	5	5	9.13637
5127	Choline transporter-like protein 1	Q8WWI5;Q8WWI5-3;Q8WWI5-2;H9KV47	SLC44A1	-0.428021	0.125259	-0.703145	-0.25223			8.32e-13	6	8	5.9	5.6	7.13363	7003000	6599900	7.01068	4992400	5256900	3	3	3	3	73.301	4	4	8.63072
5450	Tripartite motif-containing protein 47	Q96LD4;Q96AD0;K7EJ63	TRIM47	-0.500202	-0.231966	NaN	-0.122458			1.1933e-139	32	37	32.6	32.8	8.16941	83551000	64157000	7.96441	42182000	49948000	17	16	17	16	69.531	18	18	8.71596
5500	Trimethylguanosine synthase	Q96RS0	TGS1	-0.873663	NaN	NaN	NaN			4.1178e-05	2	1	2	2	6.45291	1516800	1320500	6.27091	849140	1016800	1	1	1	1	96.619	2	2	6.81987
5628	Latexin	Q9BS40;H7C5A4	LXN	-0.47851	-0.261685	-0.284083	-0.147974			1.481e-188	13	15	22.1	22.1	8.38297	127800000	113730000	8.44571	136080000	142980000	4	4	4	4	25.75	4	4	9.43506
5686	Centrosome-associated protein CEP250	Q9BV73-2;Q9BV73;H7C0P0	CEP250	-0.373664	0.0368124	NaN	0.14429			2.9104e-10	3	3	0.9	0.9	6.24983	925880	851730	6.06285	547010	608670	2	2	2	2	274.38	4	4	7.36318
5978	39S ribosomal protein L44, mitochondrial	Q9H9J2	MRPL44	-0.370932	-0.111919	-0.438397	-0.0416435			6.4574e-61	18	20	31	31	8.00017	51468000	48573000	7.7359	27741000	26697000	10	10	10	10	37.535	10	10	9.68016
6223	NAD-dependent protein deacylase sirtuin-5, mitochondrial	Q9NXA8-2;Q9NXA8;Q9NXA8-4;Q9NXA8-3	SIRT5	-0.373664	-0.12733	NaN	-0.157037			1.6171e-49	4	4	18.1	18.1	7.1364	6755400	6934900	7.04123	5969400	5026100	4	4	4	4	32.673	5	5	7.8686
6406	Testin	Q9UGI8-2;Q9UGI8;F8W7T0;B7Z6L5;H7BYK1	TES	-0.365908	-0.128415	NaN	0.182121			9.0988e-42	12	12	22.3	19.7	7.87878	39306000	36339000	7.75924	28986000	28457000	9	8	9	8	46.91	9	9	8.29332
6615	Nischarin	Q9Y2I1;Q9Y2I1-2;Q9Y2I1-4;Q9Y2I1-3;C9J715	NISCH	-0.442077	-0.0428316	-0.382686	0.190308			4.1893e-14	2	2	2	1.9	6.37236	1490800	866200	6.18164	715510	803770	2	2	2	2	166.63	6	6	8.64337
885	Bifunctional heparan sulfate N-deacetylase/N-sulfotransferase 1;Heparan sulfate N-deacetylase 1;Heparan sulfate N-sulfotransferase 1	E7EVJ3;P52848;P52848-2	NDST1	-0.425762	-0.180989	NaN	NaN			6.4767e-25	10	6	8.2	9.3	7.11631	7499700	5571600	7.19496	7674100	7991900	6	6	6	6	94.353	8	8	7.91232
1356	Limb region 1 protein homolog;Protein LMBR1L	Q8WVP7;H0Y6V6;Q8WVP7-3;F8WEN8;H0YHZ2;Q8WVP7-2;Q6UX01-3;Q6UX01-4;Q6UX01-2;Q6UX01	LMBR1;LMBR1L	-0.725356	0.0913503	NaN	NaN			5.8391e-33	2	2	4.5	4.5	6.54692	1839800	1683300	6.22766	805910	883200	2	2	2	2	55.097	2	2	7.42147
1684	Reticulon-2	O75298-3;K7EMR7;O75298;Q7RTN0;O75298-2	RTN2	-0.387744	-0.192315	-0.348699	NaN			4.9676e-09	4	4	17.1	17.1	6.69603	2561900	2404400	6.85526	3895800	3269900	3	3	3	3	22.316	3	3	8.24768
3342	[Protein ADP-ribosylarginine] hydrolase	P54922;C9JZW7	ADPRH	-0.474035	0.137545	NaN	NaN			7.9601e-23	2	2	8.4	8.4	6.49933	1576400	1581000	6.41737	1285100	1329300	2	2	2	2	39.506	3	3	7.74247
3661	Tumor necrosis factor alpha-induced protein 2	Q03169;E7EWH2;H0YLC0;H0YKR7	TNFAIP2	-0.480933	NaN	NaN	NaN			8.5998e-09	2	0	2.6	0	6.58198	2339700	1479600	NaN	0	0	2	0	2	0	72.66	4	4	7.5683
4137	39S ribosomal protein L23, mitochondrial	Q16540;H7C2P7;A6NJD9;A8MVT4;A8MYK1	MRPL23	-0.358266	-0.275217	NaN	NaN			1.1613e-92	7	9	39.9	39.9	7.6361	21651000	21610000	7.842	36781000	32722000	6	7	6	7	17.781	7	7	8.88683
4410	DENN domain-containing protein 4C	Q5VZ89-2	DENND4C	-0.386898	NaN	NaN	NaN			2.8602e-25	2	1	10	7.4	6.12927	704310	642390	5.82269	273000	391800	8	6	1	1	126.24	10	1	7.20935
4891	Zinc-binding alcohol dehydrogenase domain-containing protein 2	Q8N4Q0;B4DZ91	ZADH2	-0.644382	-0.215471	NaN	NaN			7.3153e-13	2	2	6.4	6.4	6.81109	3337500	3135300	6.52415	1570000	1773100	2	2	2	2	40.14	2	2	7.53891
5033	Abhydrolase domain-containing protein 4	Q8TB40;F5H6T0;B4DDH7;J3KMW0;F5H067	ABHD4	-0.516873	-0.102289	NaN	NaN			3.8416e-12	2	3	5.8	10.8	6.56956	2012400	1699200	6.36696	1113900	1214000	2	3	2	3	38.794	4	4	8.15348
5382	Diphosphoinositol polyphosphate phosphohydrolase 3-beta;Diphosphoinositol polyphosphate phosphohydrolase 3-alpha	Q96G61;Q8NFP7	NUDT11;NUDT10	-0.608446	-0.210101	-0.554661	NaN			4.1081e-12	2	5	20.7	26.2	6.8393	2537100	4370000	6.76999	3418800	2469400	3	4	2	2	18.559	4	2	9.87052
4598	Probable ATP-dependent RNA helicase DDX46	Q7L014;D6RJA6;H0Y9U3	DDX46	-0.0119547	-0.741256	-0.291095	-0.143691			8.6799e-148	68	69	24.3	26.2	8.11866	68086000	63339000	8.2124	55569000	107510000	24	28	24	28	117.36	30	30	9.92922
1393	Methyltransferase-like protein 7A	Q9H8H3;H0YI09;F8VQX6	METTL7A	-0.036931	-0.575657	NaN	NaN			8.743e-32	8	8	20.5	20.5	7.39515	9292600	15547000	7.2251	6707300	10085000	4	4	4	4	28.319	4	4	8.08404
3990	Latent-transforming growth factor beta-binding protein 1	Q14766;Q14766-4;Q14766-3;E7EV71;Q14766-2;Q14766-5;C9JD84;H7C2H7;H7C0I7;E7EUU6;C9JDW2;H7C4L5	LTBP1	-0.130087	-0.567881	NaN	NaN			3.3132e-49	19	17	7.6	7.6	7.54183	19985000	14835000	7.42943	10062000	16818000	10	10	10	10	186.79	10	10	7.98866
4270	Tumor necrosis factor alpha-induced protein 8-like protein 3	Q5GJ75	TNFAIP8L3	-0.197059	-0.453079	NaN	NaN			6.3732e-130	12	9	21.2	21.2	8.04025	51639000	58067000	8.06228	51743000	63676000	5	5	4	4	32.659	5	4	8.87265
3106	Transcriptional regulator ATRX	P46100-4;P46100;P46100-5;P46100-3;P46100-2;P46100-6;H0Y3T0	ATRX	-0.157663	-0.700716	-0.542449	-0.245013			1.2597e-112	60	60	12.4	14	7.66911	27257000	19421000	7.69135	18028000	31102000	27	30	27	30	278.23	31	31	9.37674
2802	ER lumen protein retaining receptor;ER lumen protein retaining receptor 1	Q8NBW7;P24390	KDELR1	-0.350134	-0.552506	-0.261909	-0.151063			1.8393e-112	3	6	26.7	26.7	8.43548	138180000	134400000	8.11052	67813000	61162000	3	3	2	2	17.486	3	2	9.57044
5016	Nuclear receptor coactivator 7	Q8NI08-7;Q8NI08-2;Q8NI08;Q5JVL2;Q8NI08-5;H0Y5F6;H0Y6T0;Q5JVL1;H0Y620;Q5TF96;Q8NI08-4;Q8NI08-3	NCOA7	-0.352149	-0.561871	-0.120815	0.0335001			1.0037e-42	9	8	14.1	13.3	7.36331	13021000	10063000	7.27326	7261700	11500000	9	8	9	8	92.471	12	12	9.10961
1758	Transcription initiation factor TFIID subunit 4	Q5TBP5;O00268	TAF4	NaN	-2.00973	NaN	0.0918185			4.4425e-10	1	2	1.5	2.5	6.2882	1007500	934280	7.0951	2034800	10413000	1	2	1	2	97.367	2	2	7.80022
5905	Band 4.1-like protein 1	Q9H4G0;Q4VXN8;Q4VXN7;Q4VXN6;Q4VXN5	EPB41L1	NaN	-3.91439	NaN	NaN			7.8107e-06	1	2	2.7	2.7	6.76961	2510700	3372300	8.10762	1243000	126870000	2	2	1	1	98.502	2	1	8.0774
3859	Serine/threonine-protein kinase PRP4 homolog	Q13523;F5H2U2;H0YDJ3;H0YEC8	PRPF4B	0.218283	-0.515151	-0.462036	-0.153567			3.0131e-63	37	30	12.1	13	7.47268	14902000	14793000	7.51055	11157000	21244000	11	10	11	10	116.99	12	12	9.44053
86	Annexin	A6NN80;E5RK69;E5RK63;E5RJF5;E5RI05;E5RFF0;E5RIU8;E5RJR0;H0YC77	ANXA6	-0.123876	-0.38061	0.368765	0.0166539			0	4	6	66	67.3	7.75521	29842000	27071000	7.41582	12932000	13120000	42	43	2	2	75.276	44	2	10.8759
118	Small nuclear ribonucleoprotein G;Small nuclear ribonucleoprotein G-like protein	Q49AN9;F5H013;P62308;A8MWD9;C9JVQ0	SNRPG	-0.107275	-0.396681	-0.150426	-0.164434			1.4029e-32	8	7	31.2	31.2	7.96509	39820000	52456000	7.98216	46996000	48980000	3	3	3	3	7.1013	3	3	9.99345
203	ADP-ribosylation factor-like protein 6-interacting protein 4	F5GYV5;H7BZV4;B3V0L1;F8WCT1;Q66PJ3-4;Q66PJ3-3;Q66PJ3-2;Q66PJ3;F5H7X4;F8WEP2;Q66PJ3-5	ARL6IP4	0.130095	-0.329642	0.339286	-0.111324			8.4524e-125	6	6	22.3	22.3	7.06206	5082900	6453400	7.0242	4564300	6009000	3	3	3	3	23.687	3	3	9.23228
761	Nucleotide exchange factor SIL1	Q9H173;D6REA1;A0RZB6;D6RBP7;D6RIU8	SIL1	-0.0463765	-0.442105	NaN	0.274665			1.328e-12	4	3	10.6	5.2	7.44159	13938000	13705000	6.78339	2549900	3522900	5	3	4	2	52.084	5	4	8.38344
781	Centrin-3	H0YBL5;E5RH67;E5RFM2;E5RK82;O15182;E5RJF8	CETN3	-0.256975	-0.339161	NaN	0.29809			6.6293e-06	2	2	24.7	24.7	7.11504	6255800	6776800	7.07159	6401900	5390000	2	2	2	2	9.6248	2	2	8.35881
844	Tetratricopeptide repeat protein 38	E7ES35;Q5R3I4;H7C089;A9UJP8	TTC38	0.019683	-0.332587	NaN	NaN			7.4156e-14	2	3	5.4	5.4	6.97406	4472600	4947400	6.63834	2142400	2206000	2	2	2	2	45.88	5	5	6.91218
920	Protein SMG7	E9PCE5;Q92540-2;Q92540;E9PCI0;E9PD50;Q92540-4;E9PEH2;B1ALB4;E9PEK3	SMG7	-0.2076	-0.332351	NaN	NaN			4.3033e-13	4	3	4.9	3.8	6.87016	3561300	3854600	6.66875	1999600	2664400	4	3	4	3	117.24	4	4	7.83824
1124	DNA polymerase delta subunit 4	F5H506;Q9HCU8;Q9BVB1	POLD4	NaN	-0.455998	NaN	0.184922			4.5534e-08	1	2	12.7	26.6	5.90181	398760	398890	6.43201	1102100	1601900	1	2	1	2	8.8679	3	3	8.67474
1241	Zinc finger protein 687	F8WCX2;Q8N1G0-2;Q8N1G0;H0Y5I5	ZNF687	0.0384023	-0.490156	NaN	NaN			9.5897e-12	4	3	4.6	2.7	6.6586	2479500	2076800	6.18207	636440	884310	3	2	3	2	80.819	4	4	7.44959
1305	ATP-binding cassette sub-family B member 8, mitochondrial	G3XAP3;Q9NUT2-2;Q9NUT2;A5D8W3	ABCB8	-0.274326	-0.349664	-0.407951	-0.238835			7.4651e-14	4	2	8.1	6	7.24358	8601700	8920100	6.55822	1632200	1983700	4	3	3	2	68.066	4	3	8.59229
1407	Retinal dehydrogenase 2	H0YMG7;O94788;O94788-2;O94788-3;H0YM00;H0YKL3	ALDH1A2	-0.288744	-0.427746	0.0113975	0.113616			4.5691e-56	3	5	13.9	18.8	7.0773	6749300	5199100	7.16486	7628200	6988800	6	8	3	5	53.762	10	7	9.12811
1424	Group XV phospholipase A2	H3BMU8;Q8NCC3;H3BM47;B4DJW4;H3BPT3;B4DUD1	PLA2G15	-0.261048	-0.495526	0.0940785	NaN			1.2352e-13	4	4	13.8	13.8	6.71168	3368900	1779600	6.68606	1910800	2942800	3	3	3	3	33.878	4	4	8.21588
1628	Intraflagellar transport protein 20 homolog	Q8IY31-4;Q8IY31;J3QR43;J3QRC6;Q8IY31-2;J3QRH2;Q8IY31-3	IFT20	0.239848	-0.343021	NaN	NaN			5.6904e-10	2	2	24.6	24.6	6.30758	801860	1228500	6.16587	843330	621750	2	2	2	2	12.969	2	2	7.93749
1751	NF-kappa-B inhibitor epsilon	O00221;H0Y4W4;H3BNC2	NFKBIE	0.13311	-0.340098	NaN	0.0689811			2.7468e-25	5	5	7.8	12.6	7.29026	9186400	10323000	7.12662	7274700	6110000	3	4	3	4	52.863	4	4	8.24182
1815	Chromodomain-helicase-DNA-binding protein 2	O14647-2;O14647;G3V418;H3BU65	CHD2	0.0855862	-0.428187	-0.400646	-0.0866029			1.5367e-52	24	19	11.3	8.5	7.82959	32812000	34733000	7.30488	8299000	11879000	17	14	12	9	200.56	21	13	9.34972
1883	Peroxisomal acyl-coenzyme A oxidase 3	O15254;O15254-2	ACOX3	0.0115856	-0.371476	-0.61664	-0.0864271			4.1023e-13	5	3	8.4	1.4	7.13011	6909100	6584000	6.56781	1865000	1831800	4	1	4	1	77.628	4	4	9.12888
1918	E3 ubiquitin-protein ligase Praja-2	O43164-2;O43164	PJA2	0.215318	-0.500458	NaN	0.124178			3.1868e-11	2	2	4.4	4.4	6.40909	1204500	1360500	6.66004	1997100	2574200	2	2	2	2	76.09	2	2	8.12888
1935	Inositol hexakisphosphate and diphosphoinositol-pentakisphosphate kinase 2	O43314-2;O43314;H0Y9S9;D6RBU4;K7ENU7;D6RFG4;H0Y9M0;Q6PFW1-6;Q6PFW1-5;Q6PFW1-7;Q6PFW1-4;Q6PFW1-3;F8W9A8;B7WPL9;Q6PFW1-2;Q6PFW1	PPIP5K2	-0.255397	-0.382088	-0.266619	-0.150413			1.2866e-21	2	3	2	4.3	6.91863	4483700	3807700	6.98476	4921400	4733800	2	4	2	4	138.1	7	7	8.65213
2250	Adenylyltransferase and sulfurtransferase MOCS3;Molybdopterin-synthase adenylyltransferase;Molybdopterin-synthase sulfurtransferase	O95396	MOCS3	NaN	-0.410905	NaN	NaN			7.118e-22	1	2	3.3	5.4	6.28062	990880	917300	6.39366	1020900	1454600	1	2	1	2	49.669	3	3	7.53033
2342	Cystatin-C	P01034	CST3	-0.0857182	-0.344889	NaN	0.15175			9.8715e-14	5	5	18.5	24.7	7.06307	5395100	6167700	7.29794	9394200	10464000	2	3	2	3	15.799	4	4	8.7116
2362	Prelamin-A/C;Lamin-A/C	P02545-2;Q5TCI8	LMNA	-0.303999	-0.331292	-0.599326	-0.245619			0	14	16	79.4	79.5	8.88408	406930000	358810000	8.4475	129350000	150870000	58	59	1	1	65.134	59	1	10.3263
2438	Nucleophosmin	P06748;P06748-3;P06748-2;E5RGW4	NPM1	-0.274569	-0.311011	-0.212232	0.0333774			0	193	191	52.7	54.4	9.70547	2426200000	2649200000	9.56047	1699700000	1935000000	16	16	13	13	32.575	17	14	11.216
2543	78 kDa glucose-regulated protein	P11021	HSPA5	-0.234263	-0.354772	-0.00190997	0.207986			0	544	571	61.2	59.6	10.1905	7795300000	7711600000	10.0144	4432700000	5903700000	49	48	48	47	72.332	50	49	11.5098
2619	Endoplasmin	P14625;H0YIV0;Q58FF3;F8W026;F8VPC7	HSP90B1	-0.226042	-0.348967	-0.111383	0.191261			0	699	690	67.9	68.9	10.3124	10541000000	9989300000	10.3435	9697500000	12359000000	67	68	65	66	92.468	69	67	11.59
2660	Serine/threonine-protein phosphatase;Serine/threonine-protein phosphatase 2B catalytic subunit beta isoform	Q5F2F8;P16298-2;P16298-3;P16298;P16298-4;F5H0F8;B7Z6P2;Q5F2G0	PPP3CB	0.204266	-0.333998	-0.274229	NaN			3.0485e-30	4	4	19.2	16.3	7.04088	5286600	5700700	6.54649	1571200	1948400	9	8	3	2	56.014	9	3	9.36862
2666	Tyrosine-protein kinase Fer	P16591-2;P16591;B4DDX7	FER	NaN	-0.358937	NaN	NaN			4.578e-09	0	2	1.7	5.1	NaN	0	0	7.53065	16664000	17271000	1	2	0	1	74.265	2	1	7.83324
2768	MHC class II regulatory factor RFX1	P22670	RFX1	-0.106286	-0.363436	-0.255992	NaN			3.6293e-07	3	3	4.3	4.3	6.83895	3527300	3374300	6.90127	3625900	4340700	3	3	3	3	104.76	3	3	8.54894
3166	Protein ERGIC-53	P49257	LMAN1	-0.301767	-0.369642	-0.119553	0.0884912			1.3354e-277	60	72	34.3	34.3	8.96335	473280000	445790000	8.71059	228330000	285230000	20	19	20	19	57.548	22	22	10.5522
3222	Protoporphyrinogen oxidase	P50336;F5GZT7;B4DQQ7;F5H1I5;H0YFP3;F5H825;H0YFE1	PPOX	-0.214566	-0.364242	NaN	NaN			2.5852e-30	8	9	24.1	26	7.65875	23895000	21682000	7.55759	19004000	17103000	7	8	7	8	50.765	10	10	7.96147
3271	Cytoplasmic tyrosine-protein kinase BMX	P51813;Q08881	BMX	-0.191357	-0.32917	0.10062	0.0195038			1.7629e-173	28	37	36.6	36.4	8.30222	102790000	97756000	8.18966	67214000	87548000	20	21	20	21	78.01	23	23	9.79269
3345	26S proteasome non-ATPase regulatory subunit 4	P55036;H0Y3Y9	PSMD4	-0.147367	-0.424107	0.0121167	NaN			0	4	3	32.6	37.1	7.40829	11765000	13838000	7.10072	6854300	5755500	12	14	2	2	40.736	14	2	9.83386
3507	60S ribosomal protein L8	P62917;E9PKZ0;E9PIZ3;E9PKU4;E9PP36;G3V1A1	RPL8	-0.120063	-0.316495	-0.0120081	0.0765901			1.5948e-79	61	45	39.7	25.3	9.27946	851170000	1051900000	9.00587	483700000	529920000	11	8	11	8	28.024	11	11	10.6582
3625	Adenylyl cyclase-associated protein 1	Q01518-2;Q5T0R9	CAP1	-0.192128	-0.335408	0.225127	-0.0178657			0	2	4	57.8	59.3	7.43979	13061000	14468000	7.21163	7523200	8755900	25	26	1	1	51.83	28	1	10.7723
3725	Schlafen family member 5	Q08AF3;Q08AF3-2;B4E128	SLFN5	-0.27103	-0.333175	-0.0184056	0.194738			3.4119e-185	14	15	15.3	17.2	7.57394	20705000	16787000	7.60868	16956000	23658000	12	14	10	12	101.05	17	15	8.97586
3750	Forkhead box protein O1;Forkhead box protein O4	Q12778;P98177-2;P98177	FOXO1;FOXO4	NaN	-0.383339	0.0351441	-0.11978			1.4474e-05	1	2	1.8	3.1	6.46079	1828500	1060800	6.56078	1636400	2000900	1	2	1	2	69.661	2	2	8.54793
3866	Calcium/calmodulin-dependent protein kinase type II subunit gamma	Q13555-10;Q5SWX3;Q13555-3;Q13555-5;Q13555-4;Q13555-7;Q13555-9;Q13555-2;Q13555-8;Q13555;Q13555-6;Q8WU40;H0Y6G2;H7BXS4;B4DVQ3;H7C394	CAMK2G;CAMK2B	-0.23878	-0.346638	-0.186427	NaN			2.2615e-63	5	4	22.4	20.8	7.33159	11157000	10300000	6.82085	2987000	3632900	10	9	4	3	55.96	10	4	8.34747
4010	Ventricular zone-expressed PH domain-containing protein homolog 1	Q14D04;Q14D04-2;F5GZ91;Q14D04-3;F8WBD3;C9J379;C9J4U8;F8WBQ3;C9IZY4;C9JRT0	VEPH1	0.0365833	-0.385722	-0.351391	-0.0771947			5.8839e-49	10	5	11.3	5.8	9.12827	513850000	829790000	9.16835	703840000	769700000	7	4	7	4	94.744	7	7	7.92871
4044	Plectin	Q15149-4	PLEC	-0.147224	-0.34232	NaN	0.291869			0	12	16	63.4	62.3	7.76785	31767000	26826000	7.64938	18858000	25747000	300	295	2	2	516.19	305	2	8.90904
4232	CREB-regulated transcription coactivator 2	Q53ET0;H0YDQ8;Q5T4K5	CRTC2	0.117574	-0.400952	NaN	-0.139098			2.9065e-11	3	3	7.5	7.5	6.76407	2438200	3370400	6.66901	1963200	2703600	3	3	3	3	73.301	3	3	7.70392
4335	Acyl-coenzyme A thioesterase THEM4	Q5T1C6;F6XC58;E9PLJ7	THEM4	-0.193934	-0.313159	NaN	NaN			7.2557e-19	4	4	15.4	15.4	6.79603	2937100	3315100	6.79096	2828700	3350900	4	4	4	4	27.129	4	4	7.7922
4421	KN motif and ankyrin repeat domain-containing protein 2	Q63ZY3-3;Q63ZY3;Q63ZY3-2;K7ERU2;K7ES05	KANK2	0.163304	-0.449394	NaN	NaN			1.6994e-09	4	4	4.6	2.1	6.86122	3643500	3621300	6.62833	1783400	2465900	4	2	4	2	90.043	4	4	8.11767
4513	Glucose 1,6-bisphosphate synthase	Q6PCE3;F5GWK0	PGM2L1	-0.354002	-0.33881	-0.197012	0.160831			2.1417e-34	25	20	21.1	21.2	8.07951	65059000	55032000	7.74515	23677000	31933000	12	12	12	12	70.441	13	13	8.5782
4529	Zinc transporter 9	Q6PML9;D6R9M6	SLC30A9	-0.302192	-0.366197	-0.648496	0.0518051			6.7875e-22	4	4	7.2	7.2	6.94564	4864100	3959300	6.7761	2777700	3194000	4	4	4	4	63.514	6	6	8.41236
4639	C-myc promoter-binding protein	Q7Z401;Q7Z401-2;H3BTW5	DENND4A	-0.357162	-0.354656	NaN	NaN			1.1573e-15	3	3	1.9	1.9	6.40944	1602200	964850	6.3409	919660	1272700	3	3	3	3	209.24	4	4	7.91758
4783	Malonyl-CoA-acyl carrier protein transacylase, mitochondrial	Q8IVS2;Q8IVS2-2	MCAT	-0.100316	-0.472644	NaN	-0.0936424			8.1795e-35	5	5	13.1	16.4	7.34908	11666000	10674000	7.25981	9418500	8770700	4	4	4	4	42.961	6	6	8.39169
4980	Probable aminopeptidase NPEPL1	Q8NDH3;Q8NDH3-2;Q8NDH3-5;Q8NDH3-4;Q8NDH3-3;H0YEP3	NPEPL1	-0.306199	-0.382657	-0.106	NaN			2.2469e-68	6	12	15.3	13.2	7.497	16709000	14696000	7.18803	6791000	8626600	6	6	6	6	55.86	9	9	8.51779
5137	Splicing regulatory glutamine/lysine-rich protein 1	Q8WXA9-2;Q8WXA9;E5RFV3	SREK1	0.0249151	-0.348967	-0.274412	-0.201372			4.3039e-57	11	10	16.5	15.4	7.49933	15332000	16242000	7.39856	9452400	15583000	7	7	7	7	71.649	8	8	8.41582
5189	GPI-anchor transamidase	Q92643;A6NEM5;B1AK81;B4E2M3	PIGK	-0.254198	-0.324918	-0.0281525	0.0919627			2.5399e-43	13	11	22.8	22.8	7.87394	37732000	37074000	7.82599	31012000	35975000	9	9	9	9	45.251	9	9	8.78243
5259	tRNA modification GTPase GTPBP3, mitochondrial	Q969Y2-3;Q969Y2;Q969Y2-4;Q969Y2-2	GTPBP3	NaN	-0.309577	NaN	NaN			2.7711e-06	1	2	2.5	2.5	6.2319	792120	913610	6.22593	891410	790950	1	1	1	1	49.846	2	2	7.13919
5337	Inositol-trisphosphate 3-kinase C	Q96DU7	ITPKC	-0.0871972	-0.343605	-0.185954	0.0726245			1.2405e-67	9	7	16.4	10.4	7.12717	6787500	6614100	6.77643	2599800	3376500	9	6	9	6	75.207	9	9	8.01072
5404	Dedicator of cytokinesis protein 6	Q96HP0;C9IZV6;K7ESB7;K7EP20;K7EP51;K7EKT0;K7ERK2;E9PDJ4	DOCK6	-0.341665	-0.330232	-0.68052	-0.185311			0	172	160	35.5	34.8	8.67423	278630000	193680000	8.53173	143330000	196870000	60	59	55	55	229.56	65	60	9.5648
5446	Beta-1,3-galactosyltransferase 6	Q96L58	B3GALT6	-0.19446	-0.362629	NaN	NaN			1.4528e-08	4	3	6.7	6.7	7.06378	6130200	5451500	6.76382	2716000	3089200	2	2	2	2	37.137	2	2	7.83055
5570	ATP synthase subunit s, mitochondrial	Q99766;Q8WXQ4	ATP5S	NaN	-0.708353	NaN	NaN			1.342e-06	1	2	5.1	9.3	6.02955	479900	590460	6.28954	644250	1303500	1	2	1	2	24.866	2	2	8.00217
5597	Ribosomal protein 63, mitochondrial	Q9BQC6	MRP63	-0.258916	-0.322906	-0.360395	NaN			9.5487e-23	4	4	12.7	12.7	7.26231	8928200	9365800	7.44395	14883000	12911000	1	1	1	1	12.266	1	1	8.84538
5700	Selenoprotein O	Q9BVL4	SELO	-0.0390837	-0.37605	NaN	-0.140226			3.059e-32	7	8	11.1	11.1	7.21961	7842600	8738600	6.9813	4771100	4807500	5	5	5	5	73.506	6	6	7.70127
5756	Alpha-(1,6)-fucosyltransferase	Q9BYC5-2;Q9BYC5	FUT8	-0.318521	-0.326455	-0.397988	0.0777597			1.2319e-08	3	3	12	11.7	7.13424	8158000	5464000	6.79235	2546600	3652800	3	3	3	3	35.795	4	4	8.67294
5946	Splicing factor, arginine/serine-rich 19	Q9H7N4	SCAF1	0.213337	-0.507667	NaN	0.0931872			7.4178e-12	4	4	3.7	3.1	6.82738	3468400	3251800	6.64969	1578600	2885000	4	4	4	4	139.27	5	5	8.08739
6389	Alpha-aminoadipic semialdehyde synthase, mitochondrial;Lysine ketoglutarate reductase;Saccharopine dehydrogenase	Q9UDR5;F8WAH1;F8WE53	AASS	-0.2076	-0.346288	-0.524654	-0.231571			3.1635e-53	24	20	20.7	15.4	7.88988	40861000	36743000	7.853	30819000	40466000	17	13	17	13	102.13	19	19	9.33191
6394	DnaJ homolog subfamily B member 4	Q9UDY4;C9JUL4	DNAJB4	-0.201477	-0.306465	0.485984	0.0576482			8.6787e-224	34	31	38.6	38.6	8.72984	267800000	269040000	8.51746	155170000	174030000	14	14	13	13	37.806	14	13	10.1883
6416	SUN domain-containing protein 2	Q9UH99;Q9UH99-2;J3KQE0;B0QY64;B0QY60;B0QY63;H0Y686;B0QY68;B0QY66;B0QY67;B0QY69;B0QY65	SUN2	-0.33774	-0.305147	-0.219074	-0.0676553			0	102	101	45.9	56.9	8.82565	361010000	308340000	8.71259	233210000	282720000	24	26	24	26	80.31	27	27	10.0378
6435	B-cell receptor-associated protein 29	Q9UHQ4;C9JTE9;C9IYK6;H7C5E2;F8WB99;B7Z2L0;C9JGJ9;A6NME1;H0Y7N8;C9JP06;F8WDG1	BCAP29	0.0351824	-0.365047	-0.118992	-0.193173			2.6179e-32	5	3	32	32	7.23651	7649000	9589900	6.60204	2171600	1828200	10	10	1	1	28.32	10	1	9.51488
6485	G patch domain-containing protein 8	Q9UKJ3-2;Q9UKJ3;K7EKU0	GPATCH8	0.00573288	-0.32551	-0.633218	-0.0767305			1.4685e-12	17	14	5.5	5.5	7.20439	8175800	7834600	7.0607	4425700	7074000	6	6	6	6	155.19	6	6	8.08106
6626	DNA-directed RNA polymerases I and III subunit RPAC2	Q9Y2S0	POLR1D	-0.130385	-0.35071	-0.116064	NaN			1.6645e-20	5	5	25.6	25.6	6.8166	3153000	3402400	6.56107	1720300	1919400	4	4	2	2	15.237	4	2	8.7005
6708	Rap guanine nucleotide exchange factor 2	Q9Y4G8;D6RE77;B7Z7Y1;Q8TEU7-2;Q8TEU7-5;Q8TEU7-3;Q8TEU7;Q8TEU7-4;E9PCH4;H0YAJ8	RAPGEF2	0.0532877	-0.345122	-0.118	-0.0715823			1.7095e-15	5	5	1.9	1.3	6.69271	2525800	2402700	6.67569	2196300	2542700	3	2	3	2	167.41	5	5	8.0717
6715	Hypoxia up-regulated protein 1	Q9Y4L1;E9PL22;E9PJ21;B7Z909;J3KTF1;J3QL06;J3QQH7;J3QLE9;J3KSJ2;J3KT27;Q9BXT5	HYOU1	-0.255432	-0.338341	-0.222452	0.288689			0	283	257	55.4	57.8	9.61446	2195300000	1920600000	9.64429	1864800000	2543700000	45	48	45	48	111.33	49	49	10.7752
6751	Transient receptor potential cation channel subfamily V member 2	Q9Y5S1;H7BZK2;K7EPY7;K7EKG5;J3QKR1	TRPV2	0.198271	-0.418796	-0.622321	NaN			1.315e-43	3	3	4.3	5.4	6.71331	2556400	2611500	6.58194	1615200	2203800	3	3	3	3	85.98	6	6	8.03181
6753	RNA-binding protein 8A	Q9Y5S9	RBM8A	-0.106719	-0.421122	-0.100528	-0.0132579			1.0001e-203	3	2	60.9	60.9	7.68288	22525000	25656000	7.50505	16223000	15771000	9	9	1	1	19.889	9	1	10.3203
6774	Mitochondrial ornithine transporter 1	Q9Y619;Q5VZD9	SLC25A15	-0.202716	-0.422339	NaN	0.209711			3.2387e-08	3	3	10	7.3	6.97224	4633000	4747700	6.4606	1480500	1407400	3	2	3	2	32.736	3	3	7.41285
292	Mannose-P-dolichol utilization defect 1 protein	J3QS48;I3L295;J3KT75;B4DT74;J3QW43;J3QRD5;O75352;J3KSI4;I3L1D2;I3L4E0;J3KTK8;J3QQZ4;I3L405;I3L261	MPDU1	-0.280278	-0.337989	NaN	NaN			2.7561e-12	2	4	23.8	23.8	7.97226	46015000	47798000	7.75433	28683000	28115000	2	2	2	2	10.978	3	3	8.74602
404	Suppressor of tumorigenicity 7 protein	B7Z4U3;Q9NRC1-4;B7Z4L1;C9JU30;E7EPD9;H7BXS2;Q9NRC1;Q9NRC1-7;Q9NRC1-6;E7EPW5;Q9NRC1-5;G3XAH9;E9PCV1;Q9NRC1-3;Q9NRC1-2;E7ENZ9;C9JZV9;C9JRQ0;Q5TEH7;C9JRW1;H0Y7M0;Q8TDW4-8;B7Z8V6;B7Z7D4;F5H2P3;Q8TDW4-6;Q8TDW4-2;Q8TDW4-7;Q8TDW4-5;Q8TDW4-3;Q8TDW4	ST7	-0.00431474	-0.484237	NaN	NaN			5.6838e-10	2	6	3	5.6	6.6384	2013600	2335500	6.72032	2181900	3070100	1	2	1	2	60.698	3	3	7.31378
1669	Signal transducer and activator of transcription 5A	K7EK35;Q8WWS9;P42229;Q1KLZ6;K7EIF9;K7EM17;C9JVV6	STAT5A	NaN	-0.366427	-0.162454	NaN			4.2549e-77	1	2	27.1	27	5.9473	480750	404980	6.72763	2160100	3180900	19	19	1	2	87.361	22	2	8.81329
1687	Transmembrane protein 256	K7ENI6;K7ERE1;Q8N2U0	TMEM256	-0.27864	-0.312921	NaN	NaN			9.3491e-37	5	2	90.2	87.8	7.10158	6476500	6158700	7.44776	13053000	14986000	3	2	3	2	3.9694	3	3	8.43667
1719	Protein Smaug homolog 2	M0QZ22;Q5PRF9;M0R0X3;M0QY61	SAMD4B	-0.135708	-0.3408	NaN	NaN			1.7146e-23	5	5	9	11.4	7.08117	5830700	6224000	6.80061	2611300	3707100	4	5	4	5	75.292	8	8	7.86142
2992	Glutaredoxin-1	P35754	GLRX	-0.203857	-0.32255	NaN	NaN			8.1297e-10	2	3	11.3	18.9	6.64113	2193600	2182900	7.06926	5653200	6076100	2	3	2	3	11.776	3	3	6.95357
5461	Uncharacterized protein C7orf26	Q96N11;H7BZK9;Q96N11-2	C7orf26	-0.004747	-0.323853	NaN	NaN			1.0431e-05	2	2	4.9	4.9	6.35793	1004500	1275600	6.05319	558110	572220	2	2	2	2	50.046	2	2	8.85118
5734	Complement C1q tumor necrosis factor-related protein 6	Q9BXI9-3;Q9BXI9;Q9BXI9-2	C1QTNF6	NaN	-0.523421	NaN	NaN			1.264e-06	1	2	10.4	18.2	6.22222	896490	771630	6.57934	1682100	2114000	1	2	1	2	17.72	2	2	7.51521
5900	Torsin-3A	Q9H497;Q9H497-3;Q9H497-2;Q5W0C6;Q5W0C9	TOR3A	0.099459	-0.367806	NaN	NaN			1.2407e-12	3	2	6.5	6	6.77425	2536700	3409700	6.13669	745010	624900	2	2	2	2	46.198	5	5	7.80052
6407	Gamma-tubulin complex component 4	Q9UGJ1-2;Q9UGJ1;Q9BVR6;H3BPU4;H3BN56;H3BS59;H3BNL9	TUBGCP4	0.106546	-0.388555	NaN	NaN			1.1002e-23	4	2	8.9	3.5	7.41626	12635000	13442000	6.41807	997650	1620900	4	2	4	2	76.017	5	5	7.49547
6408	Tryptophan--tRNA ligase, mitochondrial	Q9UGM6;B7Z5X7;Q9UGM6-2	WARS2	-0.106703	-0.392172	-0.519897	NaN			2.4974e-37	6	7	15.8	33.3	7.29157	9652300	9917000	7.04528	5600800	5497800	4	7	4	7	40.146	7	7	8.81896
6535	Bcl-2-related ovarian killer protein	Q9UMX3	BOK	0.190993	-0.414689	NaN	NaN			1.0344e-05	2	2	11.3	11.3	6.34608	874680	1343900	6.74624	2576900	2998000	2	2	2	2	23.28	2	2	7.99579
1187	CCR4-NOT transcription complex subunit 2	F8VV52;Q9NZN8;F8VP97;Q9NZN8-4;F8W145;Q9NZN8-2;H0YHP3;F8VQF4;F8VRS2;F8VRS8;Q9NZN8-5;F8VQD8;F8VVY1;F8VUB4;F8VX63;F8VWH8;Q9NZN8-3	CNOT2	0.862461	0.195463	-0.549394	0.241181			7.3939e-46	3	4	11.5	8.3	7.20216	6910600	9016900	6.88523	3844700	3832900	3	3	3	3	58.62	6	6	9.19725
322	Nucleolar protein of 40 kDa	Q9NP64-2;B4DY38;Q9NP64;E7EPF0	ZCCHC17	1.31663	0.309752	NaN	NaN			2.6144e-06	4	2	17.5	13.4	6.48055	1379500	1644400	5.92375	381350	457630	3	2	3	2	24.918	3	3	8.0128
4807	Spindle and kinetochore-associated protein 3	Q8IX90;Q8IX90-3	SKA3	1.3198	NaN	NaN	NaN			3.1848e-08	3	1	8.7	2.7	6.56334	1066600	2592200	6.13745	1024400	347880	3	1	3	1	46.359	3	3	7.48769
2709	Syndecan-1	P18827;E9PHH3;H7C1K4	SDC1	1.5196	NaN	NaN	NaN			6.1581e-20	2	1	3.9	6.1	5.64727	155670	288200	5.19731	105530	51974	2	1	2	1	32.461	4	4	7.54222
6572	Serine/arginine repetitive matrix protein 2	Q9UQ35;Q9UQ35-2;I3L2L6;I3L4D8;I3L1I8;Q9UQ35-3;I3L182;I3L1C0;I3L3Q8;I3L4U6;I3L0N7	SRRM2	0.54998	-0.240771	-0.117057	0.0767337			0	177	173	22.9	22.2	8.72599	268610000	263490000	8.60388	154240000	247430000	45	44	45	44	299.61	46	46	10.1094
2290	BAG family molecular chaperone regulator 2	O95816;B4DXE2;A2A296	BAG2	0.561605	-0.0299149	-0.346252	NaN			1.1463e-87	25	22	51.2	51.2	8.11774	46679000	84459000	8.02698	52122000	54288000	11	12	11	12	23.772	12	12	9.29115
83	Mitochondrial enolase superfamily member 1	Q7L5Y1;A6NMP3;Q7L5Y1-2;J3QL81;F5H1W8;J3QL99;J3QSB6;B3KSL6	ENOSF1	0.46545	0.103812	0.163522	0.0145054			5.3929e-08	3	2	6.1	4.3	6.60309	1802600	2207000	6.32486	1172600	940260	3	2	3	2	49.786	4	4	8.68054
172	Latrophilin-2	O95490-3;O95490-4;H0Y5C0;B1ALU1;O95490-2;O95490-5;B1ALU3;O95490;O95490-7;O95490-6	LPHN2	0.417763	0.0430579	-0.354739	0.0562594			2.9254e-23	8	8	8.5	8.5	7.34817	9503000	12790000	7.4269	11958000	14766000	7	7	7	7	126.16	8	8	8.38657
332	Rab5 GDP/GTP exchange factor	Q9UJ41-2;E9PFK9;B4DZM7;Q9UJ41-3;E7ERJ8;Q9UJ41	RABGEF1;KCTD7	0.480659	-0.132476	-0.565731	-0.00583018			1.0778e-13	3	7	5.1	9.8	7.10123	5227400	7397200	7.11284	6905500	6061200	3	5	3	5	56.89	6	6	8.21985
443	Histone-lysine N-methyltransferase NSD3	Q9BZ95-4;B7ZL11;Q9BZ95;Q9BZ95-3;Q9BZ95-2;E9PKA2;H0YE68	WHSC1L1	0.505757	0.343778	NaN	-0.245091			2.9698e-25	3	5	3.7	5.4	6.55507	1455500	2134300	6.70134	2537900	2489500	3	4	3	4	154.52	5	5	7.97358
460	Hyccin	B8ZZJ1;B8ZZA2;H7C0W7;Q9BYI3	FAM126A	0.493263	NaN	NaN	NaN			2.4335e-13	2	1	5	7.6	6.72114	2024500	3237400	6.52484	2400600	947750	1	2	1	2	46.919	2	2	8.07704
478	Nuclear receptor corepressor 2	C9JE98;C9J239;Q9Y618-5;C9J0Q5;Q9Y618-4;C9JFD3;Q9Y618-3;Q9Y618;C9J7T7;C9JQE8;Q9Y618-2;H7C0P3;C9J330	NCOR2	0.654216	0.257946	0.0141095	0.0529564			2.8943e-21	18	11	4.6	3.9	7.21301	6838700	9491800	6.81976	3346200	3257100	9	7	8	6	268.04	10	9	8.50795
484	Protein CMSS1	C9J384;E9PHS3;Q9BQ75;H7C515	CMSS1	0.459301	0.149542	NaN	NaN			6.2646e-06	3	3	10.7	10.7	7.05725	4236000	7173300	6.77335	3531800	2402300	2	2	2	2	26.228	2	2	8.48133
514	Dr1-associated corepressor	Q14919;Q14919-2;C9JCC6;E9PNC7;E9PQX9;E9PMW2	DRAP1	0.40838	0.342669	0.378218	0.127151			2.4447e-78	10	11	30.2	30.7	7.65096	17616000	27152000	7.72233	30430000	22333000	5	6	5	6	22.35	6	6	8.96276
572	Uncharacterized methyltransferase WBSCR22	O43709;C9K060;H7C170;F2Z3D9;H7C0G4;F8WD87;F8WD67;E9PCQ7;O43709-2	WBSCR22	0.475504	0.299813	NaN	0.296991			1.1397e-24	4	4	23.8	23.8	7.24571	4507500	13100000	7.1212	7707000	5511600	4	4	4	4	31.88	4	4	7.95812
739	Lysine-specific demethylase 2A	D4QA03;E9PIL6;Q9Y2K7-2;Q9Y2K7	KDM2A	0.495709	NaN	-0.579022	0.0165113			1.0291e-05	2	1	3.9	1.9	6.72792	1921500	3423100	6.15238	544600	875710	2	1	2	1	69.898	2	2	8.03519
824	UPF0449 protein C19orf25	Q9UFG5;E7EP72;K7ER12;K7EK56;Q9UFG5-2;K7ENK8;K7EQW1;K7ELZ1	C19orf25	0.417978	0.0417455	NaN	-0.187758			1.6327e-12	2	3	14.4	31.4	5.96005	347820	564290	6.77	3045700	2842800	2	3	2	3	12.878	3	3	7.97266
988	T-complex protein 11-like protein 1	E9PJ55;E7EN41;Q9NUJ3;E9PP52;E9PMB0	TCP11L1	0.403394	0.217708	NaN	NaN			1.2305e-08	2	2	4.2	4.2	6.77678	2315900	3665200	6.92004	4005100	4313300	2	2	2	2	67.238	4	4	7.2389
1009		E9PLD3;E9PRG8	C11orf48	0.392167	0.00942478	0.154508	NaN			5.2994e-07	4	3	21.2	21.2	7.0412	4411900	6582700	7.22709	9448100	7420900	2	2	2	2	11.6	2	2	8.67081
1047	Fatty acid desaturase 3	E9PS00;Q9Y5Q0;F5H2V5;E9PKP8;E9PPZ4;E9PQC2;H0YCN1;H0YED5	FADS3	0.478806	0.186583	NaN	0.0407618			1.1988e-23	7	6	15.3	14.6	7.38023	9054600	14946000	7.06123	6003500	5510800	6	6	5	5	48.166	7	6	8.59132
1075	Ubiquitin-associated protein 1	Q9NZ09-2;Q9NZ09;F5H0J8;F5GXE2	UBAP1	0.650653	NaN	0.441468	0.170226			2.5621e-05	2	1	6.1	2	6.70485	1551600	3516400	5.63933	217530	218320	2	1	2	1	48.246	2	2	8.35434
1105	Cytospin-A	F5H1H6;Q69YQ0;F8WAN1;C9J8U1;C9JLY8	SPECC1L	0.464514	0.329706	0.422971	0.114517			1.5851e-203	46	43	29.7	32.8	8.28749	82446000	111420000	8.24499	95363000	80427000	25	28	25	27	120.18	32	31	9.44009
1121	Protein wntless homolog	Q5T9L3-3;Q5T9L3;Q5T9L3-2;F5H4K0;E9PKJ0;E9PJW4;H0YCG9;E9PM62;E9PQK1	WLS	0.527142	0.231159	-0.465087	0.323687			1.1154e-09	4	4	8.4	3.6	7.25215	6697300	11174000	7.00557	5662100	4466500	4	2	4	2	51.57	4	4	8.66443
1229	FERM domain-containing protein 4A	F8WAN4;Q9P2Q2;Q5T376;Q5T378	FRMD4A	0.468983	0.190619	-0.204627	-0.0587288			6.3206e-40	6	4	5.1	4.1	7.12024	5548500	7641600	6.98113	5048500	4526400	5	4	5	4	113.92	6	6	8.52005
1351	Protein VPRBP	H0Y4P3;Q9Y4B6-2;Q9Y4B6;Q9Y4B6-3	VPRBP	0.414643	0.255061	-0.665175	0.141346			1.2955e-08	3	2	2.7	1.5	6.62671	1695100	2538500	6.35133	1074800	1170800	3	2	3	2	120.35	4	4	8.39492
1355	Transcription factor Sp3	Q02447-4;Q02447-3;Q02447-5;H0Y6K5;Q02447-6;H0Y7L6;Q02447-2;Q02447	SP3	0.44608	0.190619	-0.446065	-0.206397			9.4635e-07	4	4	3.5	3.3	6.79652	2909000	3350200	6.61062	2175400	1904200	2	1	2	1	52.049	3	3	8.07828
1359	Phosphatidylserine decarboxylase proenzyme;Phosphatidylserine decarboxylase alpha chain;Phosphatidylserine decarboxylase beta chain	H0Y7P7;Q9UG56;Q9UG56-2;B1AKM8;B1AKM6	PISD	0.445869	0.125792	NaN	NaN			4.9888e-09	5	4	11	9.1	6.88326	3325200	4317700	6.84689	3434700	3594400	4	3	4	3	41.268	4	4	7.77898
1408	CTD small phosphatase-like protein 2	H0YNU2;H0YNW9;H0YMH7;Q05D32-2;Q05D32	CTDSPL2	0.565007	0.270134	NaN	NaN			6.0389e-14	3	3	27.2	27.2	6.81678	2344200	4214000	6.32675	1242500	879440	3	3	3	3	10.444	3	3	8.00411
1509	Mediator of RNA polymerase II transcription subunit 31	I3L2J1;Q9Y3C7	MED31	0.395883	0.207492	-0.24042	NaN			2.63e-13	2	2	56.1	56.1	6.34657	926710	1294400	6.39799	1381300	1118900	2	2	2	2	6.9859	2	2	8.23111
1515	ATP synthase mitochondrial F1 complex assembly factor 1	Q5TC12-3;Q5TC12;I3L448;H0YEW4;Q5TC12-2;I3L1W9;A8MRA7;E9PPX6;H0YDD6;H0YCA6;H0YD21	ATPAF1	0.462431	0.117377	NaN	NaN			7.5056e-07	3	2	15.4	10.8	6.81075	2454500	4013200	6.46596	1408300	1515600	3	2	3	2	27.438	3	3	8.47998
1658	Protein FAM32A	K7EIY1;Q9Y421;K7ELZ8;Q9Y421-3;Q9Y421-2;K7ENN5	FAM32A	0.446923	0.360916	0.265754	0.139447			1.1286e-06	3	2	23.4	23.4	6.42305	1216800	1432000	6.44273	1596000	1175600	2	2	2	2	10.986	2	2	8.2236
1683	tRNA-dihydrouridine(47) synthase [NAD(P)(+)]-like	K7EM42;Q96G46-3;Q96G46	DUS3L	0.566268	0.299266	NaN	NaN			3.7045e-05	2	2	16.6	16.6	6.77831	2336200	3665900	6.44306	1561700	1212000	2	2	2	2	18.922	2	2	7.99913
1812	Cdc42 effector protein 2	O14613	CDC42EP2	0.582183	0.321017	NaN	NaN			1.1036e-59	3	2	27.1	14.8	6.96281	2753100	6426300	6.7677	3343600	2513700	3	2	3	2	22.483	4	4	7.55909
1822	Programmed cell death protein 5	O14737;B4DE64;K7EQA1;K7EL31;K7ESJ4;Q3HM38;K7EPG2	PDCD5	0.392276	0.269938	0.513124	0.134927			6.1702e-109	19	20	47.2	56	7.79687	23836000	38808000	8.0477	65704000	45907000	6	8	6	8	14.285	8	8	9.61759
1856	U2 snRNP-associated SURP motif-containing protein	O15042-2;O15042;E7ET15;O15042-3;C9JB80;E7EW00;H0Y8D9;H7C4V2;C9J5L1;C9JDJ7	U2SURP	0.58678	0.313835	-0.401527	0.0825185			6.915e-205	145	122	33.9	31.7	8.40548	121810000	132570000	8.28119	89871000	101200000	32	29	32	29	118.23	33	33	9.73761
1931	Transforming growth factor beta-1-induced transcript 1 protein	O43294-2;O43294;H3BQC4;H3BSN4	TGFB1I1	0.547329	0.294043	NaN	0.209848			9.8528e-24	5	6	7.9	10.4	7.40398	9735300	15615000	7.31716	10765000	9992300	3	4	3	4	47.941	5	5	8.7348
2106	Pre-mRNA-processing factor 40 homolog A	O75400-2;O75400;F5H578;H7C2N3	PRPF40A	0.649646	0.358786	-0.346774	NaN			4.8458e-113	7	3	21.9	24	7.10137	6342400	6286900	6.70169	2695000	2336400	22	23	2	1	105.93	25	2	9.82368
2193	Protein-methionine sulfoxide oxidase MICAL2	O94851-5;O94851-6;O94851-4;O94851-3;O94851;O94851-2;E9PNC3;E9PKI3;E9PJB0;E9PRE0;E9PL42	MICAL2	0.513424	0.246598	-0.182493	NaN			5.3035e-40	10	15	9.9	9.6	7.50139	12532000	19192000	7.61089	20422000	20400000	8	8	8	8	106.21	9	9	8.64046
2270	Zinc finger and BTB domain-containing protein 11	O95625	ZBTB11	0.505757	NaN	NaN	NaN			9.237e-08	2	1	2	0.9	6.13424	528340	833860	6.18398	878500	648980	2	1	2	1	119.38	2	2	6.63509
2303	Protein SGT1	O95905-2;O95905;O95905-3;F2Z2R1;C9J316;C9JGV1	ECD	0.433906	0.242543	NaN	NaN			1.4624e-63	7	3	17	11.3	7.331	8292100	13137000	7.06763	5954900	5729800	6	4	6	4	67.711	9	9	8.00975
2527	Serglycin	P10124	SRGN	0.48979	-0.0538649	NaN	NaN			1.1556e-06	5	6	20.9	20.9	7.04313	5032900	6011200	6.95085	4375200	4554800	2	2	2	2	17.652	2	2	8.28567
2649	Transcription factor E2-alpha	P15923-2;P15923;Q2TB39;K7ELF3	TCF3	0.499473	0.205201	NaN	NaN			2.3628e-07	2	2	3.7	3.7	6.45746	1211800	1655500	6.05549	637260	499070	2	2	2	2	67.264	2	2	8.0693
2662	GC-rich sequence DNA-binding factor 2	P16383-2;P16383	GCFC2	0.546838	0.287011	-0.136215	-0.344849			1.5695e-09	4	3	5.9	3.9	6.97485	4087700	5349700	6.8329	3466800	3339300	4	3	4	3	84.846	4	4	8.35917
2664	Histone H1.2	P16403	HIST1H1C	0.549489	0.157238	0.0538479	-0.294234			5.13e-35	8	10	32.9	32.9	7.74251	22825000	32447000	7.80675	34433000	29651000	10	10	3	3	21.364	10	3	9.87001
2893	Serine/threonine-protein phosphatase 2A 65 kDa regulatory subunit A beta isoform	P30154;P30154-2;P30154-4;A8MY67;P30154-3;J3KR29;H0YDG7;E9PPI5;E9PHZ6	PPP2R1B	0.407839	0.192192	0.219193	-0.122293			4.7829e-111	14	17	30.6	35.1	7.80094	26679000	36554000	7.584	20606000	17765000	14	16	9	10	66.213	17	11	9.62671
2912	High affinity cationic amino acid transporter 1	P30825;Q5JR49	SLC7A1	0.470642	0.252552	NaN	NaN			2.2772e-14	8	6	7	7	7.3064	7599400	12649000	6.83909	3689800	3214100	4	4	3	3	67.638	5	4	8.57174
3040	DNA mismatch repair protein Mlh1	P40692;H0Y818;E9PCU2;P40692-2;B7Z821;E7EUC9;F2Z298;E9PF25;H0Y793;H0Y5L7	MLH1	0.425483	0.298082	0.408593	0.170049			1.1177e-87	17	15	26.7	22.5	7.6211	16947000	24846000	7.38677	13499000	10866000	17	15	17	15	84.6	21	21	8.55847
3181	Ubiquitin-conjugating enzyme E2 A	P49459;P49459-3;P49459-2	UBE2A	0.407081	0.182726	NaN	-0.10765			5.838e-39	4	5	17.8	44.1	7.26811	7055800	11484000	7.27066	10934000	7714800	2	3	2	2	17.315	3	2	7.74471
3274	CDK-activating kinase assembly factor MAT1	P51948;G3V1U8;H0YJ92;H0YJF2	MNAT1	0.507577	0.337792	NaN	0.288608			1.2496e-47	4	5	20.7	26.5	7.36171	8481800	14517000	7.10085	7458900	5155200	4	6	4	6	35.823	7	7	8.41243
3290	DNA mismatch repair protein Msh6	P52701;B4DF41;F5H2F9;P52701-2;F8WAX8;C9JH55;F8W7G9;C9J8Y8;C9J7Y7	MSH6	0.398173	0.257043	0.366309	-0.00199325			1.9593e-257	50	53	30.4	31.8	8.34926	101370000	122120000	8.25047	89335000	88689000	35	37	35	37	152.78	38	38	9.36275
3314	Geranylgeranyl transferase type-2 subunit beta	P53611;Q5T4U8;D3DQ78	RABGGTB	0.546248	0.212582	0.500099	0.32403			1.8187e-18	5	4	10	9.1	7.48484	11159000	19378000	7.40678	14649000	10864000	3	3	3	3	36.924	5	5	8.50706
3381	Uncharacterized protein C21orf59	P57076;H7C2R6;H7BZW1;C9JX57;F5GXV2;D3DSE6;C9J818;F8VZ95	C21orf59	0.408813	0.217742	NaN	0.198842			9.9145e-20	5	7	18.3	18.3	7.09012	4600300	7706100	6.97286	5370900	4023400	4	4	4	4	33.224	4	4	8.723
3450	Neuronal calcium sensor 1	P62166;P62166-2	NCS1	0.532811	0.14923	0.312749	NaN			8.2838e-48	3	4	26.3	30	7.13532	4452900	9203300	7.21232	8121500	8183600	4	5	4	5	21.878	6	6	8.84374
3688	Amidophosphoribosyltransferase	Q06203;D6RCC8;D6RE15	PPAT	0.530227	0.27791	0.485666	-0.00824938			7.4794e-71	7	10	14.5	14.5	7.77357	21463000	37908000	7.48531	16467000	14104000	6	6	6	6	57.398	8	8	9.19365
3842	Treacle protein	Q13428-3;Q13428-8;Q13428;Q13428-4;E9PHK9;Q13428-2	TCOF1	0.537666	-0.174045	-0.1575	-0.00689661			5.4484e-188	13	14	29.8	29.1	6.93829	4291400	4384100	6.7592	2411600	3332200	38	37	6	6	152.2	38	6	9.82631
3931	Protein scribble homolog	Q14160;Q14160-3;Q14160-2;H0YCG0;H0YDF9	SCRIB	0.39621	-0.00990821	-0.242291	0.0754258			8.3916e-116	46	52	19.6	21.3	7.94881	38853000	50030000	8.00286	48022000	52642000	27	28	24	27	174.88	33	30	9.08743
4073	Pumilio domain-containing protein KIAA0020	Q15397	KIAA0020	0.40133	0.24797	-0.288721	0.135362			5.2446e-98	24	18	29.9	19.8	8.20252	66170000	93239000	7.61921	22042000	19569000	16	11	16	11	73.584	16	16	9.59753
4259	Transmembrane protein 41B	Q5BJD5;Q5BJD5-3;Q5BJD5-2;E9PJ42	TMEM41B	0.615185	-0.0428316	-0.0365007	NaN			2.3497e-18	3	7	6.5	16.8	6.84842	3088200	3965600	7.38709	12753000	11630000	1	4	1	4	32.513	4	4	8.80084
4336	Coiled-coil-helix-coiled-coil-helix domain-containing protein 2, mitochondrial;Putative coiled-coil-helix-coiled-coil-helix domain-containing protein CHCHD2P9, mitochondrial	Q9Y6H1;Q5T1J5	CHCHD2;CHCHD2P9	0.661407	NaN	NaN	NaN			5.7946e-10	2	1	15.9	15.9	6.61808	1717800	2432500	6.6607	2490800	2087500	1	1	1	1	15.512	1	1	8.24284
4379	PX domain-containing protein 1	Q5TGL8;H0Y3G1	PXDC1	0.408272	0.365414	NaN	NaN			1.3017e-17	6	5	26.8	15.6	7.09978	4719600	7863300	6.93344	4996100	3583000	6	4	6	4	26.56	6	6	7.8626
4388	Pre-mRNA-splicing factor 38B	Q5VTL8-2;Q5VTL8	PRPF38B	0.851599	0.284013	-0.310718	-0.0439148			3.9469e-07	3	6	6.3	15.3	6.47735	1556300	1445300	6.63693	1534900	2799500	1	3	1	3	21.061	3	3	8.95845
4424	Metalloreductase STEAP3	Q658P3-3;Q658P3;Q658P3-2;Q658P3-4;B8ZZX6	STEAP3	0.447871	0.238639	NaN	NaN			3.1397e-06	4	5	7.8	7.8	7.28439	6355600	12893000	6.73168	2892000	2499100	3	3	3	3	54.471	3	3	8.28997
4578	PAX-interacting protein 1	Q6ZW49-2;Q6ZW49-4;Q6ZW49-3;Q6ZW49-1;Q6ZW49	PAXIP1	0.544378	0.101012	NaN	NaN			1.0818e-07	2	4	4.5	4.5	7.3699	9180400	14257000	7.52023	18611000	14520000	2	2	2	2	93.881	2	2	8.17955
4756	Tyrosine-protein kinase SgK223	Q86YV5	SGK223	0.651567	NaN	NaN	-0.10849			8.5823e-11	3	1	2.9	0.7	6.35133	969960	1275700	5.7045	202670	303750	3	1	3	1	149.31	4	4	7.90351
4791	MAP7 domain-containing protein 3	Q8IWC1-2;Q8IWC1;Q8IWC1-3;Q8IWC1-4	MAP7D3	0.456269	0.361277	NaN	0.132734			7.1636e-20	7	8	7.8	8.9	7.20812	6102100	10046000	7.09128	6679500	5659300	6	7	6	7	93.784	8	8	7.7945
4866	Carbonic anhydrase 13	Q8N1Q1	CA13	0.386026	-0.163235	NaN	0.0853181			1.314e-19	3	3	10.7	17.2	6.64436	1885500	2523700	6.95256	4434000	4531200	2	3	2	3	29.443	5	5	8.30801
4995	F-box only protein 22	Q8NEZ5;Q8NEZ5-3;H3BTH6;H3BVA4;H3BUC1;Q8NEZ5-2;H3BTR7;H3BRE0	FBXO22	0.666664	0.343947	NaN	-0.156413			7.5594e-153	8	10	14.6	22.8	7.62515	13996000	28188000	7.55693	24215000	11836000	6	9	6	9	44.508	10	10	7.58424
5080	Gem-associated protein 5	Q8TEQ6	GEMIN5	0.42826	0.167902	0.391191	0.301831			0	58	61	24.5	26.1	8.25828	80341000	100900000	8.23722	85652000	87020000	31	33	31	33	168.59	37	37	9.53432
5126	Probable tRNA pseudouridine synthase 1	Q8WWH5	TRUB1	0.552822	0.279097	NaN	NaN			1.5356e-15	6	9	19.5	15.5	7.06232	4769000	6773900	6.95124	4891500	4046500	6	5	6	5	37.252	6	6	7.72107
5135	Palladin	Q8WX93-4;Q8WX93-3;Q8WX93;Q8WX93-8;Q8WX93-5;Q8WX93-2;Q8WX93-7;Q8WX93-9;H0YA05;F8WA26;D6R9F5	PALLD	0.414966	0.243859	0.385029	0.172897			1.2763e-203	33	32	32.4	31.7	7.99462	40879000	57890000	7.83444	36823000	31480000	17	18	17	18	73.321	23	23	9.08102
5236	Protein tyrosine phosphatase type IVA 1	Q93096;Q5TCM7	PTP4A1	0.854778	NaN	-0.00641444	NaN			2.4739e-33	2	1	37	15	6.16167	476500	974550	5.75888	339930	234030	4	2	2	1	19.815	4	2	8.53564
5287	Uncharacterized protein C18orf25	Q96B23-2;Q96B23	C18orf25	0.628437	NaN	NaN	NaN			5.1934e-06	2	0	8.8	0	6.45758	1258300	1609700	NaN	0	0	2	0	2	0	36.977	2	2	7.79142
5288	Exosome complex component RRP43	Q96B26	EXOSC8	0.45742	0.241422	-0.00279248	0.246726			4.4839e-83	5	4	28.3	24.6	7.35424	8729600	13877000	7.46377	16956000	12137000	5	4	5	4	30.039	5	5	9.03129
5495	Mediator of RNA polymerase II transcription subunit 15	Q96RN5-3;Q96RN5-2;Q96RN5;F5GZU5;G3V1P5;F8WDM6;F2Z2B7;C9JM58;C9JLN7;C9JZV5;C9JGN2;C9J1I1;B4DM43;H7C308	MED15	0.429434	0.275505	0.0241606	0.231071			2.343e-58	9	9	11.7	11.7	7.41676	10140000	15967000	7.5193	17069000	15991000	6	6	6	6	75.926	7	7	8.47638
5533	C-Myc-binding protein	Q99417	MYCBP	0.430287	0.112916	0.406242	-0.0867354			2.4056e-23	3	4	38.8	55.3	6.805	2468200	3914400	7.32156	10960000	10008000	3	4	3	4	11.967	5	5	9.37736
5557	Protein C10	Q99622;F5GXW5	C12orf57	0.467425	0.201448	0.114085	NaN			3.1863e-78	6	6	53.2	53.2	7.28448	7014400	12237000	7.36803	12383000	10953000	4	4	4	4	13.178	4	4	8.56875
5614	Programmed cell death protein 2-like	Q9BRP1;K7EQD9	PDCD2L	0.405347	0.210575	NaN	NaN			9.6568e-12	2	2	9.2	9.2	6.87577	2909100	4603100	6.57486	2012600	1744600	2	2	2	2	39.416	4	4	7.02641
5652	Mini-chromosome maintenance complex-binding protein	Q9BTE3-2;Q9BTE3;Q9BTE3-3	MCMBP	0.43741	0.292917	0.193168	0.112808			3.6429e-59	25	20	22	16.7	8.08124	51101000	69465000	7.77975	33113000	27109000	14	11	14	11	72.748	14	14	9.28128
5679	Uncharacterized protein C1orf50	Q9BV19	C1orf50	0.423985	0.138899	NaN	0.0992829			6.9801e-13	4	3	32.2	32.2	6.76726	2060900	3790500	6.78051	3253300	2779400	3	3	3	3	21.876	4	4	8.93932
5708	Elongation of very long chain fatty acids protein 1	Q9BW60-2;Q9BW60	ELOVL1	0.417978	-0.0642476	NaN	0.0678524			2.4446e-12	10	13	13.5	13.5	7.27593	7899500	10977000	7.19778	8438600	7329900	3	3	3	3	29.485	3	3	9.54718
5724	Protein LSM14 homolog B	Q9BX40;Q5TBP9;Q9BX40-2;Q9BX40-3;Q5TBQ0	LSM14B	0.395883	0.299412	NaN	0.109394			1.064e-22	4	2	11.7	8.6	7.05457	4516100	6822800	6.54434	1941400	1560800	3	2	3	2	42.07	3	3	7.62415
5928	Putative ATP-dependent RNA helicase DHX33	Q9H6R0;Q9H6R0-2;I3L1L6;Q05BE5	DHX33	0.493059	0.339197	NaN	NaN			2.298e-11	2	4	3.8	8.1	6.67521	1921500	2812300	6.75092	2698400	2937000	2	4	2	4	78.873	4	4	8.08725
5962	Protein zwilch homolog	Q9H900-2;Q9H900;H3BSG1;H3BQ07	ZWILCH	0.406323	0.174693	NaN	0.106916			4.5631e-34	7	5	17.2	7.1	7.20008	6312800	9538800	6.90372	4309000	3702700	7	3	7	3	54.224	7	7	8.21609
6143	SPATS2-like protein	Q9NUQ6-2;Q9NUQ6;B4DRE6;B4DT67;B8ZZZ7;F8W6C2;C9JKE4;F8VZ02;F8VT91;C9JGM8;C9JW67;F2Z2S1;C9IZC3;C9J8M7;Q4ZFW0;F8WAV0	SPATS2L	0.512518	0.265924	0.110097	NaN			3.5788e-43	18	20	25.2	27.8	8.01511	43023000	60518000	7.79593	34420000	28087000	11	12	11	12	54.178	13	13	8.97822
6169	Guanine nucleotide-binding protein-like 3-like protein	Q9NVN8	GNL3L	0.423021	NaN	NaN	NaN			1.7064e-10	3	0	7.2	0	6.86331	2754600	4545200	NaN	0	0	3	0	3	0	65.572	4	4	8.05595
6189	Arginine and glutamate-rich protein 1	Q9NWB6;Q9NWB6-2	ARGLU1	0.456478	0.369715	-0.323977	-0.132663			2.2067e-14	19	15	15	17.6	7.70658	25352000	25531000	7.34124	11007000	10933000	6	7	6	7	33.216	8	8	9.18913
6251	Probable ATP-dependent RNA helicase DDX56	Q9NY93-2;Q9NY93;G3V0G3;H7C3E9;F8WDT8;H7BZN7;F8WEI3	DDX56	0.396319	0.207885	-0.328601	0.161585			3.3781e-59	13	16	20.1	18.1	7.96933	37265000	55916000	7.48485	16144000	14395000	11	10	11	10	57.274	14	14	8.72138
6254	Cytochrome c oxidase assembly factor 4 homolog, mitochondrial	Q9NYJ1;Q9NYJ1-2	COA4	0.706019	0.310946	0.46649	0.315347			7.4774e-11	3	2	34.5	23	6.3381	749430	1428800	5.85324	426300	286950	3	2	3	2	10.134	4	4	8.97176
6289	Glioma tumor suppressor candidate region gene 2 protein	Q9NZM5;M0QZU5;M0QYZ9;M0QZ34	GLTSCR2	0.547329	0.000563119	0.51261	0.327171			3.6661e-14	3	6	7.7	10.5	7.387	10125000	14253000	7.06599	6256700	5383800	3	4	3	4	54.389	4	4	8.73202
6294	Programmed cell death 1 ligand 1	Q9NZQ7;Q9NZQ7-2;Q9NZQ7-3	CD274	0.723171	0.280374	NaN	0.197517			6.7616e-17	6	4	16.2	7.2	7.40877	8380500	17251000	6.98371	5415000	4216900	5	2	5	2	33.275	6	6	7.84077
6372	PTB domain-containing engulfment adapter protein 1	Q9UBP9;Q9UBP9-4;Q9UBP9-3;Q9UBP9-2;B8ZZL1;H0Y6R1;H7BZV7	GULP1	0.451236	0.139306	NaN	-0.251792			2.1815e-19	5	6	14.1	17.1	7.24797	6632500	11068000	6.90248	4354700	3633900	4	5	4	5	34.49	5	5	8.10418
6402	Leucine-rich repeat and WD repeat-containing protein 1	Q9UFC0;H7C5S6	LRWD1	0.409462	NaN	0.143059	0.0685303			8.6669e-21	4	1	9.3	1.4	6.9365	3450300	5189500	5.62493	185170	236460	4	1	4	1	70.86	4	4	8.46022
6413	Nucleolar protein 12	Q9UGY1	NOL12	0.394135	0.0768998	-0.417241	0.160525			4.5339e-09	2	2	18.3	18.3	6.62173	1705800	2479500	6.45533	1640600	1212600	2	2	2	2	24.663	2	2	8.40814
6417	Probable ribosome biogenesis protein RLP24	Q9UHA3;H3BMQ2	RSL24D1	0.500387	NaN	NaN	-0.110315			3.2276e-27	2	1	16.6	16.6	6.81023	2538900	3921000	6.87054	4280000	3142500	2	2	2	2	19.621	2	2	8.55995
6659	Ribosomal RNA-processing protein 7 homolog A	Q9Y3A4;Q9NSQ0	RRP7A	0.432842	0.201635	-0.176776	0.215712			6.9236e-46	12	12	37.1	37.1	7.89455	31013000	47431000	7.44618	15855000	12083000	9	9	9	9	32.334	9	9	9.17774
6667	Nucleolar protein 16	Q9Y3C1;D6RIC3;Q9Y3C1-2;D6RC60;D6RG37	NOP16	0.422593	0.189199	-0.146267	0.265593			6.0332e-48	23	14	51.1	51.1	7.6715	17843000	29093000	7.55095	19802000	15757000	9	9	9	9	21.188	9	9	9.14492
6676	Adenylate kinase isoenzyme 6	Q9Y3D8;Q9Y3D8-2;D6RDH4	TAF9	0.542604	0.205218	0.347123	NaN			4.3608e-28	7	8	43	34.3	7.73035	21539000	32206000	7.49642	17022000	14341000	6	5	6	5	20.061	6	6	8.56676
6723	RING finger protein 114	Q9Y508-2;Q9Y508	RNF114	0.61659	0.312472	0.301332	0.33061			8.4537e-07	5	5	9.4	9.4	6.53784	1173500	2276700	6.8217	3662600	2970300	2	2	2	2	21.004	3	3	8.28668
747	Translation machinery-associated protein 16	D6RA57;Q96EY4;H0Y9X1;D6RE67;D6RC31	TMA16	0.538952	0.203903	0.327671	NaN			1.0294e-56	4	4	32.6	15.3	7.42839	9800100	17016000	7.37649	13335000	10460000	3	2	3	2	17.155	4	4	8.99958
1653	Max-like protein X	Q9UH92-2;Q9UH92-3;K7EID0;Q9UH92	MLX	0.683304	0.238867	NaN	NaN			3.9727e-10	2	2	13.1	13.1	6.24197	649030	1096600	6.13229	754400	601670	2	2	2	2	24.905	2	2	7.67244
2292	Malonyl-CoA decarboxylase, mitochondrial	O95822	MLYCD	0.410327	-0.135581	NaN	NaN			5.1975e-08	3	2	4.5	2.2	6.60952	1967400	2101900	6.03475	540090	543210	2	1	2	1	55.003	3	3	7.59876
3072	Caspase-2;Caspase-2 subunit p18;Caspase-2 subunit p13;Caspase-2 subunit p12	P42575;P42575-2;C9JRR9	CASP2	0.559366	0.32898	NaN	NaN			2.6393e-14	5	4	15	11.7	7.2809	7148900	11945000	6.94253	4918900	3841700	5	4	5	4	50.685	5	5	7.27547
4492	Polyamine-modulated factor 1	Q6P1K2-4;Q6P1K2;Q6P1K2-3;Q6P1K2-6;Q6P1K2-5;Q6P1K2-2	PMF1	0.634647	0.239339	NaN	NaN			2.2681e-12	2	2	15.8	15.8	6.41594	1135700	1470100	6.34445	1360300	849960	2	2	2	2	19.238	3	3	7.33205
4511	Long-chain fatty acid transport protein 1	Q6PCB7;B7Z662;M0QZC9;B7Z225	SLC27A1	0.39741	-0.0425439	NaN	NaN			7.9405e-33	2	2	3.7	5	6.82807	2409400	4321500	6.80963	3060200	3390900	2	3	1	2	71.107	4	3	8.50944
5358	Ribosomal RNA processing protein 36 homolog	Q96EU6-2;Q96EU6;C9J4X5;B6ZDS1;Q9H160	RRP36	0.415504	0.252429	0.16162	NaN			2.4452e-36	7	5	20.9	20.9	7.20793	6991300	9149500	6.93651	4693700	3946300	5	5	5	5	29.129	5	5	8.21558
5532	Transcription factor 12	Q99081;Q99081-3;B4DGI9;E9PGY0;B4E1W1;Q99081-2;F5GY10;B4DZP2;H0YNP8;H0YNQ5	TCF12	0.388771	0.180592	NaN	NaN			1.5293e-103	6	7	10	13.6	7.13082	5304900	8210300	7.2606	9848800	8373600	5	6	4	5	72.964	7	6	7.57102
6367	Protein UXT	Q9UBK9	UXT	0.446923	0.177941	NaN	NaN			1.1921e-90	2	3	15.3	21	6.64013	1681000	2685600	6.87076	4208400	3217700	2	3	2	3	18.246	3	3	7.29453
6591	Proteasome maturation protein	Q9Y244	POMP	0.426017	0.231768	NaN	NaN			3.9359e-21	2	2	38.3	31.9	6.72136	2074200	3190300	6.69527	2916600	2041000	4	3	4	3	15.789	5	5	7.27561
1477	Carboxy-terminal domain RNA polymerase II polypeptide A small phosphatase 1	H7C270;Q9GZU7-3;Q9GZU7-2;Q9GZU7;H7C1Z7;H7C2S4;O15194-2;O15194	CTDSP1	-0.0682677	1.14254	NaN	NaN			2.7694e-08	5	2	11.8	7.9	6.97151	4425800	4939200	6.33292	929420	1223000	3	2	3	2	28.395	3	3	7.70587
3016	TGF-beta receptor type-2	P37173;P37173-2	TGFBR2	-0.0509662	0.512462	-0.566605	0.284631			1.8668e-130	46	51	24.7	25	8.17082	69960000	78230000	7.9855	55590000	41128000	13	14	13	14	64.567	14	14	9.0664
932	Dystrophin	P11532-4;E9PDN5;P11532;P11532-3;P11532-2;P11532-10;P11532-9;P11532-8;P11532-7;P11532-5;P11532-6;F5GZY3;E7EQR9;E7EQS5;F8VX32;E7ESB2;H0Y304;H0Y8D5;H0Y864	DMD	-0.00373878	5.58714	-0.341098	NaN			7.2211e-14	7	9	2.1	1.9	8.50837	316820000	5560300	8.47487	295060000	3394700	7	6	3	3	425.64	7	3	9.18862
2933	14-3-3 protein sigma	P31947-2;P31947	SFN	-0.00273126	0.388775	0.137504	-0.0635781			1.4124e-43	19	16	23.6	23.6	8.83713	289890000	397390000	8.71983	269740000	254860000	6	6	2	2	24.336	7	2	10.518
13	Protein AAR2 homolog	Q9Y312;A2A2Q9	AAR2	0.257735	0.46938	-0.24552	NaN			3.3866e-142	6	8	24.5	17.4	7.41047	11717000	14015000	7.2335	9755500	7364100	7	5	7	5	43.472	9	9	8.82111
80	CD81 antigen	E9PJK1;E9PRJ8;H0YDL9;H0YDJ9;P60033;E9PIF1;A6NMH8;E9PM31;H0YEE2	CD81	0.0477411	0.439575	-0.43236	-0.223947			1.3246e-232	7	10	12.1	12.1	7.67618	20959000	26485000	7.57167	23032000	14265000	1	1	1	1	17.963	2	2	9.2008
113	Uncharacterized protein C3orf17	A8MVI8;Q6NW34-2;Q6NW34;E9PFF8	C3orf17	-0.220962	0.399016	NaN	-0.114695			1.4404e-07	4	3	7.9	5.6	6.99132	4553800	5248300	6.77635	3180600	2794600	3	2	3	2	49.593	3	3	7.86838
225	PRKR-interacting protein 1	B4DGM2;Q9H875;E9PC43	PRKRIP1	-0.0350464	0.381673	-0.304115	-0.113401			3.9205e-06	3	3	17.2	17.2	6.60616	1825900	2212000	6.55332	1987100	1588400	2	2	2	2	17.806	2	2	8.25527
303	Protein lifeguard 3	C9JEN3;C9IYT2;F8WDY4;C9IZ27;C9JW19;C9JWV9;B4DUD2;Q969X1;C9JAP5	TMBIM1	-0.0768454	0.452899	0.0004272	-0.046719			3.9508e-44	14	15	14.2	14.2	7.65794	23778000	21714000	7.48394	17502000	12974000	2	2	2	2	11.535	2	2	9.34582
517	Angio-associated migratory cell protein	C9JG97;Q13685;C9JEH3;C9JTS3;H7C0R2	AAMP	0.341611	0.43092	0.126999	0.0743328			1.6964e-100	9	7	18.3	14.2	7.80595	25714000	38253000	7.62964	24584000	18040000	6	5	6	5	44.693	6	6	8.39883
527	Grancalcin	C9JIZ3;H7C2Z6;H7BXD5;P28676	GCA	NaN	0.43482	NaN	NaN			0.00028318	1	2	15.2	15.2	6.19637	723930	847780	6.57578	2446500	1318600	1	1	1	1	14.412	1	1	7.72082
801	Mitochondrial fission regulator 1	H0YBZ4;E7EP84;E5RJS5;Q15390	MTFR1	-0.16821	0.450265	NaN	NaN			5.9309e-11	2	2	4.8	8.9	6.58146	2051500	1763200	6.34023	1246500	942380	1	2	1	2	31.932	2	2	7.53706
847	Presenilin-1;Presenilin-1 NTF subunit;Presenilin-1 CTF subunit;Presenilin-1 CTF12	E7ES96;P49768-2;P49768;P49768-7;P49768-6;P49768-3;P49768-5;G3V3Z0;G3V499;G3V2G7;P49768-4;E5RG63;P49810-3;P49810;B1AP22;E5RFW4;E5RJ26;P49810-2;C9J5P7	PSEN1	-0.331618	0.467474	NaN	-0.0376416			2.5533e-70	10	3	24.8	14.4	7.09082	6098700	6226800	6.60335	2321200	1690700	6	3	6	3	42.082	7	7	8.16218
1022	Heat shock factor protein 1	E9PMQ6;Q00613-2;Q00613;E9PI02	HSF1	0.0227962	0.406498	NaN	NaN			3.653e-11	3	4	6.3	8.1	7.00655	5211800	4940300	6.87598	4391100	3124800	2	3	2	3	46.536	4	4	7.97286
1023	CD151 antigen	E9PMR4;P48509;E9PL82;E9PRJ3;E9PJC8;E9PLZ6;K4DIB7	CD151	0.15958	0.380438	0.0237435	0.282066			1.0746e-21	37	37	10.8	10.8	8.23249	80115000	90685000	8.01397	58049000	45224000	3	3	3	3	28.067	3	3	8.44498
1082	Allograft inflammatory factor 1-like	Q9BQI0-3;Q9BQI0;F5GYC9;Q9BQI0-2;A6PVM9;Q5JUP3;Q9BQI0-4	AIF1L	-0.314533	0.699201	0.488166	NaN			4.1073e-14	3	2	24.6	13.4	6.43025	1352000	1341100	6.3498	1132400	1105300	3	2	3	2	16.183	3	3	8.53281
1544	PDZ and LIM domain protein 2	Q96JY6;J3KNH4;E5RGS7;H0YBP7;Q96JY6-3;C9JS55;Q96JY6-4;H7C1D1	PDLIM2	0.355147	0.518329	NaN	-0.188071			2.4016e-28	5	5	11.9	11.9	7.1303	5086900	8412100	7.28988	11824000	7669400	3	3	3	3	37.458	3	3	7.66076
1558	Sorbin and SH3 domain-containing protein 2	O94875-9;J3KNZ5;O94875;O94875-7;H7BZK1	SORBS2	0.0942218	0.533154	0.195432	-0.143203			6.6355e-71	5	3	33.7	34.6	7.23545	8333400	8863700	6.7469	3249200	2334100	22	20	2	1	71.685	23	2	9.3832
1625	Polycomb protein SUZ12	J3QQW9;Q15022	SUZ12	0.344102	0.469339	0.0444889	NaN			6.9279e-14	6	4	5.7	4.5	7.07485	5010600	6869900	7.09468	6547900	5887800	4	3	4	3	80.321	5	5	8.38869
1636	Twisted gastrulation protein homolog 1	J3QS03;Q9GZX9	TWSG1	0.194385	0.411299	NaN	0.0453139			0.00020911	2	2	8.2	8.2	6.93496	3719700	4889400	6.81681	3647700	2910900	1	1	1	1	20.365	1	1	8.32656
1656	Echinoderm microtubule-associated protein-like 2	O95834;K7EIK7;O95834-2;K7ERL7;K7EII6;C9JRL6;K7EKG3;K7ELB2	EML2	-0.198179	0.658545	0.0349257	0.0919679			3.1339e-14	4	4	10	5.2	7.21474	7512300	8883800	6.81404	4155400	2361500	5	3	5	3	70.678	5	5	8.40162
1787	Serine/threonine-protein kinase 25	O00506;B7Z9K1;A8K6Z3;H7C279;C9JDH9;C9J6L2;C9JCC0;C9J232;C9JJV0;C9JN58;E7EM58;C9JFA1	STK25	0.194887	0.675863	0.0219447	0.0879565			5.1061e-65	4	2	14.6	12	6.71897	2288000	2947600	5.86383	459020	271830	7	5	3	2	48.111	9	4	8.52298
1902	DNA-directed RNA polymerase I subunit RPA34	O15446;O15446-2	CD3EAP	0.374662	0.39303	-0.117655	0.21625			3.1623e-20	2	4	6.7	11.2	7.03667	4923300	5957800	7.17742	8542800	6502700	2	4	2	4	54.985	4	4	8.88336
1937	Receptor-interacting serine/threonine-protein kinase 2	O43353;O43353-2;E7ERW9;E5RGK6	RIPK2	NaN	0.381267	NaN	NaN			5.8865e-11	1	2	1.9	4.8	5.93408	335370	523820	6.55494	1818100	1770600	1	2	1	2	61.194	3	3	7.17803
1991	Origin recognition complex subunit 5	O43913;B4DXT8;O43913-2	ORC5	0.381734	0.991726	-0.112595	NaN			5.955e-15	2	2	9.7	9.7	6.48569	1177700	1882100	6.29592	1282000	694570	2	2	2	2	50.282	2	2	7.66556
2109	Cell division control protein 45 homolog	O75419-2;O75419;O75419-3	CDC45	NaN	0.718113	NaN	NaN			1.2823e-06	1	2	3.5	4.8	6.23942	684970	1050500	6.32956	1329600	806180	2	2	2	2	60.244	3	3	6.72117
2237	Myelin protein zero-like protein 1	O95297-2;O95297;O95297-4;Q9UEL6;O95297-3;O95297-5	MPZL1	0.337867	0.495442	-0.0909011	0.111826			5.5888e-17	20	17	16.4	16.4	7.7579	22383000	34883000	7.40465	15346000	10043000	5	5	5	5	28.981	6	6	8.84844
2263	Tyrosyl-DNA phosphodiesterase 2	O95551-3;O95551;O95551-2	TDP2	0.323593	0.656092	NaN	0.125934			1.0174e-06	2	3	7.4	7.4	6.31078	870830	1174600	6.28005	1202700	702970	2	2	2	2	32.176	2	2	7.25164
2297	Tetraspanin-15	O95858;H7C285	TSPAN15	-0.0119112	0.513308	0.395249	-0.160268			5.9567e-30	9	11	21.1	21.1	7.41597	11668000	14392000	7.43387	17017000	10139000	5	5	5	5	33.165	6	6	8.35706
2510	Heterogeneous nuclear ribonucleoprotein A1;Heterogeneous nuclear ribonucleoprotein A1-like 2	P09651-2;F8VXY0;F8VSB5;F8VRQ1;F8W6I7;F8W1S7;P09651-3;F8VZ49;Q32P51;F8VTQ5;F8W646;H0YH80;J3KQA8;F8VYN5	HNRNPA1;HNRNPA1L2	NaN	0.412087	-0.319288	-0.120741			0	1	2	77.5	77.2	6.29003	760930	1189100	6.79186	3776900	2415500	24	23	1	1	34.196	24	1	11.258
2589	Uracil-DNA glycosylase	P13051;Q68DM5;F5GYA2;P13051-2	UNG;DKFZp781L1143	NaN	0.893714	NaN	NaN			4.2898e-05	1	2	7.7	11.5	6.20523	759570	844570	6.36352	1451400	858120	1	2	1	2	34.645	2	2	7.94885
2613	Zinc finger protein RFP	P14373-2;P14373;B0V297	TRIM27	NaN	0.400169	-0.334714	0.185126			8.5382e-07	0	2	0	3.4	NaN	0	0	6.28713	1121000	815980	0	1	0	1	41.439	2	2	8.25703
2831	Catenin alpha-2	P26232-2;P26232-5;P26232;P26232-3;P26232-4;P26232-6;C9IZ88;C9J144	CTNNA2	0.13455	0.422217	-0.232637	-0.230871			2.6971e-235	5	2	12.6	11.4	8.3006	94143000	105660000	7.99723	53870000	45495000	11	10	3	2	100.45	12	4	10.0426
3396	Phosphatidylinositol 3,4,5-trisphosphate 3-phosphatase and dual-specificity protein phosphatase PTEN	P60484	PTEN	0.0650041	0.438651	NaN	-0.243961			3.9323e-07	3	4	7.9	7.9	6.87502	3230600	4268700	6.74209	3077600	2444300	3	3	3	3	47.166	3	3	7.40295
3546	Tyrosine-protein phosphatase non-receptor type substrate 1	P78324-4;P78324;P78324-2;Q5TFQ8;H3BTT9;H3BUA5;H3BRP9;H3BV43;H3BML4;H9KV29;O00241-2;O00241	SIRPA	0.115853	0.486115	-0.422896	-0.250707			8.849e-49	10	12	11.7	13.7	7.32736	9312000	11938000	7.18452	8657200	6637300	4	5	4	5	54.851	6	6	8.67322
4109	Myeloid leukemia factor 2	Q15773;F5H0Y3;F5H7L5;F5H800	MLF2	0.226899	0.399738	NaN	0.101663			1.532e-15	3	6	14.9	22.2	6.57121	1553500	2172100	6.81474	3667100	2860300	3	4	3	4	28.147	5	5	8.21796
4161	Uridine phosphorylase 1	Q16831;Q86Y75;F8WD51;C9J486;C9JIP2;B4DND0	UPP1	0.0901803	0.406931	NaN	NaN			3.82e-14	4	4	14.5	14.5	7.1687	6512700	8234700	6.95302	5310500	3664200	4	4	4	4	33.934	5	5	8.0561
4303	Serine/threonine-protein phosphatase 4 regulatory subunit 3B	Q5MIZ7-3;Q5MIZ7-2;Q5MIZ7;Q5MIZ7-5	SMEK2	0.238631	0.384416	-0.523119	NaN			4.7963e-47	4	4	14.1	15.7	7.0425	5072100	5956300	7.16391	8206400	6379000	10	11	3	4	87.376	12	5	8.48117
4396	Threonylcarbamoyladenosine tRNA methylthiotransferase	Q5VV42;Q5VV42-2	CDKAL1	0.0288619	0.485451	-0.265225	0.2095			4.1141e-16	7	5	12.1	7.6	7.56659	22039000	14824000	7.49087	14874000	16092000	6	4	6	4	65.111	6	6	8.47035
4461	ADP-ribosylation factor-binding protein GGA1	Q9UJY5-3;Q9UJY5;Q6IC75;Q9UJY5-4;Q9UJY5-2;B0QYR6;B0QYS3;B0QYS4;B0QYS5;B0QYR9;B0QYS0;B0QYS1;B0QYS2;B0QYR5;H3BPI3;H3BMM6	GGA1	0.0916636	0.402615	0.471139	0.195253			3.2553e-77	6	4	14.1	10.4	7.37807	9476100	14406000	6.93714	4765300	3887200	7	5	6	4	62.137	8	7	8.30231
4709	Acetoacetyl-CoA synthetase	Q86V21;Q86V21-2;Q86V21-3;F5H790;E7EW25;F5GWW7;F8W8B5;F5GYN1;F5H4V2;F5H3E3;F5H6X9;F5H8J5;F5GYW2	AACS	0.368557	0.463321	0.410067	-0.236159			9.3741e-92	15	15	19.6	18.6	8.04883	46832000	65063000	7.6929	27368000	21937000	13	12	13	12	75.143	14	14	9.07562
5021	Vang-like protein 1	Q8TAA9-2;Q8TAA9	VANGL1	0.179753	0.532147	-0.36935	0.244295			2.344e-18	4	2	9.4	4.6	7.07354	5291500	6553000	5.50864	184810	137770	4	2	4	2	59.747	5	5	8.88134
5293	E3 ubiquitin-protein ligase RNF25	Q96BH1	RNF25	NaN	0.470345	NaN	0.225014			3.1328e-06	1	2	7	2.2	6.43212	894770	1810000	6.53193	1850800	1552700	2	1	2	1	51.218	2	2	7.47777
5615	Proteasomal ATPase-associated factor 1	Q9BRP4;Q9BRP4-2;F5H0C4;Q9BRP4-3;F5H103;F5H3I1;F5H3E9;H0YGB1;F5H5D4;F5H0F7	PAAF1	-0.127637	0.451926	-0.674773	NaN			7.4766e-16	4	5	8.4	8.2	7.29719	8444000	11380000	7.08877	6631600	5636600	3	3	3	3	42.19	5	5	8.28571
5891	Protein unc-45 homolog A	Q9H3U1;Q9H3U1-3	UNC45A	0.35582	0.419618	0.0523847	0.100118			0	2	2	43.5	40	6.64175	1933700	2449200	6.63881	2450600	1902600	34	31	2	2	103.08	35	2	9.6004
6053	Endothelial cell-specific molecule 1	Q9NQ30	ESM1	0.0908548	0.824616	NaN	-0.223462			8.9201e-14	3	3	15.2	20.7	6.63683	1785900	2547500	6.76169	3810500	1966400	2	3	1	2	20.095	3	2	7.62706
6059	Reticulon-4	Q9NQC3-2;F8W914	RTN4	-0.0182529	0.43098	NaN	NaN			1.1953e-264	4	5	70.8	61.9	8.20631	76154000	84655000	8.15936	79537000	64797000	14	13	2	2	40.317	15	2	9.36678
6308	E3 ubiquitin-protein ligase KCMF1	Q9P0J7;C9J3I2	KCMF1	0.266596	0.50782	NaN	NaN			7.5843e-96	2	3	4.5	15.2	6.8348	3035100	3800800	6.68658	2615500	2244000	1	3	1	3	41.945	4	4	8.15552
6467	Anaphase-promoting complex subunit 7	Q9UJX3-2;Q9UJX3;F8VZ62;F8VQY8;H0YIW2;F8VYX8;F8VVT8;H0YIX7;F8VVU6	ANAPC7	0.308481	0.378895	0.127003	0.187423			2.0096e-94	11	12	19.4	22.2	7.63248	17826000	25076000	7.31165	11276000	9219300	8	10	8	10	60.002	11	11	8.641
6581	Protein jagged-2	Q9Y219-2;Q9Y219	JAG2	0.185194	0.504495	NaN	-0.102655			1.4937e-15	3	3	4.1	3.1	6.68353	2518800	2306700	6.80984	3599600	2854500	3	2	3	2	129.23	3	3	6.40734
6767	Host cell factor 2	Q9Y5Z7;C0H5X3;F8VU09	HCFC2	NaN	0.449354	NaN	-0.177457			8.6657e-13	1	2	2.7	4.3	6.21272	631350	1000700	6.28212	1065600	849180	2	3	1	2	86.778	4	3	8.26048
217	Nuclear receptor coactivator 4	B4DF87;Q13772;Q13772-3;Q13772-4;B4DZ85;Q96E88;H0Y5U8;Q13772-2	NCOA4	0.202645	0.513773	NaN	NaN			6.2737e-20	5	6	12.3	12.1	7.11922	5930100	7229400	6.94959	5208700	3695400	5	6	5	6	58.313	7	7	7.5103
230	F-box/WD repeat-containing protein 11	Q9UKB1-2;B4DH70;Q9UKB1-3;Q9UKB1;E5RGC1;Q68DS0;Q9Y297-2;Q9Y297	FBXW11	0.188222	0.378452	NaN	NaN			5.769e-18	4	4	9.6	9.6	7.0593	5335300	6128200	6.59621	2334700	1611800	3	3	3	3	58.422	3	3	7.28934
231	BCL2/adenovirus E1B 19 kDa protein-interacting protein 3	B4DHJ7;Q12983	BNIP3	-0.130715	0.429043	-0.529156	NaN			1.6e-28	2	3	18.9	19.4	5.95429	434330	465760	5.99849	503140	493390	3	3	2	3	19.943	4	3	8.7196
1179	Methionine aminopeptidase	F8VQZ7;G3XA91;F8VRR3;F8VZX9;F8VY03	METAP2	NaN	0.449374	0.465272	NaN			1.3381e-84	1	2	22.4	22.2	6.57508	2078100	1681000	6.38158	1293500	1114200	8	7	1	1	52.82	8	1	9.51776
1735	UBX domain-containing protein 8	O00124-3;O00124;O00124-2	UBXN8	0.275403	0.428325	NaN	NaN			4.0004e-12	3	2	18.5	11.6	6.62949	1587500	2673200	6.23591	1007500	713970	3	2	3	2	26.457	3	3	7.66794
4208	Galectin-related protein	Q3ZCW2;F8WF17;B9A055	LGALSL	-0.306199	0.874815	NaN	NaN			1.0828e-16	2	5	20.9	27.3	6.22207	937220	730280	6.37304	1254200	1106500	2	3	2	3	18.986	4	4	6.83008
4263	Protein YIF1B	Q5BJH7-2;K7EJQ6;K7EPQ7	YIF1B	0.115853	0.432878	-0.100026	NaN			7.6422e-24	2	2	14.5	23.7	6.49615	1368700	1765700	6.46599	1711300	1212800	3	4	1	1	31.174	4	1	9.18313
4557	Beta-1,3-glucosyltransferase	Q6Y288	B3GALTL	NaN	0.41483	-0.275947	NaN			7.0056e-14	1	3	4.6	7.2	7.118	6499700	6621900	6.81669	3795900	2760900	1	2	1	2	56.563	3	3	8.94794
5386	Transmembrane protein C9orf123	Q96GE9-2;Q96GE9	C9orf123	-0.0519187	0.397531	NaN	NaN			4.5081e-10	4	3	33.9	33.9	6.5716	1982600	1746500	6.62006	2205800	1963500	3	2	3	2	11.829	3	3	8.82487
6054	Endothelial cell-specific molecule 1	Q9NQ30-2	ESM1	0.333542	0.396595	NaN	NaN			2.9423e-08	2	2	17.2	17.2	5.85844	326350	395500	5.85233	492190	219570	2	2	1	1	14.512	2	1	7.62706
2535	Thioredoxin	P10599;P10599-2	TXN	-0.249752	0.331718	0.0991392	-0.0464382			7.9093e-31	36	23	42.9	42.9	8.8874	346300000	425320000	8.81068	350470000	296190000	7	7	7	7	11.737	7	7	10.4146
0	Scaffold attachment factor B1	Q15424;B7ZLP6;A0AV56;Q15424-2;F5GZU3;B7Z2F6;K7EII0;K7ES42	SAFB	-0.0539746	-0.107387	-0.250053	0.0250244			1.323e-154	51	56	28.7	30.2	8.32722	104100000	108330000	8.37206	109060000	126480000	27	26	17	18	102.64	30	19	10.3051
1	Ubiquitin-like modifier-activating enzyme 6	A0AVT1;A0AVT1-2;H0Y8S8;A0AVT1-4;A0AVT1-3;H0Y9U5	UBA6	-0.00561172	-0.050292	0.219601	-0.0136292			0	53	54	34.5	33.5	8.57181	186190000	186900000	8.69464	234560000	260480000	30	31	30	31	117.97	37	37	9.71617
2	Extended synaptotagmin-2	H7BXI1;A0FGR8-2;A0FGR8;A0FGR8-6;A0FGR8-4;F2Z3K9;A0FGR8-5	ESYT2	-0.328008	-0.208435	-0.603348	0.00514972			2.9099e-271	67	51	39.3	37.4	8.57106	199200000	173240000	8.65331	199230000	250870000	26	25	26	25	98.008	29	29	9.7569
4	Shootin-1	A0MZ66;A0MZ66-3;A0MZ66-4;A0MZ66-6;A0MZ66-5;A0MZ66-2;A0MZ66-8;A0MZ66-7	KIAA1598	-0.152402	-0.0787713	0.478373	-0.00517124			5.944e-85	23	22	31.4	32	7.8192	32984000	32963000	7.65606	21434000	23862000	17	18	17	18	71.639	21	21	8.86167
7	Rho GTPase-activating protein 10	A1A4S6;E7EUW5;H0Y8W5	ARHGAP10	0.17085	0.0429664	-0.147885	NaN			8.5671e-18	11	10	9.5	7.3	7.32141	10095000	10866000	7.17947	7304500	7812900	7	5	7	5	89.374	7	7	8.27517
9	Acetolactate synthase-like protein	A1L0T0;M0R026;E9PJS0;E9PL44;M0R1B5;M0QZX5;E9PNL1	ILVBL	-0.0992845	-0.226784	-0.308035	-0.108877			5.88e-114	29	21	30.5	21.7	8.1648	73235000	72911000	7.92188	37403000	46134000	12	9	12	9	67.867	12	12	9.23704
10	SH3 and PX domain-containing protein 2B	A1X283;G3V144	SH3PXD2B	-0.251409	-0.191148	-0.125983	0.0241564			2.0581e-156	31	34	29.3	29.3	8.39326	132880000	114450000	8.4727	133730000	163230000	21	21	20	20	101.58	21	20	9.36331
11	Aconitate hydratase, mitochondrial	Q99798;A2A274	ACO2	-0.163892	-0.116847	-0.437618	-0.0193582			0	102	103	47.1	47.3	9.19841	803120000	775960000	9.02857	505910000	562050000	36	39	36	39	85.424	41	41	10.7433
18	Histone-lysine N-methyltransferase EHMT2	Q96KQ7-2;B0UZY3;Q96KQ7;B0UZY0;A2ABF8;B0UZY1;A2ABF9;A2BED6;A2BED7;H0Y4K5	EHMT2	0.041615	0.167985	-0.641023	NaN			8.1801e-30	8	7	7.8	9.6	7.10857	6700000	6140400	7.08625	6312300	5884500	7	8	7	8	129.02	9	9	8.27529
23	Neuroblastoma-amplified sequence	A2RRP1-2;A2RRP1;H0Y5G7;H7C007;C9JCM7;H7BZR3;H7BZU5;H7C1U4;H7C1Y9	NBAS	-0.139959	-0.148071	-0.427566	-0.0224486			7.3118e-73	47	42	11.3	10.6	7.79696	34385000	28270000	7.62638	18414000	23890000	21	20	21	20	254.81	26	26	9.26505
28	Protein strawberry notch homolog 1	A3KN83-3;A3KN83-2;A3KN83;A3KN83-4;Q9Y2G9-3;K7ES28;Q9Y2G9	SBNO1	0.195389	-0.0155774	NaN	0.0724872			1.3393e-127	11	15	8.5	14.7	7.2566	8771000	9284000	7.44946	12886000	15263000	9	14	9	14	154.06	18	18	7.79906
29	Inosine-5-monophosphate dehydrogenase 1;Inosine-5-monophosphate dehydrogenase	P20839;E7EQS0;P20839-3;C9JV30;J3KNX8;A4D0Z6;P20839-2;P20839-4;C9J381;C9K0R9;C9J029;H7C5T1;H7C511	IMPDH1	0.0687059	0.304234	0.166338	0.150499			9.5431e-79	14	17	31.7	27.6	8.03531	49345000	59123000	7.5993	22158000	17589000	13	10	12	9	55.405	14	13	9.17082
37	CCR4-NOT transcription complex subunit 1	A5YKK6;A5YKK6-2;A5YKK6-3;A5YKK6-4;B5MDN3;H3BMZ2;H3BNB1;H3BR89;H3BVC9;H3BTH2;H3BMH0;H3BT18;H3BU44;H3BUY8;H3BPF1	CNOT1	0.0350422	-0.0850709	-0.266157	-0.0236154			1.5856e-178	143	135	23.7	25	8.39534	129780000	118730000	8.37787	109650000	129060000	49	47	49	47	266.94	55	55	9.67394
38	ADP-ribosyl cyclase 2	Q10588;A6NC48;H0Y9Q9;H0Y8G4;H0Y984	BST1	-0.304531	0.0610617	NaN	NaN			3.2561e-16	2	3	6.9	6.9	6.52507	1703000	1647200	6.47625	1821500	1172500	2	2	2	2	35.724	2	2	8.13127
41	39S ribosomal protein L42, mitochondrial	J3KPP0;Q9Y6G3;A6NCI0	MRPL42	-0.317	-0.104496	-0.453293	NaN			5.1062e-10	8	8	22.3	22.3	6.87634	3756400	3765700	6.81304	3197500	3304400	2	2	2	2	16.204	2	2	8.97556
42	NEDD8-activating enzyme E1 regulatory subunit	A8MU28;Q13564-2;Q13564;A6NCK0;H3BMR3;J3QRA5;J3QLH4;J3KTE3;J3KRK3	NAE1	-0.078467	-0.0636807	0.0640094	-0.102998			4.0448e-209	20	26	34.6	40	8.3038	96138000	105150000	7.96482	44233000	47984000	12	14	12	14	50.624	18	18	9.76314
45	Phosphoglycolate phosphatase	A6NDG6;H3BV17	PGP	0.18734	0.0336694	0.370237	-0.249936			1.1445e-71	19	11	31.5	25.5	7.87466	31601000	43331000	7.76556	31684000	26602000	9	8	9	8	34.006	9	9	8.76591
46	UPF0600 protein C5orf51	A6NDU8	C5orf51	-0.0693522	0.193361	0.0365133	-0.0414437			6.8052e-53	5	4	16.3	6.5	7.33139	9367400	12081000	6.70734	2542100	2555200	3	2	3	2	33.62	4	4	8.32903
48	Non-histone chromosomal protein HMG-14	A6NL93;P05114;A6NEL0	HMGN1	-0.147431	-0.0288114	0.0921216	-0.144044			2.6277e-14	3	2	37.8	25.6	6.30625	880070	1144100	6.06254	629180	525730	3	2	3	2	9.5355	4	4	8.77812
49		A6NEM2;P51610-3	HCFC1	0.040219	NaN	-0.579555	NaN			3.1358e-116	3	0	13.6	13.1	6.14439	657250	737150	NaN	0	0	22	21	1	0	213.47	22	1	9.87117
50	DNA-directed RNA polymerase II subunit RPB11-b2;DNA-directed RNA polymerase II subunit RPB11-b1;DNA-directed RNA polymerase II subunit RPB11-a	Q9H1A7;Q9GZM3;F6W009;P52435;Q9H1A6;E2QRJ6;A6NFM0;F8WF84;D6RAG0;E7EP90;Q9GZM3-2;A6NJ25;E7EWC6	POLR2J3;POLR2J2;POLR2J;POLR2J1	0.148351	0.323833	-0.711536	-0.171758			1.0183e-16	5	4	43.5	46.1	6.96079	4015900	5120900	6.95586	5113400	3920100	5	4	4	4	13.092	6	5	8.90441
51	Abl interactor 1	Q8IZP0-2;Q8IZP0-4;Q8IZP0-3;Q8IZP0-5;Q8IZP0-6;Q8IZP0-9;F8WA56;Q8IZP0-12;Q8IZP0;A6NFN2;Q8IZP0-10;Q8IZP0-8;F5H1G9;Q8IZP0-7;F8WA55;Q8IZP0-11;Q9NYB9-3;H0Y6B5;F8WAL6	ABI1	-0.0634425	-0.0139789	0.246934	-0.135773			1.9133e-45	8	13	23.8	27.1	7.70908	22251000	28927000	7.44852	14719000	13370000	10	8	5	6	48.678	12	7	8.83775
53	ADP-sugar pyrophosphatase	Q9UKK9;A6NFX8;A6NJU6;A6NHE8;A6NCQ0;H0YEY4;C9JYY9	NUDT5	0.0676102	0.00611771	0.370735	-0.0376037			2.9042e-97	36	32	50.7	50.7	8.46688	129860000	163150000	8.36427	120950000	110400000	12	12	12	12	24.327	13	13	9.90789
54	WW domain-binding protein 2	A6NG10;K7EIJ0;K7EMC9;Q969T9;B4DFG2;K7ENL2;K7EIK1	WBP2	-0.162091	0.079293	0.296208	-0.220372			6.0338e-76	6	6	34.7	34.7	7.88374	34593000	41921000	7.4933	16766000	14372000	6	6	4	4	25.807	6	4	9.53605
56	Proline-rich protein PRCC	A6NG79;Q92733;H0YE12;H0Y679	PRCC	-0.0252362	-0.0036995	-0.336178	NaN			8.3068e-24	11	6	19.2	11.8	7.74726	27161000	28719000	6.86207	3526000	3753000	7	4	7	4	48.959	7	7	8.6876
59	Tubulin alpha chain-like 3	A6NHL2-2;A6NHL2	TUBAL3	0.29192	0.00299621	NaN	NaN			6.8364e-19	6	8	11.6	11.6	8.41039	110340000	146940000	8.11281	65271000	64391000	6	6	1	1	45.517	6	1	7.52289
61	Structural maintenance of chromosomes flexible hinge domain-containing protein 1	A6NHR9;A6NHR9-2;J3KTL8;A6NHR9-3;J3QSH1;J3KRK8	SMCHD1	0.0514874	-0.0188133	-0.434057	-0.104026			1.3835e-136	63	52	21.9	18.3	8.00419	52328000	48646000	7.84675	32167000	38099000	36	28	36	28	226.37	39	39	9.33782
63	Guanine nucleotide-binding protein G(s) subunit alpha isoforms short;Guanine nucleotide-binding protein G(s) subunit alpha isoforms XLas	P63092-3;P63092-2;P63092;A6NI00;Q5JWF2-2;Q5JWF2;Q5JWE9;H0Y7F4;P38405;P38405-2;K7EQ80;K7EPE2	GNAS	-0.0136063	0.0421576	-0.0766043	-0.370183			4.0273e-67	31	27	38.8	42.5	8.405	117800000	136300000	8.2489	93402000	83974000	13	13	12	12	44.179	14	13	9.62884
66	Protein unc-119 homolog B	A6NIH7	UNC119B	0.138078	0.18606	-0.489619	0.0582191			2.4747e-45	3	5	14.7	17.9	7.01862	4510700	5926900	6.87368	4025600	3450600	3	4	3	4	28.136	5	4	8.60265
69	Nucleolar complex protein 3 homolog	Q8WTT2;A6NJZ9;F5H677	NOC3L	0.184815	-0.0203481	-0.681367	0.0635166			5.0033e-55	14	12	10	8.8	7.57118	19067000	18188000	7.57634	19008000	18692000	10	9	10	9	92.547	11	11	8.931
72	Polyadenylate-binding protein-interacting protein 1	A6NKV8;D6RJF2;D6RD97;D6RJ02	PAIP1	-0.0417717	0.0163617	0.0617422	0.28549			5.8665e-19	2	3	15.8	15.8	7.00087	4139400	5881100	6.80847	3437500	2996400	6	6	1	1	42.006	6	1	9.09587
76	Protein cornichon homolog 4	A6NLH6;Q9P003	CNIH4	-0.27803	-0.153676	-0.178956	NaN			4.4195e-08	10	11	14.6	14.6	7.6905	23328000	25705000	7.77413	29605000	29842000	1	1	1	1	15.771	1	1	9.33331
77	Tripartite motif-containing protein 5	Q9C035-2;Q9C035;A6NLP3;Q9C035-4;F8W6N8;Q9C035-3;Q9C035-6;Q9C035-5;E7EQQ5;H7C134;C9JWN8	TRIM5	0.362538	-0.0175696	0.327615	NaN			2.1558e-67	6	3	16	11.8	7.19789	6411200	9360500	6.8963	3701100	4174800	6	4	6	3	46.037	9	8	8.6373
78	Non-specific lipid-transfer protein	A6NM69;C9JC79;P22307;P22307-4;P22307-2;E1B6W5;H0YF61;P22307-3;E9PLD1;F2Z3J1;H0YD06;H0YCB0	SCP2	-0.187754	-0.259954	-0.438329	-0.326091			1.4953e-86	40	25	30.2	24.7	8.44528	136330000	142460000	8.29761	97986000	100440000	19	15	19	15	54.415	19	19	10.1301
79	Septin-8	Q92599-2;A6NMH6;F6W7K9;Q92599;A6NFQ9;F8W8I8;Q92599-3;C9J4G8;C9JV02;H7C604	2008-09-01	0.00873357	0.0707397	0.123951	-0.0110263			1.038e-187	20	17	36.4	34.3	8.35355	103400000	122310000	8.0778	64942000	54683000	12	11	10	9	49.814	12	10	9.13078
82	Protein diaphanous homolog 2	O60879-2;A6NML8;O60879-3;C9J6U3;O60879;K4DI95	DIAPH2	-0.278222	0.0157175	-0.0868809	-0.232266			3.6056e-114	25	22	20.4	20.1	8.07122	58175000	59646000	8.22222	77692000	89116000	19	18	19	18	124.83	20	20	9.083
88	CD9 antigen	A6NNI4;P21926;G8JLH6;F5GXT1	CD9	0.218777	-0.0248846	-0.0601483	-0.25446			4.1978e-42	62	64	18.2	18.2	9.06703	480160000	686760000	8.99448	503480000	483890000	5	5	5	5	17.764	5	5	10.1616
89	Tumor suppressor p53-binding protein 1	A6NNK5;Q12888;F8VY86;Q12888-2;C9JXV0;H7BZY0;H7C3N7;M0R142;H7C151;H7C495	TP53BP1	-0.116914	-0.14392	-0.506404	-0.0622495			1.7193e-267	146	141	29.4	28.9	8.41407	142800000	116670000	8.36472	103840000	127750000	43	42	43	42	209.02	43	43	9.80718
93	Cysteine-rich with EGF-like domain protein 2	A6PWM2;Q6UXH1-3;Q6UXH1-2;Q6UXH1-4;Q6UXH1;Q6UXH1-6;Q6UXH1-5	CRELD2	-0.173512	-0.0793323	-0.246763	0.285986			6.7256e-15	9	7	12.7	12.7	7.41729	12822000	13317000	6.98469	4956700	4697000	3	3	3	3	25.129	3	3	8.93245
96	Zinc finger SWIM domain-containing protein 8	A7E2V4-5;A7E2V4;A7E2V4-3;A7E2V4-4;A7E2V4-2;H7C180;H7C2Y4;H0YCW2;H7C453;H7BZ52	ZSWIM8	-0.198063	NaN	NaN	NaN			2.5246e-12	4	1	2.1	0.7	6.917	4773200	3487200	6.14476	450920	944660	3	1	3	1	196.43	3	3	8.19709
97	Coronin-1C;Coronin	Q9ULV4;A7MAP0;A7MAP1;B4E3S0;H0YHL7;F8W1H8;F8VUX3;F8VSA4;F8VRE9;F8VTT6;F8VVB7;F8VV53	CORO1C	-0.0596359	-0.0320033	0.105752	-0.0453763			0	62	51	35.2	34.6	9.20496	742510000	860580000	8.97643	506310000	440870000	17	15	17	15	53.248	18	18	10.0798
98	Nuclear envelope pore membrane protein POM 121C;Nuclear envelope pore membrane protein POM 121	A8CG34;A8CG34-2;Q96HA1;Q96HA1-2;Q96HA1-3;A8MXF9;A6NF01;C9JFL1	POM121C;POM121	0.292154	0.124968	-0.0745989	0.0844712			2.0517e-75	6	10	8.4	10.3	7.19521	6956900	8718200	7.23256	8316600	8766700	6	7	6	7	125.06	10	10	8.89828
104	Protein RTF2 homolog	Q9BY42;A8MSH5;A2A2L5;A2A2L6	RTFDC1	0.350987	0.222921	0.240186	0.0237603			1.4246e-32	7	10	18	25.2	7.5947	16346000	22982000	7.36773	12987000	10332000	4	6	4	6	33.886	6	6	8.75413
105	Reticulon-1	A8MT72;Q16799-3;Q16799-2;Q16799	RTN1	-0.0915211	0.0470939	-0.285839	NaN			2.8838e-05	7	8	8.3	8.3	7.99081	43242000	54666000	7.56837	19339000	17676000	2	2	2	2	21.862	2	2	9.54993
106	Armadillo repeat-containing protein 8	Q8IUR7-7;A8MTG8;Q8IUR7;Q8IUR7-8;Q8IUR7-2;B7Z637;Q8IUR7-3;G5E9V6;Q8IUR7-6;C9JAA7;C9JBY2;C9J2I1;G5E9V7;C9J8P8;H7C4J4;H7C5B7	ARMC8	0.265282	0.0747915	-0.742474	-0.00152665			2.3511e-42	16	14	23.4	11.7	7.68888	22138000	26714000	7.15833	7160900	7237900	13	7	13	7	71.898	13	13	8.16179
108	Transmembrane protein 147	A8MWW0;A8MU21;Q9BVK8	TMEM147	0.0101604	0.000829909	-0.0681939	NaN			4.5961e-18	2	2	13.7	4	7.00221	2932700	7118400	6.85982	3517200	3724100	2	1	2	1	19.543	2	2	8.81016
109	Small ubiquitin-related modifier 3	P55854;A8MUA9;B4DUW4;A8MU27	SUMO3	-0.0203486	-0.0348844	-0.0694236	-0.0649945			7.1592e-26	16	12	20.4	20.4	7.56628	19058000	17779000	7.45744	13626000	15045000	2	2	1	1	11.637	2	1	10.0255
111	Protein TSSC1	Q53HC9;A8MUM1;F8WDS8;C9J0U9;D3YTH5;F8WDX0;F8WB12;C9JVR6	TSSC1	0.295435	0.0378463	0.247448	NaN			2.9383e-31	6	4	20.2	15	7.69803	20389000	29503000	7.2411	8363400	9059000	5	4	5	4	43.603	5	5	8.87114
117	Pleiotropic regulator 1	O43660;A8MW61;O43660-2;D6RA26;H0YA24;H0YAA2;B7Z982	PLRG1	0.17658	0.0553074	-0.523662	0.00776			4.3075e-90	23	22	37.2	29.2	8.2401	74296000	99519000	7.73696	28043000	26528000	17	11	17	11	57.193	17	17	9.6656
121	WD repeat-containing protein 47	O94967-2;O94967;O94967-3;A8MX09;E9PKZ6;E9PR96	WDR47	0.0739	0.00850051	0.232957	0.0535295			3.3636e-23	8	5	9.4	7.3	7.88756	35152000	42036000	7.3999	12834000	12280000	7	5	7	5	98.515	8	8	8.3413
122	TFIIH basal transcription factor complex helicase XPD subunit	A8MX75;P18074;E7EVE9;P18074-2;K7EKF3;K7EIT8;K7ENL1;B4E0F6	ERCC2	0.358847	0.186279	-0.196477	0.104183			3.3656e-60	12	18	15.3	22.1	7.63848	18011000	25488000	7.74889	30836000	25255000	8	11	8	11	80.511	12	12	8.81625
124	Matrin-3	A8MXP9;P43243;D6REM6;D6R991;B3KM87;P43243-2;H0Y8T4;D6R8Z5;D6RCM3;D6REK4;D6R9F3;D6RBS2;D6RBI2;D6RE02;D6RIA2;D6RB45;D6RAM9;D6RAY2;D6RBK5	MATR3	-0.125082	-0.156072	-0.39841	-0.0609174			0	211	219	46.6	45.1	9.36082	1139200000	1156000000	9.39206	1157200000	1309200000	33	33	33	33	99.966	36	36	10.7154
125	Nucleoside diphosphate-linked moiety X motif 19, mitochondrial	A8MXV4	NUDT19	0.0590889	-0.103807	NaN	NaN			9.0471e-16	6	6	22.4	22.4	7.41614	11150000	14920000	7.23568	8468600	8737700	6	6	6	6	42.233	6	6	8.06194
126	[3-methyl-2-oxobutanoate dehydrogenase [lipoamide]] kinase, mitochondrial	Q96G95;A8MY43;O14874;H3BTL2;H3BS02;H3BNP3;H3BUV3	BCKDK	-0.23136	-0.170758	NaN	-0.00719986			1.2611e-16	5	7	19.1	21.8	7.21709	8285100	8199500	7.15491	7750800	6535100	4	5	4	5	37.767	5	5	8.65995
128	Ras-related protein Rab-34	Q9BZG1;A8MYQ9;J3KQW8;C9JBG0;Q9BZG1-4;C9JY26;Q9BZG1-2;E7ES60;K7EIF2;H7C0Y7;J3QLC6;K7EJW7	RAB34	-0.070332	0.0818157	-0.01068	-0.115854			8.8281e-172	18	13	34.4	34.4	7.63087	20345000	22398000	7.58538	20749000	17744000	7	7	7	7	29.044	8	8	9.15168
129	Phosphatidylinositol 3-kinase catalytic subunit type 3	A8MYT4;Q8NEB9;M0R0G8;K7ENH3;M0R0U1;K7EIV6;K7EKH3;M0R2C5;M0R386;M0R308	PIK3C3	-0.0610286	0.024688	-0.143859	0.00140599			6.0775e-36	11	14	10.4	13.1	8.09117	58065000	65295000	7.85338	35247000	36101000	8	10	8	10	94.399	10	10	9.15597
131	tRNA-splicing endonuclease subunit Sen34	B0V3J0;A9C4B9;Q9BSV6;E7EQB3	TSEN34	0.258335	0.352813	NaN	NaN			3.9282e-17	4	4	21.9	21.9	6.96424	3554400	5655200	6.70265	2734300	2308200	4	4	4	4	26.101	5	5	7.91491
137	Eukaryotic translation initiation factor 3 subunit L	Q9Y262;B0QY89;Q9Y262-2;J3KN35;B0QY90;C9JHP4;C9K0Q7;H7C3A0;H0Y7E6	EIF3L	0.157393	0.0468642	0.154068	0.146092			0	91	95	53.7	50.7	9.21237	734670000	896030000	8.97701	484770000	463660000	29	28	29	28	66.726	29	29	10.2835
140	TBC1 domain family member 22A	B0QYI3;Q8WUA7;Q8WUA7-2;B0QYI1;Q8WUA7-3;F8WDP1	TBC1D22A	0.0596403	-0.149808	NaN	NaN			2.6582e-33	6	6	14	12.6	7.36203	10485000	12532000	6.98678	4441700	5258400	5	4	5	4	53.907	5	5	8.37572
141	RNA-binding protein EWS	Q01844-6;B0QYK0;Q01844-3;Q01844;Q01844-5;H7BY36;Q01844-2;C9JGE3;F8WC90;Q01844-4	EWSR1	-0.0656051	-0.0615525	-0.246304	-0.0302881			1.5533e-90	33	45	13.3	13.3	8.52946	162650000	175770000	8.46207	136160000	153630000	6	6	6	6	62.507	6	6	9.77389
142	SUMO-conjugating enzyme UBC9	H3BQQ9;P63279;B0QYN7;H3BPC4	UBE2I	0.01244	-0.0537221	-0.0924128	NaN			2.5019e-44	30	18	33.6	27	8.30732	90210000	112710000	8.32282	113200000	97083000	7	6	7	6	15.516	7	7	9.8559
144	Eukaryotic translation initiation factor 4E transporter	B0QYZ7;Q9NRA8-2;B1AKL3;Q9NRA8;B4DR76;B1AKL4	EIF4ENIF1	0.0249151	0.0869684	-0.263019	-0.118386			1.0648e-08	2	3	13.8	21.8	6.50335	1495900	1691000	6.8031	3117000	3237700	2	3	2	3	26.034	3	3	7.81953
145	Copine-1	F2Z2V0;Q99829;B0QZ18;A6PVH9;E7ENH5;Q5JX58;Q5JX59;Q5JX60;Q5JX44;Q5JX56;Q5JX45;Q5JX55;Q5JX61;Q5JX52;Q5JX54;Q5JX57;E7EV27;H0Y524;Q5JX53	CPNE1	-0.279651	-0.0978654	0.113158	-0.223866			1.6493e-113	19	31	21.2	18.4	8.6513	225130000	222880000	8.46768	141790000	151760000	10	9	10	9	58.634	10	10	9.54605
147	Bromodomain-containing protein 2	P25440;H0Y6K2;P25440-2;B0S7P1;Q658Y7;B0V072;B0V073;E9PIQ3;H0YDJ7;H0Y799;E9PKQ9	BRD2;DKFZp313H139	0.0666505	0.0112903	-0.472537	NaN			5.2154e-26	11	5	15.6	9.5	7.27836	9223400	9759900	7.20707	7634900	8474300	10	6	9	5	88.06	10	9	8.56321
150	Large proline-rich protein BAG6	P46379-2;B0UX83;P46379;P46379-3;P46379-5;P46379-4;F6S6P2;F6UR09;F6U1F2;F6XTU0;F6RG75;F6WML8;F6VEM6;F6X9W3;F6U341;F6TC96;H0Y710;H0Y4L1	BAG6	0.116118	0.0385614	0.0183857	-0.072196			3.0311e-153	65	62	33	32.9	8.40647	121970000	132990000	8.37427	113030000	123710000	25	25	25	25	118.69	27	27	8.90883
151	Abhydrolase domain-containing protein 16A	O95870;B0UXB6;O95870-2;B3KNX9;F2Z3H2;F2Z3G6	ABHD16A	-0.161673	-0.139757	-0.710463	-0.0126398			2.2604e-57	10	14	22.6	23.8	7.70264	25449000	24974000	7.46611	14132000	15117000	10	11	10	11	63.243	13	13	8.80277
155	Valine--tRNA ligase	P26640;B0V043;Q5SP20;B4DZ61;B0V044;A2ABF4;H0Y426	VARS	0.00301263	-0.0735709	0.123886	0.00844307			0	226	209	40.8	41.4	9.15767	725700000	711970000	9.15458	674670000	752840000	44	45	44	45	140.47	46	46	10.0996
158	Coatomer subunit delta	P48444;B0YIW6;P48444-2;E9PK34	ARCN1	-0.0406338	-0.0783503	0.180752	0.0451297			0	101	126	42.5	42.1	9.14298	637830000	752080000	8.90685	399930000	407030000	24	24	24	24	57.21	26	26	10.3243
159	Ras-related C3 botulinum toxin substrate 2	B1AH77;B1AH80;P15153;B1AH78	RAC2	0.0384023	0.0856155	-0.000639796	-0.159611			8.8749e-190	14	14	57.4	57.4	8.15872	62335000	81785000	8.00689	55613000	45985000	9	9	4	4	16.775	9	4	9.99219
160	Translocator protein	B1AH87;P30536	TSPO	-0.204023	-0.106424	-0.363852	-0.0350671			1.7883e-10	5	8	7.5	53.3	7.98888	42068000	55405000	8.00108	50349000	49905000	1	3	1	3	11.896	4	4	10.1276
164	Rootletin	B1AKD8;Q5TZA2;Q5TZA2-2;Q8IVE0;Q86T23	CROCC	0.00573288	0.0336239	-0.176938	-0.263955			1.8067e-50	25	24	9.3	10.3	8.22991	74307000	95478000	7.98431	45686000	50766000	18	19	18	19	214.56	24	24	9.20096
165	Nardilysin	O43847;O43847-2;B1AKJ5;G3V1R5;F5H7V1;H0Y5G9	NRD1	0.139773	0.00344165	0.234314	0.136481			8.4911e-296	59	57	26.8	28.3	8.50228	154440000	163450000	8.55654	174500000	185710000	31	33	31	33	131.57	37	37	9.43146
170	Rho guanine nucleotide exchange factor 7	Q14155-1;B1ALK7;Q14155-5;Q14155-6;E7EUY6;E9PDQ5;E7EU80;C9JDI6;B1ANY6;Q15052-2;B7Z3C7;Q15052;C9JAD7;B7Z6D9	ARHGEF7	-0.00969743	-0.285465	-0.371503	-0.0792677			1.903e-172	2	2	38.2	37.9	6.61274	1981100	2118400	6.29354	820280	1145500	24	24	1	1	73.139	26	1	9.44036
171	Transmembrane protein 9	Q9P0T7;B1ALM5;Q7Z649;B1ALM7;B1ALM8	TMEM9	-0.0185147	0.370194	-0.169539	-0.0468859			1.4815e-11	8	7	21.3	21.3	6.9674	4391100	4885800	6.81097	3647200	2823800	3	3	2	2	20.574	3	2	8.48537
173	Protein unc-13 homolog B	O14795;F8W8M9;B1AM27;F8VZH8;F8W0P6;Q9UPW8;H7BXE5;F8W059;J3KQI7	UNC13B	-0.231107	0.0666528	0.190336	-0.16969			2.8315e-46	4	7	3.7	6.7	6.6394	2520300	1838800	7.13175	6303900	7240300	4	7	4	7	180.68	12	12	8.29223
174	Ubiquitin-conjugating enzyme E2 J2	B1AMF0;Q8N2K1;Q8N2K1-3;Q8N2K1-2;D6RD90;D6RB84;B1AMF1;A6NGS0;D6REN4;D6R9H0;D6RA15;D6RC43	UBE2J2	0.294498	0.178176	-0.2584	NaN			1.1162e-30	6	6	25.5	25.5	6.9187	3439600	4853200	6.99665	5649600	4273600	4	4	4	4	22.322	4	4	8.53744
175	Septin-6	Q14141-2;Q14141-4;B1AMS2;Q14141;F5H1J5;B4E049;Q14141-3	2006-09-01	-0.0363124	-0.171416	0.0417518	-0.00796017			1.4102e-275	16	10	42.9	37	7.95557	41331000	48944000	7.66446	22366000	23815000	16	13	8	6	48.872	16	8	9.02193
176		B1AN89	EIF4G3	NaN	-0.293346	-0.149962	0.0133169			2.8119e-11	1	2	4.4	6.5	6.53217	1716300	1689000	6.45326	1277100	1562400	3	4	1	1	67.559	4	1	9.14529
179	Polyadenylate-binding protein 4	B1ANR0;Q13310-2;Q13310;Q13310-3;H0Y5F5;H0YEU6;H0YCC8;B1ANR1;H0YEQ8;H0Y6X6;H0YER0	PABPC4	0.0425913	-0.0170132	0.264628	0.182788			1.0126e-299	68	59	44.1	41.5	8.73387	244210000	297620000	8.5413	170840000	176940000	32	29	18	17	67.97	33	19	9.98039
180	Eyes absent homolog 3	B1APR7;Q99504-2;B4DNZ7;B4DIR7;Q8IVX7;Q99504	EYA3	0.264924	-0.10422	NaN	NaN			2.9385e-18	6	6	7.9	7.9	7.00484	4205900	5905600	6.86031	3337500	3912100	4	4	4	4	45.549	5	5	7.27517
182	Antigen peptide transporter 1	Q03518;B1AZV3;F5H648	TAP1	-0.352406	-0.0770867	-0.316283	0.104244			3.436e-169	23	25	22.9	21.5	7.86113	38841000	33791000	7.51849	15206000	17792000	12	11	12	11	87.217	12	12	9.14622
185	Bifunctional arginine demethylase and lysyl-hydroxylase JMJD6	B2WTI3;B2WTI4;Q6NYC1-2;K7EJU9;Q6NYC1;Q6NYC1-3	JMJD6	0.193506	0.192683	0.143107	0.104027			1.4504e-51	5	5	22.1	22.1	7.32085	8307100	12627000	7.18313	8018900	7225600	5	5	5	5	39.241	6	6	8.7662
186	Dedicator of cytokinesis protein 10	B3FL70;Q96BY6;Q96BY6-2;F8WE73;H0YFC5;H7C0I3;H7BZ07	DOCK10.2;DOCK10	0.0430095	-0.175095	-0.236451	0.287064			3.4337e-77	27	28	10	9.9	7.55535	19515000	16406000	7.4845	13717000	16797000	19	19	17	17	249.49	28	26	8.84084
189	Histone deacetylase;Histone deacetylase 2	B3KRS5;Q92769;J3KPW7;H3BM24;E5RFI6;E5RJ04;E5RGV4;E5RHE7;E5RH52;E5RG37;E5RFP9;E5RK19	HDAC2	0.0813845	0.138181	-0.42006	0.0775965			4.3197e-133	18	26	33.2	33.2	8.30818	92112000	111210000	7.93094	44244000	41054000	13	13	9	9	51.998	13	9	10.2327
190	Eukaryotic translation initiation factor 3 subunit H	O15372;B3KS98;E5RGU4;E5RFH0;E5RFW7;E5RHC7;E5RH59	EIF3H;EIF3S3	0.189608	0.0612936	0.252111	0.017801			1.8374e-206	18	15	69	61.9	8.2919	78861000	116980000	7.99959	54030000	45876000	21	20	9	9	39.93	21	9	10.174
191	Eukaryotic translation initiation factor 3 subunit F	O00303;B3KSH1;B4DEW9;H0YDT6;E9PQV8	EIF3F	0.18923	0.109507	0.196806	0.136805			0	76	79	51.3	51.3	9.03806	462070000	629550000	8.76371	312450000	267930000	13	13	13	13	37.563	13	13	9.95569
193	Mortality factor 4-like protein 1	Q9UBU8-2;B3KTM8;Q9UBU8;H0YLJ3;Q9UBU8-3;H0YMJ0;H0YM21;H0YMT8;H0YNE0;H0YLV1;H0YNX3	MORF4L1	0.26767	0.258141	0.0657515	0.00433926			1.9622e-97	12	10	37.5	46.4	7.67711	17766000	29780000	7.68325	25566000	22657000	10	11	8	9	37.23	11	9	8.95709
199	General transcription factor IIH subunit 1	B3KXE0;P32780;E9PI26;E9PM51	GTF2H1	0.119427	-0.263785	-0.709348	-0.0178325			1.6916e-14	5	4	11.6	6.2	7.11697	5558200	7533200	6.65546	2223600	2299700	5	2	5	2	48.738	5	5	8.64774
201	AP-1 complex subunit gamma-1	O43747;B3KXW5;O43747-2;J3KQU9;H3BNR4;H3BR36;H3BUN9;B4DGE1;H3BN71;H3BRM7;B3KNW1;H3BN75;H3BNN2;H3BS13;H3BV30	AP1G1	-0.0139398	-0.056147	-0.256278	0.159907			0	63	54	33.2	31.5	8.6596	211390000	245280000	8.67992	225090000	253460000	21	20	21	20	91.35	21	21	9.39445
202	Solute carrier family 12 member 6	B3KXX3;Q9UHW9-6;Q9UHW9-5;Q9UHW9-2;Q9UHW9-3;Q9UHW9-4;Q9UHW9;H0YMQ9;H0YKQ8;H0YNJ5	SLC12A6	-0.095904	-0.0679275	-0.641528	0.207231			1.2745e-29	4	4	10.3	9.4	6.82812	3709600	3022000	6.79713	3036600	3231500	11	10	2	2	106.94	12	2	8.16179
206	Mediator of RNA polymerase II transcription subunit 24	B4DDR8;F5H5K2;F8W9R9;O75448-2;O75448;E9PFL1;F5GY88;F5H0K1;J3KTL3;J3KSU0;F5H2D6	MED24	0.0044449	0.0631036	NaN	NaN			5.0076e-14	2	3	6	8	6.68499	2327300	2514300	6.95972	5186900	3927400	2	3	2	3	70.768	4	4	7.34441
207	5-AMP-activated protein kinase subunit gamma-1	B4DDT7;P54619;Q8N7V9;F8W9D1;F8VYY9;H0YIC9;H0YHF8;F8VPF5;F8VVA3;F8VZX1;F8VSL2;F8VRY2;F8VSH3;F8VU55	PRKAG1	0.0368632	0.0735592	-0.0695255	0.281346			2.8138e-161	11	11	40.1	37.1	7.89154	34511000	43388000	7.60093	21101000	18795000	10	9	9	8	34.083	13	12	8.74925
211	Leucine--tRNA ligase, cytoplasmic	B4DER1;Q9P2J5;F5H698;B4DJ10	LARS	-0.0455759	-0.112604	0.0372432	0.00581714			0	139	131	40	39.6	9.01368	516120000	515830000	9.03314	506070000	573240000	40	39	40	39	131.47	45	45	10.1799
216	Protein misato homolog 1	B4DF47;Q9BUK6-7;Q9BUK6-3;Q9BUK6-2;Q9BUK6;Q9BUK6-5;Q9BUK6-4;B4DHK3	MSTO1	0.140425	0.098741	0.205129	0.0706332			4.3755e-21	8	10	28.9	24.4	7.55926	15495000	20751000	7.27441	9578700	9232000	9	8	8	7	34.737	9	8	8.47123
220	Nucleolar protein 3	H3BM67;H3BUP2;H3BUN4;O60936-2;B4DFL0;H3BQJ5;O60936	NOL3	-0.216583	0.32818	-0.17288	-0.185003			6.2153e-11	2	2	27.3	27.3	6.36382	1112700	1198400	6.33792	1170100	1007200	2	2	2	2	15.022	2	2	8.40023
226	SWI/SNF-related matrix-associated actin-dependent regulator of chromatin subfamily E member 1	Q969G3-2;B4DGM3;Q969G3;C0IMW7;C0IMW5;B4DFR4;C0IMW4;J3QKS7;K7EMQ8;H7C048;J3QR61;J3KT85;J3QKX6;J3KS99;J3QL66	SMARCE1	0.132586	0.107462	-0.548694	-0.130058			1.2489e-51	13	20	29.2	27.8	7.86689	33560000	40042000	7.57954	19674000	18305000	8	8	8	8	41.779	10	10	9.41202
227	Calnexin	P27824;B4DGP8;B4E2T8;H0Y9Q7;D6RB85;D6RDP7;D6RAU8;D6RGY2;D6RFL1;H0Y9H1;D6RAQ8;D6RHJ3;D6RD16	CANX	-0.293911	-0.229441	-0.218928	0.0829153			0	260	275	49.3	55.7	9.77474	3072000000	2881200000	9.60127	1813500000	2179200000	42	42	42	42	67.567	44	44	11.1107
228	MKL/myocardin-like protein 2	Q9ULH7-4;Q9ULH7;B4DGT8;I3L2A0;I3L2S3;Q9ULH7-2;Q9ULH7-3	MKL2	-0.14438	0.124903	0.32832	-0.223913			1.6571e-11	4	7	4.1	4.8	6.74722	2990300	2597200	6.78502	2967700	3127900	3	4	3	4	114.12	5	5	8.64335
229	Microtubule-associated protein 1S;MAP1S heavy chain;MAP1S light chain	B4DH53;Q66K74;M0QXQ9;M0QY41;M0R1J2;M0QZ50;M0R1M7	MAP1S	-0.101455	-0.0205526	-0.172515	0.0476862			1.2761e-249	32	29	22.7	18.3	8.32077	102790000	106510000	8.29332	90779000	105700000	18	14	18	14	109.79	21	21	9.11945
235	Tuberin	B4DIL8;P49815-5;H3BMQ0;P49815-3;P49815-2;P49815-4;P49815;P49815-6;H3BQK4	TSC2	-0.111334	-0.0219396	0.50193	0.069626			1.9543e-111	15	14	11.6	9.7	7.3855	11934000	12359000	7.33153	10088000	11368000	13	11	13	11	187.95	18	18	8.29239
236	Mitochondrial translocator assembly and maintenance protein 41 homolog	C9J2U4;B4DIY7;Q96BW9;H7C1A2;B4E101	TAMM41	-0.293453	-0.0384091	-0.587975	0.0171854			3.0716e-102	4	7	13.4	18.4	7.3149	10769000	9880500	7.0249	5264400	5326000	4	6	4	6	38.078	8	8	8.23515
238	Luc7-like protein 3	B4DJ96;O95232;J3KPP4;D6RDI2;D6RHH0;H0YA81	LUC7L3	0.261933	-0.0235295	-0.454076	-0.00737253			3.4767e-84	11	17	14.6	14.6	7.43414	13187000	13986000	7.34928	10526000	11824000	4	4	4	4	42.571	5	5	9.48359
239	Ras-related protein Rab-5A	B4DJA5;P20339	RAB5A	-0.0821413	-0.0141549	-0.36747	NaN			8.4615e-153	17	25	63.2	66.7	8.13255	63064000	72631000	8.10202	64396000	62086000	9	10	6	6	22.178	10	6	8.91926
242	Small nuclear ribonucleoprotein Sm D3	B4DJP7;P62318;H3BT13	SNRPD3	-0.289744	-0.284006	0.0715226	-0.129559			9.3004e-78	14	15	33.3	39.2	8.64845	205680000	239410000	8.84826	362520000	342600000	3	4	3	4	13.291	4	4	9.96906
243	Citrate synthase;Citrate synthase, mitochondrial	B4DJV2;O75390;H0YIC4;F8VPA1;H0YH82;F8VRI6;F8VPF9;F8W1S4;F8W4S1;F8VRP1;F8VX68;F8VR34;F8VTT8;F8VZK9;F8VX07;F8VWQ5;F8W642;F8VVF6;F8VU34;F8W0J2	CS	-0.14697	-0.142712	-0.590942	0.00672094			2.1609e-220	73	75	44.8	54.3	9.1821	733740000	787110000	9.04976	556000000	565420000	16	17	15	16	50.431	20	19	10.4849
246	Sorting nexin-11	B4DKH7;B4DPY5;Q9Y5W9;B4DJI7;J3QRB9;J3KTN6;J3QLV8	SNX11	0.17085	NaN	NaN	-0.0670112			3.3295e-09	2	1	16.3	10	6.4723	1514200	1452700	6.28655	1023700	910620	2	1	2	1	23.03	2	2	7.9473
247	Sorcin	C9J0K6;B4DKK2;P30626-2;P30626;B4DHQ6	SRI	0.0237854	0.00915641	0.193244	-0.0662602			2.2976e-62	24	29	43.2	49.7	8.4706	126610000	168920000	8.47596	161970000	137230000	7	8	7	8	17.605	8	8	9.72235
256	RanBP-type and C3HC4-type zinc finger-containing protein 1	B4DML5;G3XAG9;Q9BYM8;A6PVJ6;Q5JWR1;A6PVJ7;Q9BYM8-4;H0Y4S7;Q9BYM8-3	RBCK1	0.265999	NaN	NaN	-0.30344			7.3767e-09	2	0	13.6	0	6.73961	2069200	3421300	NaN	0	0	2	0	2	0	30.289	2	2	8.10387
257	Nuclear pore complex protein Nup85	B4DMQ3;Q9BW27;J3KT10;J3QL54;B4DPW1;J3QLD4;J3QLH0;F5H0W7;J3QLV0;J3KSH3;J3KRC0;J3QS63;J3KS87;J3KTC7;J3QL91	NUP85	-0.00114935	-0.14526	-0.606772	-0.0379242			1.7429e-113	42	28	29.2	27.2	8.30685	97699000	105000000	7.93058	40571000	44656000	15	14	15	14	69.799	17	17	9.51194
258	Pyrroline-5-carboxylate reductase 1, mitochondrial;Pyrroline-5-carboxylate reductase	P32322;B4DMU0;E2QRB3;P32322-2;J3KQ22;J3QL24;J3QKT4;J3QR88;J3QLK9;J3QL23;J3QL32;J3KTA8;J3QKT3;J3QRZ0	PYCR1	-0.0168138	0.0285368	-0.126081	0.055715			2.0045e-192	22	21	34.8	39.8	8.21069	95733000	66710000	7.94552	46839000	41372000	7	8	7	8	33.36	8	8	9.54366
260	39S ribosomal protein L48, mitochondrial	F5H702;B4DN34;Q96GC5;F5H8D0	MRPL48	-0.1225	-0.151277	-0.522175	0.00135794			1.662e-184	14	17	49.6	47.8	7.79867	30696000	32207000	7.66218	23548000	22391000	6	5	6	5	12.77	6	6	9.23142
262	Kin of IRRE-like protein 1	B4DN67;Q96J84;Q96J84-2;Q5W0G0;Q5W0F9;Q96J84-3	KIRREL	0.0181239	0.231681	NaN	-0.112649			2.9823e-24	10	8	9.4	13.4	7.53179	15660000	18364000	7.24986	10080000	7696300	4	6	4	6	72.721	6	6	7.95138
264	Serine-threonine kinase receptor-associated protein	Q9Y3F4;B4DNJ6;B0AZV0;H0YH33	STRAP	0.176706	0.0203686	0.300389	0.116569			0	78	78	55.1	55.1	9.03603	460460000	626040000	8.72419	277870000	252010000	17	17	17	17	38.438	17	17	10.2522
268	Calcium-binding and coiled-coil domain-containing protein 2	B4DP36;D6REB0;E7ENK0;Q13137;E9PBE5;Q13137-2;D6RJE7;D6RF70	CALCOCO2	0.216554	0.0549533	NaN	NaN			3.8588e-09	5	9	7	9.8	7.10435	6124700	6591700	6.98673	5612000	4087000	3	4	3	4	55.188	4	4	7.39109
269	Probable E3 ubiquitin-protein ligase makorin-2	B4DPR4;C9J494;Q9H000	MKRN2	0.30174	0.0643734	NaN	0.289545			2.7238e-15	6	6	14.7	12.3	7.54828	19271000	16070000	7.17684	8680900	6344800	6	5	6	5	41.984	7	7	7.9122
270	TOX high mobility group box family member 4	B4DPY8;O94842;O15405-2;O15405;B4DQV8;Q96NM4-3;Q96NM4;G3XAC7;Q96NM4-2;O94900	TOX4	-0.0752256	-0.107662	NaN	-0.06603			3.1383e-63	8	7	13.5	12	7.41586	12356000	13696000	7.14625	6642100	7361800	6	5	6	5	63.821	6	6	8.04423
273	Ran-binding protein 10	B4DQH9;Q6VN20;B3KP49;B4DID0	RANBP10	-0.0232938	-0.104909	NaN	NaN			2.8741e-11	3	4	5.9	5.9	7.00839	4551200	5643500	6.57075	1825600	1896200	3	3	3	3	64.541	3	3	8.20596
274	Transformer-2 protein homolog alpha	B4DQI6;B4DUA9;Q13595;Q13595-2	TRA2A	-0.047133	0.0756501	-0.441049	-0.063392			7.0082e-26	21	22	40.6	40.6	8.00505	46857000	54313000	7.79989	32938000	30142000	7	7	6	6	20.589	7	6	9.65836
275	6-phosphogluconate dehydrogenase, decarboxylating	B4DQJ8;P52209;F5H7U0;K7ELN9;K7EPF6;K7EMN2;K7EM49	PGD	-0.0854287	0.0261359	0.187555	-0.0924824			0	115	100	52.6	52.1	9.68672	2269400000	2591400000	9.4716	1546400000	1415700000	22	21	22	21	51.872	22	22	10.6669
277	N-alpha-acetyltransferase 40	B4DR03;Q86UY6;F5H2C9;B4DU10	NAA40	0.277301	0.0245976	NaN	NaN			3.1918e-13	3	2	18.1	10.2	7.37526	10003000	13725000	7.17566	8126100	6859200	3	2	3	2	24.752	3	3	8.24102
279	Protein transport protein Sec61 subunit alpha isoform 1	P61619;B4DR61;P61619-3;F8W776;Q8TC24;Q9H9S3-2;Q9H9S3-3;Q9H9S3;H7C1Q9;H7C069;A6NK38;F2Z2C7;A6NIF9;C9JJV4;H7C287;H7C1S8	SEC61A1	-0.0366512	-0.15181	-0.161039	0.0590654			0	76	62	36.3	34.7	8.76929	275520000	312360000	8.41145	127410000	130490000	12	11	9	9	52.264	12	9	10.2685
280	Serine/threonine-protein kinase 24;Serine/threonine-protein kinase 24 36 kDa subunit;Serine/threonine-protein kinase 24 12 kDa subunit	B4DR80;Q9Y6E0-2;Q9Y6E0;H0Y630;Q5JV98;Q5JV99	STK24	0.0477411	-0.0836734	0.191981	0.0879565			3.0371e-96	14	11	31.1	30.8	7.96751	43998000	48794000	7.81928	31047000	34913000	13	12	6	6	45.835	14	7	9.31347
282	C2 domain-containing protein 5	Q86YS7-2;B4DRN7;F5H2A1;F5H5R1;Q86YS7;F5H3N1;H0YFC4;H0YGJ3;H0YFE9;H0YGU7	C2CD5	0.303137	-0.0449877	-0.534535	-0.185101			7.6321e-19	5	5	5.7	5.6	6.99983	4801700	5194400	7.01687	5022800	5373600	5	5	5	5	114.99	6	6	8.29003
284	28S ribosomal protein S27, mitochondrial	G5EA06;Q92552;B4DRT2;D6RH20;D6RJC7;E5RJ73	MRPS27	-0.0357234	-0.165086	-0.330909	0.165363			8.1123e-254	22	22	50.8	56.7	8.46309	134360000	156100000	8.06655	57512000	59046000	17	18	17	18	41.329	18	18	9.41906
287	SRSF protein kinase 1	B4DS61;Q96SB4;H3BLV9;Q96SB4-3;Q5R363;D6RBF8;D6RBM8;H7C2I2;H7C521;Q9UPE1-2;A8MPP7;Q9UPE1-3;A8MPY5;Q9UPE1-4;Q9UPE1;E7ETV6	SRPK1	0.0862626	0.0768218	0.157964	-0.0189833			5.5212e-159	23	25	25.4	29.6	8.14848	64665000	76093000	8.01853	49712000	54646000	14	16	11	13	72.383	16	13	9.12465
288	Mitogen-activated protein kinase kinase kinase 11	B4DS76;Q16584;M0R0A7;E9PLB1;E9PRQ2;H0YCF5;J3KTI5;E9PID4;P04626-3;Q5TCX8-2;P04626-2;G3V4P9;Q02779;B4DTR1;Q5TCX8;J3QLU9;J3KPI6;P80192;P80192-4;P04626-4;P04626	MAP3K11	-0.184177	-0.112193	NaN	0.287867			9.0844e-22	5	5	10	12.9	6.81914	3687700	2906100	6.9108	3492800	4650400	5	6	5	5	65.343	8	7	8.10686
289	Zinc finger protein 512	B4E0X7;Q86XK6;B4DSM5;G3XAG1;Q96ME7	ZNF512	-0.0140413	-0.270925	-0.700417	-0.271651			6.9584e-07	3	2	7	7	6.74442	2794100	2757600	6.43743	1278800	1459200	2	2	2	2	44.133	2	2	8.87571
291	Nucleoporin p54	B4DT35;Q7Z3B4;E7EUM5;Q7Z3B4-2	NUP54	0.0534262	0.0520011	-0.517353	-0.0312916			7.9011e-185	27	37	41	31.4	8.32251	98300000	111850000	7.9821	47608000	48356000	15	12	15	12	50.775	16	16	9.69057
293	Annexin;Annexin A7	B4DT77;P20073-2;P20073	ANXA7	-0.17562	-0.0717393	-0.309422	-0.144987			7.8356e-132	95	88	44	44	8.94766	421530000	464940000	8.69202	245860000	246200000	15	15	15	15	37.805	15	15	9.46669
294	Solute carrier family 25 member 46	B4DTA3;Q96AG3;B7Z6C8;E7EVY2;B3KRE6;B4DY98	SLC25A46	NaN	0.0430732	NaN	NaN			1.8357e-14	1	2	3.6	10.1	6.26748	756530	1094800	6.51108	1436600	1807400	1	2	1	2	37.203	3	3	7.71342
295	Heterogeneous nuclear ribonucleoprotein D0	Q14103-4;B4DTC3;Q14103-2;H0YA96;F5H6R6;D6RF44;D6RBQ9	HNRNPD	0.0718519	-0.197106	-0.248833	-0.175403			5.3381e-264	2	2	44.6	47	6.09677	523020	726550	6.48608	1417100	1645400	15	16	1	1	30.672	16	1	10.7751
296	Phospholipid scramblase 1	B4DTE8;C9J7K9;O15162;H7C5I5;C9J0H3;C9J9P4;C9JE06	PLSCR1	0.00229578	0.302844	NaN	NaN			5.333e-58	3	5	14.3	14.3	7.16176	5634600	8878600	6.99528	5521700	4370300	2	2	2	2	26.825	2	2	7.66504
297	Protein LSM14 homolog A	B4DTG6;Q8ND56-2;Q8ND56;K7EMZ9;I3L4Q1	LSM14A	-0.048083	0.0528461	0.247143	-0.0957634			1.1903e-74	12	15	16.8	10.4	7.73435	25311000	28932000	7.48339	15979000	14457000	7	5	7	5	46.411	7	7	9.27295
298	Ras GTPase-activating protein 1	P20936-2;B4DTL2;E9PGC0;P20936;Q68CU6	RASA1	-0.0944466	-0.052294	-0.00322363	-0.164972			4.6896e-109	17	21	21.4	23.6	7.749	28673000	27432000	7.9177	39325000	43412000	14	16	14	16	100.4	20	20	8.99914
302	Macrophage-capping protein	B4DU58;P40121;E7ENU9;P40121-2;B8ZZL6;H7C0X8	CAPG	-0.00316287	-0.178765	0.131607	-0.0921686			1.1291e-218	47	49	44	44	8.8174	298200000	358540000	8.55948	183510000	179130000	12	12	12	12	36.248	12	12	9.6713
306	3(2),5-bisphosphate nucleotidase 1	B4DUS9;O95861;O95861-2;B4DPS5;A6NF51;F8W1J0;F8VZG4;F8VVW8;F8VRY7	BPNT1	-0.000574645	0.0177261	-0.0191361	-0.0950945			1.9187e-80	13	12	35.3	35.3	8.17924	71034000	80055000	7.76495	30503000	27700000	8	8	8	8	29.188	9	9	9.18113
307	Methionine aminopeptidase;Methionine aminopeptidase 2	B4DUX5;P50579;G3V1U3;F8VSC4	METAP2	0.31496	0.293353	0.465272	0.125762			7.1389e-116	3	6	24.2	24	7.68589	19935000	28582000	7.47235	16074000	13598000	9	8	2	2	50.496	9	2	9.51776
309	ELAV-like protein 1	Q15717;B4DVB8;M0QZR9;M0R055;B1AM48;Q12926-2;Q12926;P26378-4;P26378-2;P26378-5;B1APY9;P26378;P26378-3;B1APY8;B1AM49	ELAVL1	0.0767623	-0.0488602	-0.175706	-0.109978			4.2656e-295	66	67	50	50	9.04829	487280000	630290000	8.81439	338440000	313770000	15	15	15	15	36.091	15	15	10.3539
310	Annexin;Annexin A11	B4DVE7;P50995;H0Y6E1;Q5T0G9	ANXA11	-0.0262449	0.0252007	0.207381	-0.173871			2.9982e-172	52	68	30.9	32.4	8.73056	251630000	286100000	8.56613	188460000	179780000	15	15	14	14	51.242	16	15	9.87825
313	Nuclear receptor 2C2-associated protein	Q86WQ0;B4DW92;K7ES62;F5H0B6;K7ERL0	NR2C2AP	0.122728	0.219518	NaN	NaN			7.6984e-18	4	3	13.7	13.7	6.73306	2260300	3148000	6.80816	3693800	2735400	2	2	2	2	15.876	4	4	8.48755
315	2-hydroxyacyl-CoA lyase 1	B4DWI1;Q9UJ83;C9JJM7;C9J306;B3KPX4;B4DXI5;E9PEN4;Q7Z773;F8WCH9	HACL1	-0.292204	-0.143115	NaN	-0.256441			5.4389e-14	3	2	9.6	4.5	6.82111	3282600	3341300	6.40453	1277700	1260400	3	2	3	2	61.064	3	3	7.915
318	ADP-ribosylation factor-like protein 1	B4DWW1;P40616;F8VYN9;B4DZG7;F8VP99;F8W1Z8;F8VP63	ARL1	0.100263	-0.0742747	-0.252464	NaN			1.7722e-138	26	38	54.3	68.3	8.33037	90767000	123210000	8.28776	102070000	91909000	8	9	8	9	18.565	9	9	9.41009
320	Nucleoside diphosphate kinase 7	B4DXC8;Q9Y5B8-2;Q9Y5B8;E9PNU1	NME7	0.177723	0.166172	0.509383	0.0249362			4.4255e-46	8	8	22.4	25.1	7.47211	12262000	17394000	7.31727	10519000	10243000	7	8	7	8	38.203	8	8	8.87063
321	Actin-related protein 3	B4DXW1;P61158;F5H3P5;Q9P1U1-2;Q9P1U1;Q9P1U1-3;H7C4J1;Q9C0K3;C9IZN3	ACTR3	-0.0538106	-0.0105114	0.26762	0.00389666			0	90	83	45.2	45	9.40152	1132300000	1388400000	9.16782	749350000	722340000	15	15	15	15	42.003	17	17	10.2984
323	Nucleoporin NUP53	B4DYB4;Q8NFH5;B4DP57;C9IYQ7;F8WCF5;F8WEL4;C9JIY9;C9JWU7	NUP35	-0.0394084	-0.0445566	-0.39453	0.0354672			1.9623e-105	13	16	31.1	35.9	7.97211	42692000	51087000	7.6957	25935000	23690000	7	9	7	9	33.12	9	9	9.29702
325	Negative elongation factor E	P18615;B4DYX9;B4DUN1;A2ABK2;A2ABK4;A2ABK1;E9PD43	NELFE	0.0838257	0.00427367	-0.117273	NaN			2.5579e-89	8	7	24.2	19.2	7.58715	17399000	21252000	7.126	7392900	5972900	7	5	7	5	43.239	7	7	8.92908
326	5-3 exoribonuclease 2	B4DZC3;Q9H0D6;Q9H0D6-2	XRN2	0.026608	0.0144747	-0.26278	0.00695059			7.7688e-159	39	50	26.7	23.3	8.36382	108870000	122240000	8.38925	122800000	122250000	22	20	22	20	102.42	22	22	9.84372
327	Nucleoporin NDC1	B4DZG6;Q9BTX1-3;G3XA81;Q9BTX1-2;Q9BTX1	NDC1	0.0817918	-0.118349	-0.43383	-0.0416678			2.9015e-05	4	3	5.9	5.9	6.64589	2319900	2105000	6.50472	1426500	1770300	2	2	2	2	37.928	2	2	8.67185
328	Histone deacetylase 6	Q9UBN7;B4DZH6;Q9UBN7-2;A6NDI8;E7EPS2;E7EUZ1;H7C0Z9;C9J172;E9PEH1;E7EP63;E7ER52	HDAC6	-0.0103772	0.0200981	0.334634	-0.150267			1.4895e-37	5	12	7	7.7	7.10147	6512100	6119700	7.48393	15285000	15188000	6	7	6	7	131.42	9	9	8.62244
330	Coatomer subunit beta	B4DZI8;P35606;D6RBT6;D6R997;D6RBZ7;D6RCL6;D6RBG7;H0YAC7;H0Y938	COPB2	-0.0475337	-0.0666549	0.0320956	-0.0094034			0	224	197	48	48	9.34321	1096800000	1107300000	9.37188	1177600000	1176800000	36	36	36	36	99.045	36	36	10.6145
331	Thymidine kinase 2, mitochondrial	B4DZK7;F5GYK4;O00142-2;O00142-3;O00142-4;O00142;H3BP77;E5KNQ5;J3QL12;J3KS73;J3QRP0	TK2	-0.211286	-0.126652	NaN	NaN			4.2961e-06	2	3	5.4	10.7	6.42429	1408600	1247900	6.69692	2325100	2651400	1	2	1	2	20.281	2	2	8.35461
334	Ras-related protein Ral-B	P11234;B4E040;Q6ZS74;C9J6B1;C9JQB3;C9JYR1;F8WEQ6	RALB	-0.184324	-0.0999406	-0.702731	-0.153161			0	13	19	58.7	58.7	8.24944	91975000	85630000	8.26024	93753000	88322000	14	15	8	9	23.408	15	9	9.75103
336	Translocating chain-associated membrane protein 1	G3XAN4;B4E0K2;Q15629	TRAM1	0.0677471	-0.15141	-0.314705	0.0980888			5.7376e-19	15	14	15.3	11.1	7.8408	33915000	35395000	7.5178	17127000	15819000	4	3	4	3	33.435	4	4	9.14226
338	Peroxisomal targeting signal 1 receptor	P50542-3;P50542;P50542-4;B4E0T2;P50542-2;J3KPV0;F5H3X7;F5GZ41;F5H0L9;F5GYB4;F5H5C0;H0YGT8	PEX5	0.113598	0.115611	-0.0164033	-0.0144503			6.3433e-40	6	9	20	20	7.20804	7400700	8744600	7.25307	8859500	9049200	8	8	8	8	69.871	8	8	8.81655
339	Leucine-rich repeat and calponin homology domain-containing protein 3	B4E0T7;Q96II8;Q96II8-3;Q96II8-2;E9PD99;F5H3V2;F8WFB5;H7C1G3;H7C0J8;H7C0F9	LRCH3	-0.044509	-0.083114	-0.334126	NaN			1.2872e-100	15	15	18.3	18.3	7.53945	16960000	17670000	7.44375	13489000	14292000	10	10	9	9	80.446	11	10	8.47032
341	Arginyl-tRNA--protein transferase 1	B4E107;F5GXE4;O95260-2;B4DK25;H0Y5C2;O95260;B3KWA3	ATE1	0.13638	0.0376029	0.180869	-0.0869488			1.3328e-10	3	2	9.7	5.7	7.20491	6985100	9044000	6.81297	2979400	3521400	3	2	3	2	47.834	3	3	9.04579
343	Derlin-1	B4E1G1;Q9BUN8;E5RGY0;Q9BUN8-2	DERL1	-0.0719161	-0.0307999	-0.0104673	NaN			9.1898e-22	7	7	27.2	27.2	7.82926	33646000	33847000	7.78653	30482000	30687000	4	4	4	4	17.033	4	4	8.76152
344	Galactokinase	P51570;B4E1G6;K7ERJ9;K7EII7;K7ERN9	GALK1	-0.0799234	-0.0100259	-0.113451	-0.188393			7.3207e-219	34	33	38.3	44.1	8.54963	165870000	188640000	8.23109	85334000	84914000	15	14	15	14	42.272	16	16	9.31631
347	Serine/arginine-rich splicing factor 3	B4E241;P84103	SFRS3;SRSF3	0.192878	-0.167727	-0.570249	-0.0945943			1.8769e-31	16	19	41.9	41.9	8.45986	120550000	167760000	8.33796	109160000	108590000	5	6	4	5	14.203	6	5	10.2088
349	Protein LZIC	Q8WZA0;B4E2N0;K7ES95	LZIC	0.136119	0.235042	0.293239	NaN			1.3328e-62	9	6	44.2	38.4	7.36474	9226400	13934000	7.08128	6710800	5347600	7	6	7	6	21.494	8	8	8.95225
350	Translocon-associated protein subunit gamma	Q9UNL2;B4E2P2;C9JA28;C9J365	SSR3	0.0896406	-0.0605582	-0.0983401	0.178584			1.9614e-72	16	14	29.2	29.2	8.08923	52211000	70595000	8.11234	68071000	61447000	7	6	7	6	21.08	7	7	9.57567
351	Trifunctional enzyme subunit beta, mitochondrial;3-ketoacyl-CoA thiolase	B4E2W0;P55084;F5GZQ3;B5MD38;C9JEY0;C9JE81;C9K0M0	HADHB	-0.34942	-0.261809	-0.507739	-0.100302			1.298e-123	74	62	46	46	9.12441	676110000	655610000	8.96259	431440000	486020000	20	20	20	20	48.879	21	21	10.5151
352	Methyltransferase-like protein 13	B4E2X3;Q8N6R0;Q8N6R0-3;Q8N6R0-4;Q8N6R0-1;Q8N6R0-2;H3BLW2	METTL13	0.0299875	0.0518628	0.0817603	0.11009			3.6917e-26	15	16	17.3	16.2	7.88898	39363000	38079000	7.82769	32886000	34362000	10	9	10	9	78.687	11	11	8.67282
353	Segment polarity protein dishevelled homolog DVL-3	B4E3E5;Q92997;F8WCF1	DVL3	-0.0894263	NaN	NaN	NaN			7.684e-18	2	1	5.6	5.2	6.44199	1386600	1380300	5.85463	392750	322790	3	3	1	1	76.255	6	3	8.11103
357	Elongator complex protein 4	Q96EB1;B4E3W0;Q96EB1-2;G5E9D4;E9PPJ9	ELP4	0.186961	0.0106633	0.234728	0.251511			6.6214e-23	7	5	8.7	11.6	7.06266	4849700	6702200	6.65054	2147200	2325200	3	4	3	4	46.587	4	4	8.42249
360	Mitochondrial fission process protein 1	B5MC22;Q9UDX5;F8WEN7;Q9UDX5-2	MTFP1	0.153395	NaN	NaN	NaN			8.1171e-26	2	1	56.6	42.7	6.75242	2566100	3088800	6.79466	3588100	2644300	5	4	1	1	15.556	5	1	7.88144
361	Transcriptional repressor p66-alpha	Q86YP4-2;Q86YP4;B5MC40;B4DKZ7;H7C3H1;F5H7D9;C9JVY3;C9JMI3;C9JGN4;C9JHD7;C9JJK9	GATAD2A	0.310104	0.154679	-0.188471	0.0859042			4.5031e-113	16	23	31.6	36.2	7.83466	29886000	38450000	7.63303	22156000	20801000	15	18	14	17	65.225	19	18	8.91263
363	Endoplasmic reticulum lectin 1	B5MC72;Q96DZ1;Q96DZ1-2	ERLEC1	-0.182872	-0.108762	-0.262468	0.143205			3.2e-38	12	11	14	21.4	7.54526	17318000	17777000	7.4338	13847000	13305000	5	8	5	8	51.91	9	9	8.6133
365	Small EDRK-rich factor 2	B5MCG1;P84101;F8WBN3;B9A031;C9JQZ0;B8ZZY7;F8WBV6;A6NL45;B9A026	SERF2	0.172125	0.285999	NaN	0.177467			2.8782e-06	4	4	40	40	6.18375	679080	847660	6.05227	672610	455240	3	3	3	3	5.2159	3	3	9.08221
368	Protein disulfide-isomerase A6	B7Z254;Q15084;F8WA83;B5MCQ5;Q15084-2	PDIA6	-0.242887	-0.215088	-0.096989	0.0996746			0	154	121	45.3	45.3	9.74239	2720000000	2805700000	9.6067	1959000000	2084100000	17	17	17	17	47.837	17	17	10.7841
369	Bromodomain-containing protein 8	H7C128;H7C179;Q9H0E9-4;B5MCW3;H7C127;Q9H0E9-2;Q9H0E9;Q9H0E9-3;F8W820;F8WDX5;D6RID0;F8WCS7;F8WBH2;C9JV05;H0YAH7	BRD8	-0.192916	-0.148071	NaN	0.111703			8.6787e-11	2	2	2.6	4.6	6.82203	3405000	3232900	6.5783	1727700	2059300	2	2	2	2	93.293	4	4	7.76197
370	Chromobox protein homolog 1	B5MD17;J3KS05;P83916;K7ELA4;C9JWS9	CBX1	0.0298469	0.0382266	-0.372739	-0.299313			0	15	18	31.5	31.5	7.76808	24951000	33674000	7.71171	27029000	24459000	6	6	5	5	19.325	6	5	9.59194
372	GTP-binding nuclear protein Ran	P62826;B5MDF5;J3KQE5;F5H018;H0YFC6;B4DV51	RAN	0.0938183	0.0445394	0.28205	-0.150585			3.0827e-256	133	109	55.1	58.8	9.5198	1415100000	1894700000	9.46118	1521000000	1371000000	17	18	17	18	24.423	18	18	10.9272
373	UPF0554 protein C2orf43	Q9H6V9;Q9H6V9-2;B5MDU6;B5MCE2;B4DRG3;C9JHU6;D3YTH1;C9JUM0;B7ZA47;B5MCU4;B7ZAJ5	C2orf43;FLJ21820	0.0934145	-0.0993875	-0.744504	0.0082466			1.1068e-51	6	9	14.5	17.5	7.3063	9086900	11158000	7.2804	8705500	10367000	4	5	4	5	37.318	5	5	8.36252
376	Septin-10	E7EW69;Q9P0V9;Q9P0V9-2;B5ME97;Q9P0V9-3;E7EX04;B7Z371;B7Z277;F5GYV2;F5H1W3;F8WC85;C9JEW2;C9JNR7;C9JEQ7;F5H1F2	2010-09-01	-0.0234105	0.129029	0.359252	-0.183367			9.9048e-177	23	19	36	34.2	8.31848	70560000	137640000	7.91173	42187000	39421000	11	10	11	10	52.145	12	12	9.22047
378	Pre-mRNA-splicing factor CWC22 homolog	Q9HCG8;B7WP27;B7WP74	CWC22	0.0370032	-0.0956484	-0.181406	0.0800417			8.6255e-44	9	13	10.8	16.2	7.31226	10123000	10401000	7.52643	16579000	17028000	9	13	9	13	105.47	13	13	8.83616
379	Echinoderm microtubule-associated protein-like 3	Q32P44;B7WPE2;G3V195;H7C355	EML3	0.0539795	0.0897251	0.00475827	-0.202551			1.1929e-178	3	3	27.9	26.6	6.89542	4008700	3851200	7.30647	13951000	6301500	20	19	3	3	95.196	22	4	8.9097
380	Ubiquitin carboxyl-terminal hydrolase;Ubiquitin carboxyl-terminal hydrolase 24	B7WPF4;Q9UPU5	USP24	-0.111675	-0.200978	-0.147214	-0.130387			1.1634e-41	22	22	5.1	4.3	7.48724	12919000	17788000	7.40341	10874000	14444000	10	8	10	8	277.41	15	15	8.50614
381	Heterogeneous nuclear ribonucleoprotein L-like	Q5JB52;B7WPG3;Q8WVV9-4;Q8WVV9;D6W592;Q8WVV9-3;Q8WVV9-2;C9IYN3;H7BXH8;H7C464;C9JJZ7;H7C0J6	HNRPLL;HNRNPLL	-0.0563768	-0.0329306	-0.255425	-0.324786			1.9016e-77	25	27	43.7	36.8	8.17176	64805000	83701000	7.83891	33977000	35032000	14	14	14	14	56.466	15	15	9.82
384	V-type proton ATPase catalytic subunit A	B7Z1R5;P38606;C9JVW8;C9JA17	ATP6V1A	-0.131329	-0.104772	0.00906789	-0.0114057			0	123	120	62.7	62.7	9.1112	648990000	642770000	8.88268	350450000	412830000	31	30	31	30	64.735	32	32	10.0954
390	TOM1-like protein 2	Q6ZVM7-3;B7Z2L7;Q6ZVM7;B7Z2U2;K7ENB0;Q6ZVM7-4;F5H3S6;Q6ZVM7-2;K7EKL6	TOM1L2	0.229718	0.178628	-0.134043	0.0483846			1.2885e-09	2	4	6.3	10	6.77827	2533400	3468100	6.68778	2710100	2162700	2	4	2	4	50.508	4	4	8.80919
392	Zinc finger protein 346	B7Z367;Q9UL40;D6RJ07;Q9UL40-2;B7Z4J8;B7Z4N4;B7Z6B6;B7Z6Q2	ZNF346	0.172635	-0.0400961	NaN	NaN			5.8165e-14	7	5	22.9	22.9	7.1964	6282600	9435600	6.70345	2306300	2745600	5	5	5	5	29.267	5	5	7.86813
395	Delta-aminolevulinic acid dehydratase	B7Z3I9;P13716;P13716-2;B7ZBK6	ALAD	-0.0962569	-0.0368356	NaN	NaN			6.9604e-19	8	8	26.2	22.7	7.62754	20184000	22233000	7.19877	8227600	7576400	6	5	6	5	34.52	6	6	8.12655
397	Tubulin-specific chaperone E	Q15813;B7Z3P1	TBCE	0.0904501	0.105166	0.194269	0.00945327			8.6174e-61	14	17	31.3	21.8	8.06982	58147000	59290000	7.60778	20926000	19604000	13	9	13	9	59.345	17	17	9.33911
399	Methyltransferase-like protein 16	B7Z3X7;Q86W50	METTL16	0.136903	-0.175227	NaN	-0.122799			2.6231e-08	3	4	6.1	9	6.79486	2992300	3243000	6.28762	943770	995460	2	3	2	3	38.961	3	3	8.05392
401	Long-chain-fatty-acid--CoA ligase 1	E7EPM6;P33121;B7Z452;P33121-2;B7Z3Z9;H0Y9U7;D6RER0;D6RG07;H0Y9Z9;B4DX30;G3V1S9;Q9UKU0-7;Q9ULC5-4;Q9UKU0-2;E7ERD7;Q9ULC5;Q9UKU0-5;Q9UKU0-3;Q9UKU0;J3KPG3;Q9UKU0-6;Q9UKU0-8;Q9UKU0-1;Q9ULC5-3	ACSL1	-0.0240821	-0.109861	-0.609033	NaN			1.2522e-55	16	19	23.2	29.5	7.98288	44041000	52094000	7.79762	29145000	33607000	15	16	15	16	74.281	19	19	9.02829
402	Myotubularin	B7Z499;B7Z491;Q13496;F5H1N3	MTM1	-0.115653	NaN	-0.613056	NaN			4.168e-18	2	1	6.1	3.9	6.54474	1324100	2181300	5.68314	200980	281120	3	2	2	1	57.205	4	3	9.30404
403	FYVE, RhoGEF and PH domain-containing protein 4	Q96M96;B7Z493;E9PJX4;F8VWL3;F8W1R0;G3XA97;E9PNX0;Q96M96-2;E9PQT1;Q96M96-3;H0YDQ0	FGD4	0.123255	-0.0103203	0.218701	-0.0641218			9.0312e-42	28	27	27.5	27.5	7.97057	44234000	49214000	8.06318	54377000	61279000	15	15	15	15	86.625	15	15	8.65277
410	Tumor necrosis factor receptor superfamily member 10B	B7Z588;O14763-2;O14763	TNFRSF10B	-0.195561	0.132209	-0.261012	0.297008			1.8968e-55	9	10	19.6	23.5	7.68115	24361000	23629000	7.43396	14579000	12583000	4	5	4	5	28.674	6	6	8.98581
413	Probable ATP-dependent RNA helicase DDX59	B7Z5N6;Q5T1V6-2;Q5T1V6;Q5T1V5	DDX59	-0.146477	NaN	NaN	0.00981461			3.6065e-09	3	1	6.7	3	6.60455	1998900	2024100	5.66908	218440	248310	3	1	3	1	62.777	3	3	7.51941
417	2,4-dienoyl-CoA reductase, mitochondrial	B7Z6B8;Q16698;E5RJG7;E5RFV2;E5RJD2;E5RID6;H0YAW3	DECR1	-0.332938	-0.261562	-0.586041	0.00445062			3.4406e-220	25	23	38.3	38.3	8.61861	207560000	207970000	8.51957	158530000	172270000	11	11	11	11	34.994	12	12	10.034
418	Cysteine-rich protein 2	P52943;B7Z6C0;H0YFA4;H0YHD8	CRIP2	-0.0974549	-0.00145145	0.04722	-0.193071			7.2796e-143	25	22	38.5	32.2	8.72107	238280000	287820000	8.60955	215110000	191850000	7	6	7	6	22.492	7	7	10.1172
421	Phosphatidylinositol transfer protein beta isoform	P48739;B7Z7Q0;P48739-2;B3KYB6;B3KYB7	PITPNB	0.217666	0.188473	0.128868	0.0168294			4.2057e-133	31	25	59	48.7	8.53871	141560000	204150000	8.38403	133300000	108830000	16	14	15	13	31.54	18	16	9.69884
422	Atlastin-2	B7Z7X8;Q8NHH9;Q8NHH9-3;Q8NHH9-4;Q8NHH9-2;C9JQQ5;H7C3A2;B5MCN0;C9JC25	ATL2	-0.0177439	-0.0363588	-0.314268	0.163462			1.311e-15	5	6	10.1	5.5	7.59752	18200000	21384000	7.30272	9640900	10437000	5	3	5	3	64.521	6	6	8.99514
425	Protein SCAF8	Q9UPN6;B7Z888	SCAF8	0.0997272	0.149263	-0.0627872	0.0978594			5.2076e-34	6	8	7.7	10	7.00966	5158100	5067100	7.07715	5787100	6156900	9	11	6	8	140.52	13	10	8.91632
426	CCR4-NOT transcription complex subunit 8	E5RIL2;B7Z8R1;Q9UFF9;E5RFJ4;E5RHL9;E5RK92;E5RJC5;E5RHP3;B7Z9U0;E5RGE4;B0AZS3	CNOT8	0.0971785	NaN	NaN	NaN			7.3168e-07	2	1	11.1	4.9	6.5534	1393500	2182500	6.07103	329040	848680	2	1	2	1	25.929	2	2	8.44772
434	Pogo transposable element with ZNF domain	Q7Z3K3-5;E9PM80;Q7Z3K3-2;Q7Z3K3-3;B7ZBY5;Q7Z3K3;F5H8H4;H0YCT3;Q7Z3K3-4;A6PW30;M0R2X2;E9PJY9;E9PIR8	POGZ	-0.0012931	-0.0485737	-0.630234	-0.172299			4.4584e-120	17	19	11	12.4	7.5038	16305000	15595000	7.66649	28570000	17827000	12	13	12	13	145.29	16	16	8.92279
435	Endophilin-B2	B7ZC39;Q9NR46;B7ZC38;Q9NR46-2;F8WFB9;G5E9J1;H7C1Z6	SH3GLB2	0.00801973	0.160994	0.214518	-0.0593815			5.1761e-40	9	10	22.5	25.7	7.71145	22776000	28681000	7.56109	23152000	13247000	8	9	7	8	41.668	10	9	8.84899
436	Serine/threonine-protein phosphatase 2A 56 kDa regulatory subunit epsilon isoform	B7ZKK9;Q16537;J3KQN6	PPP2R5E	0.0368632	0.210249	0.132301	0.00895129			6.708e-180	9	8	22.7	20.8	7.95016	38731000	50427000	7.75911	32736000	24690000	9	8	7	6	54.042	11	9	8.72776
438	Protein transport protein Sec24B	O95487-2;O95487;B7ZKM8	SEC24B	-0.0394231	-0.0975884	-0.207188	0.0657732			1.5872e-96	30	28	16.7	18.5	7.92499	42201000	41938000	8.01187	47945000	54828000	17	18	14	16	133.63	22	19	8.99609
440	Scavenger receptor class B member 1	Q8WTV0-4;B7ZKQ9;Q8WTV0-2;F8W8N0;B3KW46;B4DZ71;Q8WTV0;Q8WTV0-3;F5H4X0;F5H5E8	SCARB1	-0.0755887	0.232481	-0.322331	0.272229			4.7682e-52	35	36	26.4	26.4	8.51259	157140000	168400000	8.20925	85684000	76219000	13	13	13	13	53.579	13	13	9.4677
441	FYVE and coiled-coil domain-containing protein 1	Q9BQS8;B7ZKT7;Q9BQS8-3;Q9BQS8-2;C9J2W6;H7BZ74	FYCO1	-0.181047	-0.0574291	-0.538245	0.0387108			0	46	52	29.5	31	8.06551	64661000	51624000	8.12008	59682000	72171000	32	34	32	34	166.98	39	39	8.8843
445	Protein lunapark	Q9C0E8-3;Q9C0E8-2;Q9C0E8;B7ZLA8;F5H2Q7	LNP;KIAA1715	-0.105189	0.0632738	-0.149053	NaN			4.7389e-11	5	5	16.4	16.4	6.81993	3394100	3211800	6.78208	2871000	3183500	4	4	4	4	33	4	4	8.13165
451	E3 ubiquitin-protein ligase Hakai	C9J2P9;B7ZM03;Q75N03;C9J121	CBLL1	-0.0665221	-0.118758	NaN	0.104814			1.0979e-06	2	2	8.7	8.7	6.646	2241500	2184400	6.67335	2313200	2400500	2	2	2	2	36.398	2	2	8.46498
453	Multiple PDZ domain protein	B7ZMI4;O75970-3;O75970-2;O75970;F5H1U9;H0YGQ3;B7ZB24;F5H8D6;F8WDQ8	MPDZ	0.0531493	-0.0246807	0.0777757	-0.0438307			1.2059e-40	22	20	10.1	8.1	7.47547	15625000	14261000	7.38462	10652000	13594000	15	11	15	11	214.8	15	15	8.7813
454	Eukaryotic translation initiation factor 4E type 2	B9A044;B8ZZJ9;B8ZZ50;O60573;C9JEL3;B4E1E4;B9A023;B8ZZL3	EIF4E2	0.0665135	0.0929612	0.0353434	0.0905378			3.7973e-64	11	12	36.5	36.5	7.7613	24309000	33407000	7.57184	20290000	17021000	7	7	7	7	26.816	9	9	9.28217
458	U6 snRNA-associated Sm-like protein LSm5	B8ZZF8;Q9Y4Y9	LSM5	NaN	0.256441	NaN	NaN			3.3651e-07	0	2	0	29.7	NaN	0	0	6.97864	5184400	4335700	0	1	0	1	7.0202	1	1	8.91801
459	MAGUK p55 subfamily member 6	B8ZZG1;Q9NZW5;C9J4Q3;C9JGI8	MPP6	0.0381225	0.0189567	-0.0558618	0.0288359			3.946e-21	7	11	18	18	7.57649	16980000	20733000	7.33526	10822000	10818000	7	7	7	7	48.757	7	7	8.9551
461	Small ubiquitin-related modifier 1	P63165;B8ZZN6;B8ZZJ0;B8ZZ67;A8MUS8;B9A032	SUMO1	-0.204122	-0.0833937	-0.370866	-0.350302			1.8615e-18	34	36	42.6	42.6	8.28081	99650000	91253000	8.10023	61688000	64269000	5	5	5	5	11.557	6	6	9.73596
467	Protein MON2 homolog	F8W1Z6;Q7Z3U7-2;F8VWA6;B9EGP5;Q7Z3U7-4;Q7Z3U7;Q7Z3U7-3;F8VZV1;F8VZV6;F8VQS2;F8VZQ3	MON2	0.0111582	-0.0683517	0.20439	NaN			7.436e-138	39	42	16.2	14.7	8.39707	124760000	124740000	8.3653	108460000	123440000	24	21	24	21	185.85	32	32	8.55722
468	RNA-binding protein 12B	B9ZVT1;Q8IXT5;E5RHG1;E5RJ83;E5RJV8;E5RJW8	RBM12B	0.0967757	-0.133557	-0.269342	0.0337263			7.6541e-45	9	10	16.2	14.1	7.63187	20241000	22602000	7.76063	26697000	30931000	9	10	9	10	102.7	15	15	8.99186
472	Calcium-dependent secretion activator 2	Q86UW7-3;Q86UW7-2;F8W8P5;C9IYE1;Q86UW7;H7BYR4;H0Y8B5	CADPS2	0.126942	0.127717	NaN	NaN			2.3714e-08	6	7	4.6	3.1	7.3007	10020000	9965100	7.35557	12393000	10283000	4	3	4	3	142.88	4	4	8.20019
474	26S proteasome non-ATPase regulatory subunit 6	Q15008;C9IZE4;E9PHI9;Q6UV22;C9J0E9;C9J7B7;H7C531	PSMD6	0.000717814	-0.0354482	-0.110791	-0.0593484			2.4047e-251	48	50	61.7	61.7	9.01912	475480000	569510000	8.91415	417890000	402740000	28	30	28	30	45.531	30	30	10.3287
475	WW domain-containing transcription regulator protein 1	C9J038;Q9GZV5;C9JR84;C9JQS8;C9J337	WWTR1	0.268267	0.132436	0.257906	0.0713808			4.5479e-15	8	9	35.4	28	7.48495	12085000	18462000	7.42711	14748000	11989000	5	4	5	4	20.456	5	5	9.18616
477	Nuclear-interacting partner of ALK	C9J0I9;Q86WB0;Q86WB0-3;Q86WB0-2;F8WAU5;C9J672;F8WBD7;F8WDK5;F8WF13	ZC3HC1	-0.105142	-0.289593	NaN	-0.30608			8.7647e-78	9	4	17.2	7	7.47103	13758000	15824000	6.81047	2822400	3641100	6	2	6	2	50.562	6	6	7.78729
480	NF-kappa-B essential modulator	C9J1R1;Q9Y6K9;Q9Y6K9-2;A8MV29;E7EU78;F8W9A9;C9JZ85;Q9Y6K9-3;C9JN51;C9J2V2;C9JH59;C9JCG6	IKBKG	0.0915288	0.0578501	0.476103	NaN			2.706e-71	18	22	37.8	39.5	7.90248	34287000	45600000	7.71558	26604000	25346000	11	12	11	12	48.069	13	13	8.63935
481	Proteasome assembly chaperone 4	Q5JS54;C9J2F8;F8WBZ2;D6RB92;D6REN3;H7C465;F2Z3E0	PSMG4	0.099861	0.102347	NaN	-0.00256103			7.1899e-42	2	2	56.1	43.1	6.79021	2654900	3514100	6.82901	3790700	2954800	4	3	2	2	13.775	5	2	8.13501
482	Protein FAM136A	C9J2Y4;Q96C01;E7EQY1	FAM136A	0.0600535	0.0217068	-0.160708	0.0787896			3.6676e-06	3	5	16.2	16.2	7.02416	4304200	6268100	7.2348	9805300	7365600	2	2	2	2	11.881	2	2	8.99998
483	DNA-directed RNA polymerase;DNA-directed RNA polymerase II subunit RPB2	C9J2Y9;P30876;C9J4M6	POLR2B	0.119162	-0.0142136	-0.520338	0.0639531			2.5245e-192	58	53	30.9	31.4	8.47455	142810000	155410000	8.5444	167260000	183000000	35	36	35	36	133.06	41	41	9.67609
485		C9J406;H7C463	IMMT	-0.308065	NaN	-0.335804	-0.0778298			0	2	1	64.6	63.6	7.41938	13954000	12312000	6.29086	939550	1014200	47	44	1	1	73.253	49	1	9.652
488	60S ribosomal protein L37a	C9J4Z3;P61513;G5E9R3;M0R0A1;Q6P4E4;E9PEL3;M0R2L6;A6NKH3	RPL37A	-0.0860688	-0.178765	-0.107925	0.120848			2.4752e-62	22	19	51.5	51.5	8.30317	89932000	111060000	8.17108	75344000	72935000	4	4	4	4	7.624	4	4	10.3149
491	N-alpha-acetyltransferase 50	C9J5D1;E7EQ69;Q9GZZ1;Q9GZZ1-2;B0AZT5;C9JZU6;C9J5J3;F8WCK0	NAA50	0.370003	0.184274	0.522897	0.0940782			2.2791e-46	26	29	56.6	55.8	8.22484	66664000	101160000	8.1176	73176000	57927000	11	10	11	10	14.886	11	11	9.48848
492	Myeloid-associated differentiation marker	C9JZL8;C9J5M0;C9JC07;Q96S97;C9JJV6	MYADM	-0.221062	-0.112056	NaN	0.32511			7.2453e-45	37	40	27.1	27.1	8.15017	72382000	68925000	7.98332	47283000	48949000	3	3	3	3	20.379	3	3	8.61674
493	Alanyl-tRNA editing protein Aarsd1	Q9BTE6;C9J5N1;Q9BTE6-2;Q9BTE6-3;K7EQ85;K7N7A3;L7N2F4;H7C054	AARSD1;PTGES3L-AARSD1	0.306392	0.00134895	NaN	-0.0294037			5.2962e-69	13	12	29.4	29.4	7.90655	32040000	48599000	7.79318	32132000	29982000	11	11	11	11	45.479	11	11	8.14305
496	Ribulose-phosphate 3-epimerase	C9J6A7;C9JPQ7;Q53TV9;Q96AT9-2;E7EW52;Q96AT9;C9IYE8;E7ESZ6;C9J8S0;C9J9T0;B4E016;C9IZU8;C9JCL8;E9PBG9	RPE	-0.0528867	0.118744	0.151099	-0.0369361			1.0853e-09	2	2	28.9	28.9	6.29853	993330	995120	6.71951	2801500	2440700	2	2	2	2	17.414	4	4	8.46273
503	55 kDa erythrocyte membrane protein	C9J9J4;Q00013-2;Q00013-3;Q00013;C9JB34;A8MTH1	MPP1	0.163176	0.131429	-0.0592608	-0.201358			9.3671e-17	2	3	10.7	5.9	6.59235	1762400	2149200	6.59721	1947300	2008300	2	1	2	1	23.056	2	2	8.76276
504	40S ribosomal protein SA	C9J9K3;P08865	RPSA	-0.049613	-0.00430534	0.0802866	0.0970573			0	35	34	73.5	70.1	8.90506	351350000	452290000	8.80854	342120000	301360000	19	18	3	3	29.505	19	3	10.6064
505	Nucleoside diphosphate kinase;Nucleoside diphosphate kinase 6	C9JQB1;C9J9V6;O75414;C9J1J2;O75414-2	NME6	-0.0974242	-0.265635	-0.643483	0.00323005			8.0382e-17	8	8	36.2	36.2	7.04052	5149800	5828000	6.97477	4334400	5101300	5	5	5	5	16.188	6	6	8.53759
507	60S ribosomal export protein NMD3	Q96D46;C9JA08;C9J0B9;C9IZW9;C9K0C2;C9IY70	NMD3	0.0673361	0.232185	0.215978	0.177609			4.6522e-36	8	11	19.3	17.5	7.77744	27046000	32855000	7.49319	16930000	14201000	7	6	7	6	57.603	9	9	8.98879
509	Serine/arginine-rich splicing factor 7	Q16629-3;Q16629-2;Q16629-4;C9JAB2;Q16629;F8WEA1	SRSF7	0.0509329	-0.00620985	-0.21075	-0.011454			1.8076e-33	35	29	51.5	51.5	8.6777	216610000	259490000	8.48676	154130000	152600000	7	7	6	6	15.257	8	7	10.2592
510	Frataxin, mitochondrial;Frataxin intermediate form;Frataxin(56-210);Frataxin(78-210);Frataxin mature form	C9JAX1;Q16595;H7C585;Q16595-2;A8MXJ6	FXN	-0.0674097	-0.103255	-0.334956	-0.044929			3.2271e-17	6	5	29.6	29.6	7.13925	6225100	7555400	7.08012	6338800	5686700	3	3	3	3	14.91	4	4	9.35046
513	Signal peptidase complex subunit 1	C9JBL1;Q9Y6A9	SPCS1	-0.109241	0.0738555	-0.16545	0.0712202			6.8626e-05	12	9	21.2	21.2	7.6966	22472000	27255000	7.28373	10128000	9090500	2	2	2	2	9.2748	2	2	9.28153
518	40S ribosomal protein S4, Y isoform 1	C9JEH7;P22090	RPS4Y1	-0.139247	0.0308511	0.160494	0.0621607			9.8609e-164	11	12	51.1	44.7	8.22717	80509000	88212000	8.10968	69373000	59362000	14	13	5	4	29.383	14	5	9.65269
519	Choline-phosphate cytidylyltransferase A	P49585;C9JEJ2;C9J050;B4E322;H7C1T3;C9J2E1;H7BZN1;C9JPY0;Q9Y5K3-2;Q9Y5K3-4;Q9Y5K3-3;Q9Y5K3;C9JVS0;F8WAZ5;F8WBU2;F2Z2B1	PCYT1A	0.130489	0.141544	0.160206	-0.0206447			1.0203e-85	21	21	44.7	42.8	8.34463	96246000	124870000	8.19321	86445000	69580000	14	13	14	13	41.731	15	15	9.88025
521	Mitochondrial fission regulator 1-like	E9PPQ0;C9JF50;E9PPF9;E9PLU1;E9PRK5;E9PLD2;Q9H019-2;Q9H019-3;Q9H019	MTFR1L	NaN	-0.110273	NaN	NaN			0.00032795	1	2	22.6	22.6	6.76245	2649400	3137500	6.79662	3566800	2693800	1	1	1	1	5.8086	1	1	8.06547
522	COP9 signalosome complex subunit 1	C9JFE4;Q13098-5;Q13098;Q13098-7;Q13098-6;J3KSA5;J3QQX0;J3QS88;J3KTB0;J3QLT0;J3KRJ4;J3QS84;J3QLE8;J3QL53;J3KRE8	GPS1	0.0319554	0.0351564	0.167434	0.0145271			1.6283e-71	25	27	38.6	29.1	8.47822	136340000	164430000	8.22719	86783000	81950000	12	10	12	10	53.371	12	12	9.6495
523	Cytochrome c	C9JFR7;P99999;CON__P62894	CYCS	0.0680212	-0.00772876	-0.259012	0.0453651			3.7574e-159	38	39	58.4	65.3	8.47461	135270000	163000000	8.49322	163070000	148260000	7	9	7	9	11.333	9	9	9.69696
526	Acylamino-acid-releasing enzyme	P13798;C9JIF9;H7C393;H7C1U0;C9JLK2;H0YFE5;F8WEH5	APEH	0.066102	-0.00328573	-0.0370173	-0.155404			6.9155e-84	20	30	18.6	24.5	8.17857	70641000	80221000	7.96955	45946000	47281000	10	13	10	13	81.224	14	14	9.6083
528	28S ribosomal protein S34, mitochondrial	P82930;C9JJ19;H3BP88	MRPS34	-0.103444	-0.0656641	-0.287506	-0.0444217			1.1987e-78	14	15	56.9	56.9	8.06172	54694000	60573000	8.13507	70525000	65955000	12	12	12	12	25.65	12	12	9.47082
532	MLN64 N-terminal domain homolog	C9JKL2;O95772-2;O95772;C9JPX5;C9JJ39;C9J3F5	STARD3NL	0.0309718	0.169068	NaN	0.0368575			7.5439e-17	12	9	23.6	15.7	7.55229	15993000	19677000	7.48547	17431000	13151000	5	3	5	3	24.796	5	5	8.17849
534	DNA-directed RNA polymerases I, II, and III subunit RPABC3	C9JLU1;P52434;C9JBJ6;C9JCU7;C9J413;C9JUA8	POLR2H	0.079619	0.110163	-0.186911	0.0896306			1.2465e-104	16	13	61.7	61.7	7.97712	39931000	54938000	7.95659	51217000	39271000	6	6	6	6	16.996	6	6	9.21798
535	Apoptotic protease-activating factor 1	C9JLV4;O14727-5;O14727-4;O14727;O14727-3;O14727-2;O14727-6;F8VNZ0	APAF1	-0.17039	0.0160171	NaN	-0.079349			1.0766e-53	12	12	9.8	8.2	7.59053	19646000	19307000	7.54346	16403000	18548000	10	9	10	9	132.46	12	12	8.35455
536	Protein FAM195B	I3L2L5;C9JLW8;I3L4Q0;I3L317;I3L3A7	FAM195B	0.124968	0.229994	0.43814	-0.064791			1.1555e-12	5	5	33.7	41.3	6.67224	2110500	2590900	6.63198	2340200	1945100	3	3	3	3	10.463	4	4	9.34013
540	60S ribosomal protein L24	C9JNW5;P83731;C9JXB8	RPL24	0.15765	0.0451662	0.168245	0.0838478			9.7579e-34	39	38	38.7	44	8.7626	241690000	337190000	8.66112	240050000	218220000	8	9	8	9	17.542	10	10	10.0666
542	Muscleblind-like protein 1	C9JP00;Q9NR56;Q9NR56-3;Q9NR56-4;Q9NR56-7;Q9NR56-6;Q9NR56-2;Q9NR56-5;Q86VM6;H7C4T5;C9J4T8;O95205;Q5VZF2-3;Q5VZF2-2;Q5VZF2;B4E3F7;C9JCX1;H7C4Y1	MBNL1	-0.0159132	0.0422185	-0.374057	-0.165145			1.5947e-26	10	12	27	27.3	7.63866	21105000	22411000	7.79931	33732000	29264000	8	9	5	6	37.898	9	6	9.69245
545	NF-kappa-B inhibitor-interacting Ras-like protein 2	K7ERG2;Q9NYR9-2;C9JPP2;Q9NYR9;Q9NYR9-3;H7BXP1	NKIRAS2	-0.222486	-0.176669	NaN	-0.313577			4.188e-07	3	2	22	14.9	6.85375	3563100	3577700	6.59498	2023200	1912200	3	2	3	2	16.388	3	3	8.15097
547	Coiled-coil domain-containing protein 58	C9JQ41;H7C525;Q4VC31;C9JBU9	CCDC58	-0.0321213	-0.00566388	-0.320481	NaN			8.1089e-80	9	8	41.5	41.5	7.78026	27071000	33221000	7.72453	27717000	25313000	4	4	4	4	15.296	4	4	9.19772
549	Uncharacterized protein C7orf50	C9JQV0;Q9BRJ6;H7C0T1;H7C2R9	C7orf50	0.03364	0.156049	-0.533235	-0.133724			5.7792e-62	8	11	36.5	36.5	7.87283	34309000	40307000	7.88333	41387000	35054000	5	5	5	5	21.883	5	5	8.94923
550	Serine/threonine-protein kinase 11-interacting protein	C9JQV3;Q8N1F8;Q8N1F8-2;M0QYE5	STK11IP	0.0148585	0.0210902	-0.713069	NaN			4.4003e-31	9	8	11.9	9.9	7.567	10416000	26481000	7.33706	10819000	10911000	9	8	9	8	120.26	11	11	8.42488
551	Ataxin-3	G3V3A6;D3VVP3;D6R9I5;G3V4B1;G3V390;G3V3S5;G3V4F5;G3V4F4;G3V5H3;G3V526;E9PJN5;G3V4U9;G3V3R7;E9PB63;C9JQV6;P54252-2;P54252;F5H211;G3V3T0;G3V2G1;G3V328;P54252-3	ATXN3	0.0752638	0.109123	0.119693	0.0565511			1.0999e-06	2	4	25.6	25.6	6.46121	1567500	1324600	6.81656	3874500	2680300	2	2	2	2	8.8757	2	2	8.86625
552	LIM domain-containing protein 1	C9JRJ5;Q9UGP4	LIMD1	0.0550858	0.112179	0.0963527	-0.20762			6.4793e-72	4	6	7.6	10.2	7.26937	8968100	9625800	7.20382	8032400	7956200	3	4	3	4	65.534	5	5	8.48041
553	Coiled-coil-helix-coiled-coil-helix domain-containing protein 3, mitochondrial	Q9NX63;C9JRZ6;F8WAR4;G3V1K1;F8WD73	CHCHD3	-0.11357	-0.0835336	-0.438617	-0.0468868			9.7569e-204	21	19	40.5	37.4	8.45905	135840000	151930000	8.36033	120480000	108780000	12	11	12	11	26.152	12	12	9.66108
554	E3 ubiquitin-protein ligase RNF123	C9JS59;Q5XPI4;Q5XPI4-2;C9J266	RNF123	0.0192581	0.302716	NaN	-0.0388447			1.5876e-17	5	7	9.4	8.5	7.13014	6005000	7488500	6.87875	3778100	3785800	5	4	5	4	81.531	6	6	8.12398
556	Presequence protease, mitochondrial	Q5JRX3;Q5JRX3-2;C9JSL2;Q5JRX3-3;B1APQ0;H0Y4F7;H0Y7L7;B1APQ1	PITRM1	-0.166307	-0.136525	-0.507344	NaN			0	110	102	38	38.9	8.90042	410630000	384470000	8.96617	421550000	503530000	32	33	32	33	117.41	34	34	10.3666
564	3-phosphoinositide-dependent protein kinase 1;Putative 3-phosphoinositide-dependent protein kinase 2	O15530-4;E9PER6;O15530-3;C9JWR9;O15530;O15530-2;Q6A1A2;O15530-5;H3BPW1;H3BQ10	PDPK1;PDPK2	NaN	0.230394	0.306964	NaN			7.039e-10	1	3	4.2	9.6	6.56844	1608900	2093100	6.67793	2408300	2355200	1	3	1	3	48.2	4	4	8.57782
566	U3 small nucleolar ribonucleoprotein protein MPP10	C9JX83;O00566	MPHOSPH10	0.0521801	0.039947	-0.175929	0.26371			2.083e-65	15	13	27.5	24.6	7.87501	35405000	39588000	7.93051	40624000	44589000	12	10	12	10	62.62	13	13	9.36509
567		C9JXC6	SEC61A1	NaN	-0.053151	-0.161039	0.0590654			4.7308e-91	1	3	53.5	45.5	6.73336	2857100	2554900	6.67629	2358900	2386700	4	3	1	1	10.817	4	1	10.2685
573	SUZ domain-containing protein 1	Q7Z422-2;Q7Z422-4;Q7Z422-3;C9K0U0;Q7Z422;F8WEE8	SZRD1	0.151199	0.0578808	0.105919	-0.0751659			6.3018e-07	4	4	31.1	31.1	6.36659	1087400	1238500	6.4139	1438100	1155600	3	3	3	3	14.604	3	3	8.72691
574	Snurportin-1	O95149;C9K0X5;H3BSK1;H3BRI5;H3BQR0;H3BTA6;H3BUB4	SNUPN	0.0379826	-0.0036995	0.133618	0.0480822			3.1888e-10	3	3	7.8	7.8	7.14	5989500	7815000	6.98674	5104700	4594500	3	3	3	3	41.142	4	4	8.79269
732	Exportin-6	D3DWF9;Q96QU8;H3BPG8;I3L0S8;I3L2K0	XPO6	0.117177	0.179249	NaN	NaN			1.0621e-59	9	8	6.6	6.9	7.47512	13010000	16852000	7.43497	14097000	13128000	8	8	8	8	127.39	12	12	7.66386
736	Protein KRI1 homolog	D3YTE0;Q8N9T8-2;Q8N9T8;H0YFD2;H0YH26	KRI1	-0.00546753	-0.00635734	-0.677736	-0.264159			1.5619e-180	9	9	10.9	10.9	7.33195	10267000	11209000	7.39754	12187000	12790000	7	7	7	7	82.484	7	7	8.58349
737	Thioredoxin reductase 2, mitochondrial	F5H1L4;E7ENA2;Q9NNW7-2;D3YTF8;F5H2V0;D3YTF9;Q9NNW7;E7EWK1;Q9NNW7-3;Q9NNW7-4	TXNRD2	-0.253924	-0.0948161	-0.524298	-0.263229			4.7069e-39	7	11	17.3	16.9	7.54583	16889000	18253000	7.22342	8201400	8525700	7	6	7	6	53.406	9	8	9.01599
742	Ubiquitin carboxyl-terminal hydrolase isozyme L1	P09936;D6R956;D6RE83;D6R974;D6RF53	UCHL1	-0.0581699	0.0127246	0.0601693	-0.237084			3.506e-177	68	59	59.6	59.6	9.28706	859170000	1077500000	9.12801	700970000	641780000	11	11	11	11	24.824	11	11	10.5179
748	Ubiquitin-conjugating enzyme E2 D2;Ubiquitin-conjugating enzyme E2 D3	D6RAW0;D6RFM0;P62837-2;D6RAH7;H9KV45;P62837;P61077;P61077-2;P61077-3;D6RA11	UBE2D3;UBE2D2	0.124441	0.0748853	NaN	-0.0919625			8.9693e-10	6	5	40.3	40.3	8.15564	59275000	83825000	8.27841	106300000	83554000	2	2	1	1	8.2133	2	1	8.97848
750	39S ribosomal protein L27, mitochondrial	D6RAN8;Q9P0M9;H7C5U8;D6RE11;B3KN43	MRPL27	-0.312231	-0.135312	NaN	NaN			7.5903e-39	5	8	44.1	64.5	7.25522	8885900	9112100	7.21157	8482100	7794700	3	5	3	5	10.474	5	5	8.53903
753	ELMO domain-containing protein 2	D6RBS5;Q8IZ81;D6RHX2	ELMOD2	-0.192998	-0.106699	-0.491473	0.104363			1.5416e-25	8	7	44.6	35.1	7.39512	11290000	13548000	7.32137	10309000	10650000	7	5	7	5	20.204	7	7	8.85902
760	Glutamyl-tRNA(Gln) amidotransferase subunit B, mitochondrial	D6REA0;O75879;D6RDU9	PET112	-0.0331643	-0.105736	-0.400325	NaN			5.1751e-25	5	7	12	8.7	7.35631	10766000	11949000	6.89095	3846500	3932900	5	4	5	4	57.653	5	5	8.35978
763	Septin-11	D6RGI3;Q9NVA2;D6RER5;Q9NVA2-2;D6RDU5;H0Y961;H0Y9G8;D6RDP1;D6R9Y6	2011-09-01	-0.013215	-0.0354338	0.289824	-0.00351761			0	40	33	48.9	48.9	8.92009	390030000	441910000	8.60581	209670000	193800000	20	19	12	12	49.005	20	12	10.0356
764	Protein transport protein Sec31A	O94979-3;O94979-9;O94979-2;O94979;O94979-8;D6REX3;O94979-6;B7ZL00;O94979-4;D6RHZ5;O94979-7;H7BXG7;O94979-5;H0YAB3;H0Y8V7;H0Y9T9;H0Y9K1;H0Y8W8;H0YAF5;D6RE64;D6RCQ9;H0Y9V3;D6RBT0;D6RHE8;B4E2H6;Q9NQW1-2;E9PKR7;B4DGE3;Q9NQW1-4;Q9NQW1-5;Q9NQW1	SEC31A	-0.0736984	-0.107387	0.099621	-0.00846716			0	224	220	37.6	37.6	9.18941	759160000	787580000	9.17751	703830000	801050000	37	36	37	36	121.65	37	37	10.2901
765	Phosphoacetylglucosamine mutase	O95394;D6RF12;E9PF86;J3KN95;H0Y987;H0Y8I3;D6RCQ8;D6RCD1;D6RF77;D6RIS6;D6RC77	PGM3	0.111739	0.00241725	0.386362	0.0567942			2.5379e-144	46	38	35.1	32.3	8.52894	160000000	178030000	8.29669	98756000	99256000	17	16	17	16	59.851	18	18	9.83513
766	Syntaxin-18	D6RF48;Q9P2W9;D6RC71;D6RD65;H0YAL4	STX18	0.144978	0.181482	-0.414	0.0173797			2.7337e-41	4	3	22.7	12.3	6.79044	2872400	3299800	6.77587	3220300	2748200	4	3	4	3	35.42	6	6	9.14451
770	Transcription initiation factor TFIID subunit 9;Transcription initiation factor TFIID subunit 9B	D6RHW1;D6RIY1;D6RGK3;D6RIV9;D6RIE8;Q16594;Q9HBM6	TAF9;TAF9B	0.242278	0.250682	NaN	0.0398364			2.8765e-06	3	3	26.5	26.5	6.88001	3304000	4282000	6.71975	3032000	2213000	3	3	3	3	11.57	3	3	7.92374
772	General transcription factor IIH subunit 2-like protein;General transcription factor IIH subunit 2	D6RID8;Q6P1K8;Q13888;D6RJD3;J3KQC7;F5GZM1;D6RIT7;D6RGC9;D6RAW1	GTF2H2C;GTF2H2	0.165994	0.0185063	-0.377621	0.0302417			4.1948e-15	5	5	17	20.6	7.10758	6323600	6487100	6.92988	4331600	4177500	4	5	4	5	28.483	6	6	9.04301
773	Exosome complex component RRP45	Q06265-3;Q06265-4;D6RIY6;Q06265;Q06265-2;H0Y9L5;D6R905;D6RA17	EXOSC9	0.191999	0.135753	-0.442125	0.177324			3.0296e-14	8	7	14.4	14.4	7.63718	21161000	22208000	7.25662	8680300	9376100	4	4	4	4	39.234	4	4	8.78893
774	RNA-binding protein 39	E1P5S2;Q14498-3;Q14498-2;Q14498;H0Y4X3;G3XAC6;Q5QP23;G3V5Z6;Q5QP21;H0YJJ3;G3XAP0;Q86U06-4;Q86U06-5;Q86U06-2;Q86U06;G3V546;Q5QP22;Q86U06-3	RBM39	0.36878	-0.0122314	-0.3256	0.0240843			8.5315e-139	62	58	42.4	38.9	8.50387	149560000	169500000	8.19128	73924000	81412000	12	11	12	11	40.541	12	12	9.80219
778	BAG family molecular chaperone regulator 1	E2QRM7;Q99933-4;Q99933-3;Q99933-2;Q99933;J3QTA2;C9JYK5;F1LLU6	BAG1	0.0946254	0.366196	-0.280418	NaN			4.9366e-19	4	2	34.2	24	6.91389	3584000	4617500	6.53957	2059400	1404600	4	2	4	2	22.076	4	4	8.60858
782	Putative deoxyribonuclease TATDN1	Q6P1N9;E5RG17;G5EA19;H0YBX2;E5RGF2;Q6P1N9-2;E5RG62;E5RK70;E5RID7;E5RH86;E5RI69;E5RJY6	TATDN1	0.048852	0.0260755	NaN	-0.0287355			1.5459e-26	10	11	26.3	31	7.50427	14162000	17773000	7.38602	13080000	11243000	8	9	8	9	33.601	9	9	8.15643
788	Prefoldin subunit 1	E5RGS4;O60925;D6RGG5	PFDN1	0.121276	0.0974722	0.524753	-0.100204			2.3294e-19	10	7	53.8	45.3	7.46431	11925000	17203000	7.53699	19147000	15288000	5	4	5	4	13.466	5	5	9.62107
789	Stathmin;Stathmin-2	E5RGX5;Q93045;Q93045-2;B7Z2Z7;Q9H169;G5EA16;Q9H169-2;E5RIR6;E7EVN3	STMN2	0.010303	0.078933	0.491402	-0.360074			8.9765e-25	6	6	11.9	12.5	7.65799	19952000	25546000	7.73233	29100000	24891000	3	4	1	1	19.574	6	2	8.9012
790	Transcription elongation factor B polypeptide 1	E5RHG8;Q15369;Q15369-2;E5RJ89	TCEB1	0.233754	0.146669	-0.0597621	-0.00955267			9.1929e-95	15	9	74.2	57.3	7.94842	36235000	52567000	7.72921	30395000	23210000	6	4	6	4	9.9601	7	7	9.95343
793	Erlin-2	E5RHW4;O94905;E5RJ09;O94905-2;O94905-3	ERLIN2	-0.285485	-0.138546	-0.330378	0.22987			1.4022e-202	28	26	52.1	52.1	8.44094	138590000	137430000	8.17525	73674000	76034000	14	14	11	11	37.725	14	11	9.5795
796	Tubulin-specific chaperone A	E5RIW3;O75347;E5RJD8;B4DT30;E5RIX8;E5RHG6	TBCA	0.175817	0.169634	0.484055	0.00182657			3.4718e-110	35	35	72.6	72.6	8.32212	88412000	121540000	8.26961	105470000	80572000	13	13	13	13	10.08	13	13	10.1994
798	AP-3 complex subunit beta-1	E5RJ68;O00203;Q13367;B7ZKS0;F5GWU4;B7ZKR7;F5GYB0;H0YBD0	AP3B1	-0.02201	-0.0682102	0.0777757	0.0581607			6.9593e-159	68	72	34.2	34.7	8.64165	214790000	223390000	8.73926	253980000	294620000	33	35	33	35	116.19	40	40	9.76868
800	Double-stranded RNA-binding protein Staufen homolog 2	E5RJN7;Q9NUL3-6;Q9NUL3-8;Q9NUL3-3;F8VPI7;E7EPX0;Q9NUL3-7;E7EVJ4;Q9NUL3-2;E9PH62;Q9NUL3;G5EA18;Q9NUL3-4;E7EVI1;E5RJ67;H0YBY0;E5RFK1	STAU2	-0.0506538	0.202965	NaN	-0.10366			7.6359e-43	13	13	36.6	34.4	7.60938	19074000	21606000	7.33197	11100000	10377000	11	10	8	8	34.861	11	8	8.18823
803	COP9 signalosome complex subunit 6	E7EM64;Q7L5N1;H7C3T0	COPS6	0.131931	-0.00179176	-0.0077772	-0.169718			2.6604e-59	27	31	37.4	37.4	8.48233	129910000	173700000	8.2441	92824000	82607000	9	9	9	9	36.064	9	9	9.84114
806	Epsin-2	F6PQP6;E9PBC1;E7EMC3;I3L2B2;O95208-2;E9PBC2;O95208;O95208-3;J3KSF8;J3KTF6;J3QRG9;J3KSA6;J3KSC7;J3QLN2;I3L356;I3L2H1;A8MTV8	EPN2	0.236926	-0.15381	-0.338685	NaN			3.033e-09	4	4	7.3	7.3	7.23457	8143800	9018600	6.84185	3352500	3595300	3	3	3	3	44.976	3	3	8.97834
807	Argininosuccinate lyase	E7EMI0;P04424;E9PE48;F8W943	ASL	0.197394	0.186448	0.380334	0.256963			7.6914e-155	16	13	26.6	31.8	8.22804	71977000	97079000	7.88491	42641000	34079000	11	12	9	9	49.509	17	13	9.15128
809	Protein phosphatase inhibitor 2;Putative protein phosphatase inhibitor 2-like protein 3	E7EMN6;P41236;Q6NXS1;E7EUI7	PPP1R2;PPP1R2P3	0.294732	0.254478	0.395659	-0.0262442			9.4563e-17	6	6	27.6	27.1	6.89483	3201600	4647700	6.81223	3266400	3223400	5	5	5	5	19.245	7	7	9.16295
810	UPF0361 protein C3orf37	E7EMP6;Q96FZ2;D6R9T3;D6RGK7;D6RAI0;D6RAZ3	C3orf37	-0.196598	0.0755408	NaN	NaN			1.2584e-11	3	3	13.8	13.5	6.77251	3085000	2837600	6.31551	895390	1172400	3	3	3	3	35.571	4	4	7.49723
812	TNFAIP3-interacting protein 1	E7EW15;E7EMV7;E7EPY1;E7ET96;Q15025-3;Q15025-2;Q15025	TNIP1	-0.135708	0.24922	NaN	NaN			5.0609e-16	3	4	10.1	10.1	6.33314	1063700	1089700	6.42801	1376800	1302400	2	2	2	2	27.826	2	2	7.60358
813	E3 ubiquitin-protein ligase UBR5	E7EMW7;J3KMW7;O95071;E7ET84;E5RFK7;H0YBB4;H0YAV7	UBR5	0.0308312	-0.118758	-0.574406	0.161212			1.092e-82	34	51	8.9	13.6	7.67931	24893000	22894000	7.58564	17572000	20944000	19	26	19	26	308.57	28	28	8.95995
816	Ubiquitin carboxyl-terminal hydrolase 19;Ubiquitin carboxyl-terminal hydrolase	E7EN22;O94966-6;O94966-5;O94966-4;O94966-3;O94966;E7EST9;B5MEG5;E7ESU0;O94966-2;C9J8M4	USP19	-0.0899918	-0.0142576	-0.142587	0.164175			3.7244e-151	12	14	12.4	11.7	7.23162	8583200	8462500	7.23042	7822000	9177500	10	10	10	10	150.66	13	13	8.39714
819	Uncharacterized protein C12orf43	E7ENF1;Q96C57;F5H7W8;F5H3K2;H0YGK4;F6TFQ5;F5H8B7;G5EA44;H0YF83	C12orf43	0.221366	0.349808	NaN	NaN			3.2114e-19	4	5	28.9	28.4	7.00078	4211600	5806200	6.68223	2591200	2219700	4	4	4	4	25.114	5	5	7.65012
820	Tyrosine-protein kinase Fes/Fps	E7ENM8;P07332-2;P07332-4;P07332-3;P07332;E9PIJ7;P16591-3	FES	-0.204056	0.0470326	NaN	NaN			4.6304e-18	5	2	5.3	8.2	6.83191	3463600	3327100	6.57808	1976000	1809000	3	4	2	3	76.8	6	5	7.75907
821	U3 small nucleolar ribonucleoprotein protein IMP4	E7ENR5;H0Y714;Q96G21;B9A008;B8ZZ47	IMP4	0.221366	-0.0797531	-0.00601912	0.101266			2.5096e-106	6	4	18.2	14	7.50349	13459000	18419000	7.52763	7045400	26655000	4	3	4	3	27.091	5	5	8.78543
822	Double-stranded RNA-specific adenosine deaminase	P55265-5;P55265;P55265-4;E7ENU4;P55265-3;H0YCK3;P55265-2	ADAR	-0.0780122	-0.101184	-0.584814	-0.0159793			2.4264e-194	68	86	33.9	34.8	8.43707	139860000	133710000	8.53852	157910000	187640000	28	29	28	29	103.64	30	30	8.44828
826	Inhibitor of Bruton tyrosine kinase	Q9P2D0-2;E7EPI0;Q9P2D0;E9PDR5;D6R9F4	IBTK	-0.284523	0.138703	NaN	-0.101682			3.847e-15	2	6	2.1	6.6	6.32141	983550	1112500	6.81962	3088300	3512900	2	6	2	6	133.86	6	6	8.04399
827	Protein PRRC2C	Q9Y520-4;E7EPN9;Q9Y520-5;Q9Y520;Q9Y520-7;Q9Y520-6;Q9Y520-3;Q9Y520-2;H7C5N8	PRRC2C	0.194134	0.0892838	0.216554	0.126582			8.709e-158	193	210	21.6	20.9	8.58123	190630000	190640000	8.46178	140000000	149590000	52	50	51	49	308.6	53	52	9.79884
828	NADH dehydrogenase [ubiquinone] flavoprotein 2, mitochondrial	P19404;E7EPT4	NDUFV2	-0.235023	-0.0213851	-0.536444	-0.119717			2.5867e-232	15	19	38.6	38.6	8.03113	53092000	54336000	7.91575	42349000	40017000	9	9	9	9	27.391	9	9	9.48167
829	Alpha-synuclein	P37840-2;E7EPV7;P37840;D6RA31;P37840-3	SNCA	-0.0438428	-0.137738	0.271935	0.0877833			2.3182e-118	8	8	63.4	57.1	7.68701	21911000	26731000	7.84233	35471000	34085000	7	7	6	5	11.372	8	6	9.74733
833	Golgi SNAP receptor complex member 2	O14653;O14653-2;E7EQ34;I3L4Z6;O14653-3;I3L1K7;I3L3V4;I3L0K1;I3NI02	GOSR2	0.129307	0.181919	-0.228262	0.153285			1.8393e-44	15	16	42.5	33	7.81045	29003000	35629000	7.74384	29663000	25779000	6	5	6	5	24.775	6	6	9.10421
835	Syntaxin-binding protein 2	Q15833-2;Q15833;E7EQD5;M0R0M7;M0R1A1;M0R0D4;M0R118;M0QZ54;M0R376	STXBP2	-0.0808648	0.171052	-0.2468	-0.110513			6.7616e-98	23	25	33.7	26.4	8.25066	90757000	87341000	7.71741	26771000	25397000	16	13	16	13	66.137	16	16	9.07291
836	Leukocyte receptor cluster member 8	Q96PV6;Q96PV6-2;F8W9Q9;E7EQP8	LENG8	0.0919331	NaN	-0.0157388	-0.0599827			2.5564e-18	3	1	5.3	1.8	6.73937	2674500	2812900	6.35985	896180	1393900	3	1	3	1	86.128	4	4	8.27446
837	Apoptotic chromatin condensation inducer in the nucleus	E7EQT4;Q9UKV3-5;Q9UKV3;G3V3B0;Q9UKV3-3;Q9UKV3-2;G3V3T3	ACIN1	-0.0987615	-0.226278	-0.595478	-0.0585382			1.9406e-107	106	108	21.9	24.3	8.52508	179870000	155170000	8.42446	118720000	147010000	26	27	26	27	147.36	29	29	9.83987
838	Protein LAP2	Q96RT1-7;Q96RT1-5;Q96RT1-3;E7EQW9;Q96RT1-2;Q96RT1;Q96RT1-8;Q96RT1-6;Q96RT1-4;B4DIP2	ERBB2IP	-0.144237	0.0812042	-0.6131	-0.143045			7.8091e-32	8	12	4.1	8.6	6.98683	5349300	4352000	7.16083	6938000	7544100	4	7	4	7	146.08	7	7	8.53738
839	Metastasis-associated protein MTA3	E7EQY4;Q9BTC8-2;E7EV10;Q9BTC8;D6W5A2;E9PCS8;H0YIT0;E9PF88	MTA3	0.199147	NaN	-0.185283	-0.270848			1.4553e-67	3	1	15.8	11.9	6.93005	4001300	4511000	5.93506	444660	416450	8	6	3	1	58.726	8	3	9.00896
840	Survival motor neuron protein	Q16637-4;Q16637-2;Q16637-3;Q16637;E7EQZ4;B4DP61;H0YBZ9	SMN1	0.119691	-0.173125	NaN	NaN			3.2515e-53	6	5	22.8	14.4	7.42586	11405000	15256000	7.07751	5957100	5997000	5	4	5	4	27.135	6	6	8.8847
841	Bifunctional 3-phosphoadenosine 5-phosphosulfate synthase 2;Sulfate adenylyltransferase;Adenylyl-sulfate kinase	O95340;E7ER89;O95340-2	PAPSS2	0.261693	0.0317141	0.450028	0.1808			2.5289e-180	70	74	47.9	38.8	8.9677	395450000	532880000	8.59777	200260000	195810000	23	21	23	20	69.5	26	25	10.1432
842	Translation initiation factor eIF-2B subunit delta	Q9UI10-3;Q9UI10;Q9UI10-2;E7ERK9;F8W8L6;H7C2L8	EIF2B4	-0.0114189	-0.0380917	NaN	NaN			4.6375e-82	17	27	35.6	32.4	8.27019	86369000	99918000	8.02284	53329000	52073000	14	13	14	13	57.457	14	14	8.66285
843	Zinc finger CCCH domain-containing protein 18	Q86VM9;E7ERS3;Q86VM9-2;H3BRH3;H3BRN6;H3BPD0;H3BP01	ZC3H18	0.0876148	0.0394291	-0.153364	0.15204			1.5318e-131	17	21	18.4	18.4	7.86906	36181000	37791000	7.71558	25033000	26917000	14	14	14	14	106.38	16	16	9.02115
845	Heat shock 70 kDa protein 4L	O95757;E7ES43;E9PDE8;D6RJ96	HSPA4L	0.0832835	0.108772	0.504589	-0.0753042			4.0908e-253	42	36	41.8	40	8.26656	88503000	96240000	8.25003	89665000	88179000	29	26	26	23	94.511	33	30	9.34315
846	Collagen alpha-1(XIII) chain	E7EX21;E7EWL8;Q5TAT6-9;Q5TAT6-10;E7ES50;Q5TAT6-4;Q5TAT6-3;Q5TAT6-8;E7ES56;Q5TAT6-7;E9PEG9;Q5TAT6-2;E7ES55;E7ES51;Q5TAT6-5;E7ES49;Q5TAT6-6;E7ES47;E7ES46;Q5TAT6;G5E987	COL13A1	0.295903	0.10499	NaN	NaN			1.0812e-15	14	13	6.4	6.4	7.46642	12263000	17007000	7.55491	20226000	15660000	3	3	3	3	57.651	3	3	8.05515
848	Focal adhesion kinase 1	Q8IYN9;H0YBP1;Q05397;Q05397-5;E7ESA6;J3QT16;Q05397-2;E9PEI4;Q8N9D7;H0YB16;H0YBZ1;Q05397-6;B4DWJ1;Q05397-3;E5RHD8;E5RGA6;Q05397-4;E5RFW9;E5RIK4;E5RG54;E5RH48;E5RH01;E5RG66;E5RI72;E5RI03;E5RJP0;H0YB99;E5RG86;E5RH08;E5RJQ2;E5RG80;E5RJI4;E9PBI4	PTK2	0.00458809	0.00108209	0.0111232	-0.0344347			5.634e-86	25	29	23.7	24.6	8.19326	76884000	79167000	8.32383	99324000	111460000	20	21	19	20	114.25	22	21	9.45843
849	Exportin-7	Q9UIA9;E7ESC6;E9PEN8;H0YBE1;E5RIW1	XPO7	-0.0955663	-0.0267621	0.270992	-0.0770812			1.6322e-203	35	38	25.6	23.9	8.28657	100770000	92684000	8.21801	76300000	88903000	24	23	23	22	123.91	28	27	9.04273
851	39S ribosomal protein L22, mitochondrial	Q9NWU5;E7ESL0;J3KQY1;Q9NWU5-2;Q9NWU5-3	MRPL22	-0.225908	-0.227544	-0.249282	NaN			4.7748e-150	12	14	39.8	39.8	7.72757	25103000	28300000	7.67516	23449000	23884000	8	8	8	8	23.64	8	8	9.06513
854		E7ESP4;E7EMF1;E9PB77;D6RG08	ITGA2	-0.27285	-0.235872	NaN	0.280938			0	3	4	36.5	34.7	8.25522	96467000	83513000	7.84632	30992000	39204000	27	26	1	1	102.83	27	1	8.97822
855	Metastasis-associated protein MTA1	Q13330-3;E7ESY4;Q13330;Q13330-2;H0Y4T7;F8VSM3;F8W9Y9	MTA1	0.126416	0.0585597	-0.403117	NaN			6.0207e-104	11	17	20.6	23.4	7.60467	18627000	21613000	7.66538	23417000	22862000	11	13	8	10	79.192	13	10	9.22536
856	NADH dehydrogenase [ubiquinone] 1 alpha subcomplex subunit 10, mitochondrial	O95299;E7ESZ7;Q8WXC9;H7C2W5;H7C1Y7;H7C2X4;C9J6X0;Q8N1B9	NDUFA10	-0.242955	-0.134772	-0.648456	-0.0266143			1.8726e-153	23	22	36.6	34.4	8.47917	143790000	157620000	8.54341	173750000	175720000	13	12	13	12	40.75	13	13	10.0107
859	Pericentriolar material 1 protein	E7ETA6;Q15154;E7EV56;Q15154-2;H0YBA1;A6NNN6;Q15154-3;E9PGW9;E7EV93;E5RGQ4;H0YAQ4	PCM1	0.107079	-0.104909	0.0215349	NaN			2.5985e-53	49	47	9.7	8.4	7.91653	38178000	44337000	7.89644	35891000	42895000	17	16	17	16	227.73	22	22	9.61542
861	Aspartyl aminopeptidase	Q9ULA0;E7ETB3;E7EMB6;F8WAN0;B9ZVU2;C9JBE1;E7EPX3;C9J1E2;E5RJ35;C9JRG3;E3W974	DNPEP	-0.147447	-0.12543	-0.741111	NaN			9.4972e-40	15	13	28.4	28.8	7.89258	37139000	40948000	7.81568	33406000	32009000	11	11	11	11	52.428	12	12	9.12642
862	40S ribosomal protein S24	P62847-2;E7ETK0;P62847-3;P62847;P62847-4	RPS24	0.0717153	-0.0118936	0.194391	0.12408			7.6839e-28	43	44	36.2	36.2	8.78231	244940000	360840000	8.92489	468980000	372200000	5	5	5	5	15.069	5	5	10.1624
864	39S ribosomal protein L3, mitochondrial	P09001;H0Y9G6;E7ETU7;E9PF06;D6RC14	MRPL3	-0.126006	-0.227924	-0.247002	NaN			1.0939e-24	15	21	25.6	27.3	7.96416	44530000	47548000	7.67011	23552000	23233000	10	10	10	10	38.632	11	11	9.21487
867	Basic leucine zipper and W2 domain-containing protein 2	E7ETZ4;Q9Y6E2;Q75MG1;B5MCH7;E7EMS9;B5MCE7;C9JF98;E9PFD4;F8WDX8	BZW2	0.0612928	-0.0728666	0.296241	-0.101107			1.7699e-200	49	53	46.1	44.4	8.82174	292960000	370390000	8.50114	162900000	154160000	17	19	17	18	46.913	21	19	9.9334
868	Rab GDP dissociation inhibitor beta	P50395;E7EU23;P50395-2;Q5SX87;Q5SX90;Q5SX91	GDI2	0.0404983	-0.0334808	0.239454	0.00171303			0	80	66	69.4	69.4	9.35324	994410000	1261100000	9.14498	708310000	688020000	32	33	16	16	50.663	33	16	10.878
870	Casein kinase II subunit alpha;Casein kinase II subunit alpha 3	E7EU96;P68400;Q8NEV1;P68400-2	CSNK2A1;CSNK2A3	0.0730811	0.0353084	-0.122951	0.260672			4.6659e-294	37	34	52.7	53	8.7506	252640000	310480000	8.59064	205310000	184310000	17	18	17	18	45.31	18	18	10.1497
871	UTP--glucose-1-phosphate uridylyltransferase	Q16851;E7EUC7;C9JQU9;C9J6Q0	UGP2	0.182666	-0.158597	0.182308	0.0706282			1.6838e-196	2	2	50.4	36.6	7.01878	4400000	6042100	6.74629	2597800	2977800	20	17	1	1	56.94	22	1	9.87826
872	ATP-binding cassette sub-family D member 3	E7EUE1;P28288;F5GYC1;P28288-2;P28288-3	ABCD3	-0.14346	0.0179661	-0.155165	-0.041916			1.2051e-112	27	35	32.2	31.9	8.25715	91137000	89647000	7.82256	31602000	34857000	18	18	18	18	78.401	22	22	9.7065
874	Glyceraldehyde-3-phosphate dehydrogenase	E7EUT4;E7EUT5;O14556	GAPDH	-0.0682677	0.123305	-0.170253	-0.0725039			0	5	4	92.5	90.1	7.33732	10491000	11251000	7.07423	5938300	5925500	25	24	2	2	31.548	28	2	10.3907
875	Ankyrin repeat domain-containing protein 17	H0YM23;E7EUV3;O75179-2;O75179;G5E964;H0YLQ3;O75179-4;O75179-3;O75179-5;H0YMS3	ANKRD17	0.0971785	-0.082974	-0.191124	0.177233			9.4795e-48	20	23	6.3	7.2	7.31471	10206000	10434000	7.36335	10342000	12744000	13	15	7	9	263.25	18	11	7.97943
881	Microtubule-associated protein;Microtubule-associated protein 4	E7EVA0;P27816;P27816-6;P27816-2;B9ZVR1;E9PGM5;P27816-4;B5MEG9;H0Y2V1;F8W9U4;B4DSQ1;H7C456;P27816-7;P27816-3	MAP4	0.0365833	-0.0078318	0.541011	0.0430174			0	166	167	30	30.1	9.03169	530200000	545470000	9.04198	521630000	579870000	60	59	24	24	245.44	63	25	10.7674
882	Autophagy-related protein 16-1	Q676U5-2;Q676U5;E7EVC7;Q676U5-3;Q676U5-4;Q676U5-5;C9J8C6;C9J1B2	ATG16L1	0.159066	0.11942	0.101786	-0.0375413			4.8878e-31	11	8	8.2	8.2	7.40963	11287000	14395000	7.09156	6818000	5528900	5	5	5	5	66.295	5	5	8.4209
884	Protein polybromo-1	E7EVG2;Q86U86-5;Q86U86-4;Q86U86-7;Q86U86-9;Q86U86-2;Q86U86-8;Q86U86;Q86U86-3;H0Y5B5;Q86U86-6;C9JPI5	PBRM1	-0.0231478	-0.111508	-0.487126	-0.0633516			6.8905e-38	14	13	7.8	8.4	7.34877	12313000	10010000	7.3146	10049000	10586000	8	8	8	8	168.5	12	12	9.38054
889		E7EVY3;H0Y9H6;H0YD33	CAST	-0.0319745	-0.227164	0.316348	0.0333709			1.3992e-251	5	4	32.6	36.1	6.89544	3831700	4028600	7.15576	6159400	8155000	16	19	2	2	74.918	19	2	9.76493
891	Protein SDA1 homolog	E7EW05;Q9NVU7;Q9NVU7-2;F8W8T7;D6RC74	SDAD1	0.205263	0.0681433	-0.439403	0.0613667			4.6196e-64	20	21	22.9	21.4	7.91836	38394000	44469000	7.78901	31292000	30227000	13	13	13	13	75.44	14	14	9.36327
892	Unconventional myosin-VI	Q9UM54-6;E7EW20	MYO6	-0.28489	0.0292624	-0.0941769	-0.103826			0	2	4	36.3	37.7	7.26069	10454000	7772000	7.24593	8205000	9412000	46	50	1	1	148.66	52	1	10.0508
894	Filamin-binding LIM protein 1	E7EWE8;Q8WUP2-3;Q8WUP2;Q8WUP2-2;D6RAI6;E7EPI5;E7EN81;D6R9I4;D6RA19;D6R9V9	FBLIM1	0.19313	0.113381	NaN	-0.0904945			1.8877e-27	17	18	48.6	48.6	8.54637	143200000	208650000	8.23641	94063000	78288000	9	9	9	9	15.934	9	9	9.10161
898	Ubiquitin-conjugating enzyme E2 L3	P68036;E7EWS7;P68036-2	UBE2L3	0.00958974	-0.00967285	-0.0479468	-0.141708			1.9548e-140	37	28	58.4	58.4	8.85064	309100000	399890000	8.93883	473140000	395490000	8	8	8	8	17.861	8	8	10.1216
899	GPI ethanolamine phosphate transferase 2	E7EWV1;Q5H8A4-2;Q5H8A4;Q5H8A4-4;E7EM50;D6RFE8;Q5H8A4-5;B4DKC7;Q5H8A4-3;D6R9J9	PIGG	0.0188328	-0.23713	NaN	0.00772592			1.6236e-23	6	6	6.6	4.9	7.04716	5179400	5967200	7.04794	4808600	6358900	4	3	4	3	98.842	6	6	8.08196
904	5-nucleotidase domain-containing protein 2	Q9H857-2;Q9H857;E9PAL9;Q9H857-3;C9JTZ6;Q9H857-4;H7C519;H7C4G8;C9J036	NT5DC2	-0.205926	-0.238638	-0.786151	NaN			2.8794e-81	23	24	33.5	23.5	8.3928	123030000	124020000	8.12241	63821000	68737000	16	11	16	11	57.203	18	18	9.43356
906	Ribonucleoprotein PTB-binding 1	E9PAU2;Q8IY67-2;Q8IY67;K7EKR9;K7EKA4;Q8IY67-3;K7EQG2	RAVER1	0.0184076	0.0840755	-0.424799	0.00768296			4.2777e-117	38	37	36.9	39.2	8.26658	85406000	99341000	8.15881	70387000	73766000	16	16	16	16	79.578	18	18	9.15253
909	Pyruvate dehydrogenase protein X component, mitochondrial	E9PB14;O00330;H0YD97;O00330-2;E9PRI6	PDHX	-0.170261	-0.0888376	-0.496982	-0.0973536			1.5975e-82	10	8	23.7	25.9	7.99169	50266000	47839000	7.35292	11473000	11065000	9	11	7	8	51.459	12	9	8.93897
910	Anoctamin-6	E9PB30;Q4KMQ2;Q4KMQ2-2;E9PCT2	ANO6	-0.0845605	0.0979162	-0.370785	-0.140781			3.5117e-35	19	18	13.3	10.1	7.92839	44016000	40782000	7.80079	30622000	32589000	10	8	10	8	103.96	10	10	9.5617
914	Conserved oligomeric Golgi complex subunit 1	E9PBL8;Q8WTW3;J3KSY3;J3QKY9;J3QLT5	COG1	-0.171732	-0.0975884	-0.137248	NaN			8.9306e-28	13	8	8.9	9.4	7.32754	11915000	9343700	7.29101	9245900	10298000	8	8	8	8	107.16	11	11	8.56941
916	Acylglycerol kinase, mitochondrial	E9PC15;Q53H12;E9PG39	AGK	-0.157535	-0.165351	-0.556226	-0.144979			7.7669e-100	24	22	36.3	36.3	8.16764	73534000	73580000	8.03153	55076000	52459000	11	10	11	10	43.796	13	13	9.79452
919	Rho guanine nucleotide exchange factor 28	Q8N1W1-4;Q8N1W1-3;Q8N1W1;E9PC75;Q8N1W1-5;Q8N1W1-2;D6RGZ3;D6RAP0	ARHGEF28	0.241428	0.0710044	0.513685	-0.180028			1.1682e-48	28	27	11.4	10.3	7.67025	23427000	23374000	7.5675	17379000	19561000	13	12	13	12	185.84	13	13	8.53682
923	Zinc finger E-box-binding homeobox 1	G3V1R3;F5H4I8;Q5VZ84;E9PCM7;P37275;P37275-2;H0YME0;H0YKM9;H0YMD3;H0YK86;H0YND9;H0YMN2	ZEB1	-0.138187	-0.139219	0.189116	0.0406236			4.8096e-130	14	16	15.3	16.9	7.33209	10751000	10732000	7.40171	10964000	14254000	10	11	10	10	99.323	12	11	8.32358
925	Anaphase-promoting complex subunit 4	Q9UJX5;E9PCR4;Q9UJX5-2;D6RAP6;D6RFM7	ANAPC4	0.200397	0.0713157	-0.4484	0.00382887			3.197e-80	8	11	12.1	10.9	7.32993	8399300	12976000	7.33492	10335000	11288000	7	6	7	6	92.115	9	9	8.55358
927	Golgi SNAP receptor complex member 1	E9PCW1;O95249;K7EJC8;G5E9T8;J3KST5;B4DQA8;F6RU00	GOSR1	0.133241	0.0661564	0.0826766	0.0723172			4.5442e-64	17	16	48	48.8	7.79309	25827000	36274000	7.83926	36701000	32364000	11	12	11	12	28.293	12	12	8.88903
930	Adenylyl cyclase-associated protein;Adenylyl cyclase-associated protein 2	E9PDI2;P40123;B7Z1C4;B7Z385;F8WDB9	CAP2	-0.158432	0.109171	NaN	NaN			7.15e-38	4	4	14	11.8	7.46368	14936000	14150000	6.71022	2636100	2495100	5	4	4	3	49.822	7	6	8.82018
933	WD repeat-containing protein 6	E9PDU5;Q9NNW5;E9PBK6;C9K020;C9JFP6	WDR6	-0.0708749	-0.190239	0.0821521	-0.30233			2.0093e-77	26	18	20.6	18.5	7.76611	29438000	28922000	7.81614	29645000	35839000	16	14	16	14	116.17	17	17	8.85348
934	Kinesin-like protein KIF13A	Q9H1H9-3;Q9H1H9-4;Q9H1H9-2;E9PDX3;Q9H1H9;H3BNE9;H0Y307;H0Y9Z7;H0Y925	KIF13A	0.0762176	0.291429	-0.180488	0.169084			1.0999e-37	3	2	4.6	2.8	6.35966	1139800	1149300	6.21793	827960	823690	7	4	3	2	196.07	8	4	7.88302
937	Dihydrolipoyllysine-residue acetyltransferase component of pyruvate dehydrogenase complex, mitochondrial	E9PEJ4;P10515;H0YDD4;F5H7M3	DLAT	-0.213999	-0.134637	-0.603481	-0.0506587			2.5963e-67	25	31	23.4	23.4	8.4865	158310000	148250000	8.13837	65679000	71840000	11	11	11	11	57.586	12	12	9.95612
938	Probable phospholipid-transporting ATPase IH	H0Y547;P98196;E9PEJ6;H0Y8F0	ATP11A	0.0462119	-0.0162369	-0.298236	0.13003			5.7142e-14	3	4	5.6	5.2	7.08016	5547300	6479700	7.20115	6620200	9271300	3	3	3	3	106.51	6	6	8.66352
939	Nesprin-1	Q8NF91-4;E9PEL9;E7ENN3;Q8NF91;Q8NF91-8;Q8NF91-2;H0Y325;H0Y326;F8WAI0;Q8NF91-9;Q8NF91-3;Q5JV20;F5H6R8;Q8NF91-7;F5GZ83	SYNE1	-0.0709201	-0.0186523	-0.253527	NaN			1.2127e-65	65	77	3.2	3.5	8.56481	170530000	196590000	8.4532	143790000	140130000	25	26	25	26	1005.2	28	28	9.68879
940	Lipopolysaccharide-responsive and beige-like anchor protein	E9PEM5;P50851-2;F5H1X8;P50851;H0YAC6;H0Y9N9	LRBA	-0.251734	-0.273257	-0.110461	-0.162775			1.518e-71	32	37	5.9	8	7.74834	30201000	25818000	7.76762	26741000	31822000	14	17	14	17	286.97	18	18	9.11787
943	Dihydrolipoyl dehydrogenase, mitochondrial;Dihydrolipoyl dehydrogenase	E9PEX6;P09622;B4DT69;B4DHG0;F8WDM5;F2Z2E3	DLD	-0.129097	-0.0804539	-0.609352	-0.187234			4.5812e-184	39	52	35.2	27	8.91998	407380000	424350000	8.55465	178530000	180110000	14	12	14	12	51.815	14	14	9.9448
944	Protein diaphanous homolog 1	E9PEZ3;O60610;H9KV28;O60610-2;B9ZVX0;E9PHQ0;O60610-3;E7ET75;E7ERW8;E7EMV0;B4E2I7;E5RJ79;H7C2W8	DIAPH1	-0.118566	-0.110135	-0.109887	0.0500737			0	121	119	36.5	35.5	8.77082	314900000	275060000	8.69277	224860000	268050000	44	44	44	44	141.06	49	48	9.57073
945	Hydroxyacyl-coenzyme A dehydrogenase, mitochondrial	Q16836;E9PF18;J3KQ17;Q16836-2	HADH	-0.17463	-0.103117	-0.219023	-0.0629136			4.2051e-178	42	38	55.4	57.6	8.43197	129940000	140440000	8.24699	89733000	86869000	12	13	12	13	34.293	13	13	9.806
946	Transducin beta-like protein 2	E9PF19;Q9Y4P3;C9JVF0;F8WCR3;F8WDI9	TBL2	0.0557767	-0.17562	-0.46678	0.182698			1.9661e-182	30	27	35	35	8.19504	69949000	86744000	7.85745	33887000	38132000	13	13	13	13	45.935	13	13	9.42351
951	Endoplasmic reticulum-Golgi intermediate compartment protein 3	H0Y621;Q9Y282;Q9Y282-3;H7BXI5;H0Y5K5;E9PFA8;Q9Y282-2;A6PVJ2;H0Y802;H0Y6Z0	ERGIC3	-0.0721576	-0.123391	-0.61631	NaN			1.7798e-15	5	7	14.7	14.7	7.90932	36963000	44192000	7.6881	24460000	24304000	4	5	4	5	36.851	5	5	9.04202
954	Serine/threonine-protein phosphatase 2A 56 kDa regulatory subunit delta isoform	E9PFR3;Q14738;Q14738-3;H0Y8C4;Q14738-2;H7C5Q9	PPP2R5D	-0.0343992	-0.00112564	0.0465798	-0.0493931			3.6003e-116	20	18	36.7	30	7.97902	47229000	48056000	7.63646	19970000	23327000	17	14	14	11	69.116	18	15	9.25681
955	AP-2 complex subunit mu	Q96CW1-2;Q96CW1;E9PFW3;C9JJ47;C9JGT8;C9JJD3;C9JPV8;H7C4C3	AP2M1	-0.100608	-0.0732892	-0.790679	0.0146084			0	17	18	40.4	40.2	8.53929	170710000	175450000	8.40993	135410000	121590000	17	15	11	10	49.389	18	11	10.1628
956		F8W9I4;E9PFY5	MLLT4	0.187718	NaN	NaN	0.113201			1.046e-43	2	1	40.1	40.1	6.46489	1536300	1380500	6.22973	768410	928830	7	7	1	1	28.908	7	1	8.36312
958	FCH and double SH3 domains protein 2	O94868-2;O94868;E9PG19;O94868-3;E7ENZ2;B8ZZW8;C9JM66	FCHSD2	0.2464	-0.0387986	NaN	0.158729			3.2144e-09	4	4	5	5	7.02625	4867100	5755600	7.16791	7260900	7459100	3	3	3	3	77.751	3	3	7.83605
961	Chromodomain-helicase-DNA-binding protein 3	Q12873;E9PG89;Q12873-2	CHD3	0.179753	-0.177849	-0.657642	-0.172676			1.6089e-46	13	17	7.4	8.4	6.91045	4067100	4069600	6.95832	4076500	5008300	13	15	4	5	226.59	16	6	9.11197
962	Sideroflexin-4	E9PGB5;Q6P4A7;Q6P4A7-2;F2Z386;Q6P4A7-3;B1AMV7	SFXN4	NaN	0.190619	NaN	-0.259294			3.0856e-09	1	3	3.7	11.6	6.03981	399320	696650	6.71655	2888900	2317700	1	3	1	3	36.886	4	4	8.26637
966	RNA-binding protein 6	E9PGM9;P78332;F8WCA5;B4E0G6;P78332-2;B4DNY1;C9J250;C9JII0;C9JSL1;F8WF63	RBM6	0.0450988	-0.0604162	-0.598996	0.0531507			3.3394e-39	18	16	14.5	13.6	7.67146	23229000	23702000	7.61244	19121000	21847000	13	12	12	11	113.93	16	15	8.60679
969	Leucine-rich repeat flightless-interacting protein 1	E9PGZ2	LRRFIP1	-0.125035	-0.00800876	0.201334	NaN			2.8276e-107	12	6	19.5	20.3	7.74214	27411000	27814000	7.5288	17310000	16481000	11	11	5	4	73.06	12	5	9.12817
970	Thioredoxin-dependent peroxide reductase, mitochondrial	E9PH29;P30048	PRDX3	-0.239085	-0.290078	-0.535692	-0.175815			5.822e-93	28	26	33.6	33.6	8.96468	445930000	475950000	8.90577	409590000	395360000	8	8	8	8	25.838	8	8	10.4125
971	NADH dehydrogenase [ubiquinone] 1 beta subcomplex subunit 9	E9PH64;Q9Y6M9;E7EWZ0;E9PF49	NDUFB9	-0.214482	-0.117666	-0.440989	-0.0189984			1.5267e-105	11	10	51.2	51.2	7.93031	41876000	43300000	7.8702	38972000	35194000	7	7	7	7	20.383	7	7	9.60105
975	Phospholipid scramblase 4	Q9NRQ2-2;E9PHR9;Q9NRQ2;C9J6E1	PLSCR4	0.317844	0.0327292	NaN	NaN			1.2472e-27	2	3	9.8	9.8	7.30374	8463100	11662000	6.97678	5261000	4218500	2	2	2	2	24.797	2	2	7.03254
976	LanC-like protein 1	E9PHS0;O43813;F8WDS9	LANCL1	-0.0736832	-0.0491467	NaN	-0.207484			3.0027e-16	9	10	22.4	22.4	7.77871	28441000	31636000	7.43302	14633000	12470000	4	4	4	4	22.042	4	4	8.58124
977	DNA-directed RNA polymerase II subunit RPB4	E9PHV4;O15514;E9PB93	POLR2D	0.137033	0.283959	NaN	0.0323727			1.3657e-72	3	3	30.9	30.9	6.6039	1804600	2212300	6.72032	3145700	2106200	2	2	2	2	12.777	3	3	9.02148
980	Maestro heat-like repeat-containing protein family member 1	E9PHY8;Q8NDA8;Q8NDA8-2;Q8NDA8-7;Q8NDA8-3;Q8NDA8-6;Q8NDA8-4;Q8NDA8-5	MROH1	-0.143698	-0.0673621	-0.402369	NaN			7.161e-81	22	20	12.6	11.3	7.65807	24805000	20701000	7.67639	22818000	24649000	18	17	18	17	180.28	27	27	8.03161
981	GDP-mannose 4,6 dehydratase	E9PI88;O60547	GMDS	-0.113679	-0.0395196	-0.0247899	0.046753			5.6445e-12	9	9	14	11.7	7.53778	16091000	18406000	7.29363	10301000	9361000	5	4	5	4	39.053	5	5	9.11281
982	Nuclear transcription factor Y subunit gamma	Q5T6K7;E9PI99;Q13952-6;Q5T6K5;Q13952-7;Q13952-2;Q13952-5;Q13952-3;Q13952;E9PIG7;E9PL11;Q13952-4;E9PJA8;E9PQR2	NFYC	0.198521	0.205748	-0.158996	NaN			1.1966e-20	6	6	42.6	48.8	7.24455	7455500	10105000	7.10978	7464900	5411300	5	6	5	6	14.909	6	6	8.39071
989	Cysteine and histidine-rich protein 1	E9PJD7;Q6ZMK1-2;Q6ZMK1;E9PQ42	CYHR1	-0.236883	-0.0859089	NaN	NaN			7.0551e-10	2	3	4.7	6.4	6.22183	792380	874180	6.38484	1257000	1168700	2	3	2	3	43.813	4	4	7.38609
992	Acyl-coenzyme A thioesterase 8	H7C5A7;E9PJN0;O14734;H0Y698;Q9BR14;E9PMC4;E9PIS4;E9PRD4	ACOT8	-0.114611	-0.0452747	-0.203252	NaN			4.981e-17	4	3	26.8	14.8	7.14498	6170100	7792500	6.74887	2806700	2802100	4	2	4	2	23.333	4	4	8.05918
995	Poly [ADP-ribose] polymerase 10	E9PK67;Q53GL7;E9PNI7	PARP10	-0.0416091	NaN	NaN	NaN			3.8633e-08	2	1	2.7	1.3	6.5272	1838400	1528400	6.08023	626320	576540	2	1	2	1	109.1	2	2	7.70133
1000	Serine/threonine-protein phosphatase 6 regulatory subunit 3	H7BXH2;E9PKF6;Q5H9R7-6;Q5H9R7-2;Q5H9R7;Q5H9R7-5;G8JLI3;Q5H9R7-3;Q5H9R7-4;E9PQP7;E9PK08;E9PNN8;H0YEN2;E9PKG4;H0YDW1;E9PJD8	PPP6R3	0.137947	0.055677	0.441342	-0.0480475			4.312e-97	21	23	17.5	21.2	8.07137	53286000	64570000	8.06062	55104000	59873000	13	15	13	15	92.407	17	17	9.29544
1002	Protein arginine N-methyltransferase 1	E9PKG1;Q99873-3;Q99873-2;Q99873-4;Q99873;H7C2I1;E9PQ98;E9PIX6;E9PNR9;H0YDE4;E9PMW9;E9PI83;Q9NR22-2;Q9NR22;E9PMZ2	PRMT1	0.0115856	-0.033886	-0.26951	-0.0244276			2.3668e-121	63	56	41.2	46.2	9.10961	689990000	597140000	8.8913	404040000	374530000	15	18	15	18	37.709	19	19	10.3639
1003	GDP-L-fucose synthase	E9PKL9;Q13630;E9PP14;E9PLH9;E9PP60;H0YE90	TSTA3	0.0459337	0.003308	-0.0228959	0.156217			1.9753e-125	14	17	39.9	39.9	8.2782	85655000	104100000	8.00497	51849000	49302000	8	8	8	8	29.666	8	8	9.44786
1004	Tripartite motif-containing protein 3	O75382-2;E9PKS6;O75382;O75382-4;O75382-3;F5GX85;E9PMK8;E9PMW5;Q9C040;D3DP09	TRIM3	-0.0112887	0.0893467	NaN	0.00492501			7.2726e-86	11	21	12.4	19.1	7.61791	18855000	22632000	7.60457	19691000	20541000	7	11	7	11	79.609	17	17	7.88379
1008		E9PL57;F8VSA6;E9PS38;Q86V88-3;Q86V88-2;Q86V88	NEDD8-MDP1;NEDD8	NaN	0.140613	0.156696	0.0735564			2.4257e-58	1	3	31.8	26.5	6.34455	1169900	1041000	6.34901	1180200	1053400	5	4	2	2	19.536	5	2	9.52054
1011	Puromycin-sensitive aminopeptidase	E9PLK3;P55786;B7Z463;A6NEC2;E5RJ24;E7EWZ2;F5GZY4;H0YAQ6;H0YDG0;A6NEC2-2;E9PP11;E9PJ74;L7N488;H0YCQ5;E9PRQ5;E9PJY4;E9PPD4;A6NEC2-3;E9PI82;E9PJF9;E9PPZ2	NPEPPS	-0.144221	-0.150076	-0.0148849	-0.163928			0	133	124	48.4	49	9.12169	675550000	647840000	9.23452	792390000	923640000	40	39	40	39	102.99	43	43	10.0847
1014		E9PLY5	MACF1	-0.266756	-0.180074	NaN	-0.0894426			0	10	12	51.1	52.3	7.34659	12429000	9783000	7.43326	11727000	15391000	64	66	2	2	159.92	68	2	8.6669
1015	Ubiquitin carboxyl-terminal hydrolase;Ubiquitin carboxyl-terminal hydrolase 47	E9PM46;Q96K76;Q96K76-2;Q96K76-3	USP47	-0.0314754	0.00397646	0.205953	0.0643033			3.4182e-257	44	41	22.4	20.7	8.13268	72859000	62868000	8.0535	53428000	59686000	25	23	25	23	154.7	31	31	9.48917
1017	Small acidic protein	E9PM92;O00193;E9PRZ9;E9PQA1;E3W975	C11orf58;SMAP	0.00816256	0.0927557	0.194855	-0.216103			3.9382e-234	17	19	25.6	30.8	7.57656	16328000	21392000	7.71999	28379000	24100000	3	4	3	4	17.506	4	4	9.83998
1018	Malic enzyme;NADP-dependent malic enzyme, mitochondrial	E9PMB9;Q16798;Q6TCH8;B7Z6V0	ME3	0.00172222	-0.219295	-0.361261	NaN			5.1723e-46	2	4	8.4	14.3	7.23636	8091300	9142000	6.93969	3794300	4909100	4	6	2	4	64.378	8	6	8.78343
1019	Methylosome subunit pICln	E9PMI6;J3KN38;P54105;E9PJF4	CLNS1A	0.205014	0.201056	NaN	0.14699			1.2255e-69	6	6	37.7	37.7	7.72221	21322000	31427000	7.58925	20812000	18025000	4	4	4	4	18.259	5	5	8.46982
1021	Protein FAM118B	E9PMJ2;J3KP39;Q9BPY3;G3V179;E9PIM5;E9PMW3	FAM118B	-0.0201447	-0.270557	-0.149098	-0.129789			1.5243e-63	7	7	16.7	29.7	7.54028	16016000	18680000	7.16631	6919700	7746300	5	6	5	6	39.136	7	7	8.52466
1024	LIM domain only protein 7	E9PMS6;Q8WWI1-3;Q8WWI1-4;F8WD26;Q8WWI1-2;J3KP06;Q8WWI1;E9PMP7;E9PLH4;E9PMT2;H0Y424;E9PLU6;E9PK58;H0YE95;E9PJ10;H0YDQ3;H0YDG6	LMO7	-0.0458723	-0.0694818	-0.134859	0.114938			2.0483e-23	11	12	9.1	10.1	7.44337	12838000	14919000	7.34244	10860000	11141000	8	9	8	9	145.42	9	9	8.91891
1025	Rho-related GTP-binding protein RhoC	Q5JR08;P08134;E9PN11;E9PQH6;Q5JR07;Q5JR05;Q5JR06;E9PLA2	RHOC	-0.0513829	8.90009e-05	0.211163	0.144722			1.6807e-303	7	5	54.5	49.7	8.24768	81920000	94959000	8.02135	56124000	48917000	9	8	3	2	21.58	9	3	9.76282
1026	NADH dehydrogenase [ubiquinone] iron-sulfur protein 8, mitochondrial	E9PN51;F8W9K7;E9PPW7;O00217;E9PKH6;H0YDT4	NDUFS8	-0.155886	-0.0643893	-0.637576	-0.100571			5.7105e-42	12	11	53.6	46.4	7.85098	33330000	37626000	7.82485	38236000	28575000	6	5	6	5	12.405	6	6	9.61787
1027	Trafficking protein particle complex subunit 4	Q9Y296;E9PN70;E9PKS9;B4DME1;E9PQE8;G3V1A0;G5EA23	TRAPPC4	0.192501	0.24885	0.0323651	0.0159479			3.0085e-50	5	4	42	37.9	7.27393	7406200	11384000	7.03989	5929400	5032800	8	8	3	3	24.34	10	5	8.6255
1028	Ribonuclease H2 subunit C	Q8TDP1-2;Q8TDP1;E9PN81;H0YEF3;E9PKP0;H0YE52;H0YCP5	RNASEH2C	0.300924	0.233509	NaN	-0.253506			1.3637e-121	4	5	28.2	28.2	6.91021	3189200	4943100	6.82812	3819200	2912500	4	4	4	4	17.712	5	5	7.91247
1034	CD59 glycoprotein	E9PNW4;P13987;E9PR17;H0YET2	CD59	0.156491	0.115434	0.153966	0.120898			3.1722e-20	16	12	29.6	29.6	8.67308	184000000	287060000	8.63819	263060000	171640000	3	4	3	4	11.985	4	4	10.2344
1035	Amyloid beta A4 precursor protein-binding family B member 1	E9PNW7;H7BYH3;O00213-3;O00213-2;O00213;J3KPL8	APBB1	-0.116011	-0.0587099	NaN	NaN			1.6945e-18	2	2	16.4	16.4	6.71871	2855400	2377000	6.55168	1829200	1732800	2	2	2	2	28.998	2	2	7.80259
1042	Histone-lysine N-methyltransferase SETDB1	E9PRF4;Q15047-3;Q15047;E9PQM8;Q15047-2;E9PAP1;B0QZE6;E9PS59	SETDB1	0.148351	NaN	-0.470663	-0.143185			6.0836e-09	3	1	2.7	1.3	6.72621	2694200	2629600	6.65756	2293800	2251500	3	1	3	1	139.39	5	4	8.68623
1043	Ribosomal protein S6 kinase;Ribosomal protein S6 kinase alpha-1	E9PRI4;E9PGT3;Q15418;Q15418-2;Q15418-3;E9PAN7;B7Z3B5;E9PMM7;D6R910;D6RHW7;Q5SVM6;Q5SVM7;A6NND1;Q5TI62;Q96GX5-2;Q96GX5-3;Q96GX5	RPS6KA1	0.145627	0.0244017	-0.0688963	-0.091519			7.6593e-65	10	9	23.1	25.2	7.26989	8919600	9696400	7.2293	8401500	8553500	15	16	7	8	81.146	23	13	8.84882
1044	ARL14 effector protein	E9PRK7;Q8N8R7	ARL14EP	-0.0583344	-0.063397	-0.596909	-0.24442			6.4901e-07	2	2	14.9	9.5	6.51668	1487800	1798300	6.15597	686620	745500	2	1	2	1	19.136	2	2	8.20118
1048	N-terminal kinase-like protein	Q96KG9-3;E9PS17;Q96KG9-2;Q96KG9;E9PK59;Q96KG9-4;Q96KG9-5;E9PPN3;Q96KG9-6;H0YDH0;H0YCI6	SCYL1	0.0997272	0.0321837	0.321132	0.116614			1.0594e-222	18	20	27.7	30.7	7.98839	46703000	50658000	8.10585	64490000	63111000	15	17	15	17	78.695	18	18	9.37332
1049	Alpha-ketoglutarate-dependent dioxygenase alkB homolog 3	E9PSA5;Q96Q83;E9PRD0;E9PRJ2;Q96Q83-2;E9PN35	ALKBH3	0.0477411	0.257308	NaN	NaN			1.5707e-10	2	3	11.7	15.7	6.45312	1176000	1662700	6.32968	1115900	1020500	2	3	2	3	25.942	3	3	7.39813
1051	Transmembrane 9 superfamily member 1	E9PSI1;E9PQI5;E9PQ80;E9PL78;E9PJM1;O15321-2;E9PMQ9;O15321;E9PQY7;E9PS99;E9PJC4;G3V1B9;E9PNW2;H0YI89	TM9SF1;CHMP4A	-0.0231478	-0.222981	0.191292	0.162522			1.2e-120	7	5	7.6	11.3	7.19223	6159400	9408800	6.97358	4111200	5298600	6	8	4	3	92.386	12	6	9.2616
1052	Constitutive coactivator of peroxisome proliferator-activated receptor gamma	F2Z2E1;Q96EK7;F5GZX9;F5GY05;Q96EK7-2;B4DL34	FAM120B	-0.00989987	0.189976	NaN	0.202899			8.7155e-12	5	4	7	5.1	6.87	3417500	3995600	6.67316	2346100	2365400	6	4	6	4	101.06	6	6	7.75443
1055	Myosin-14	Q7Z406;Q7Z406-6;F2Z2U8;Q7Z406-2;G8JLL9;Q7Z406-4;Q7Z406-5;M0QY43	MYH14	-0.00388279	-0.158198	0.303171	0.0946817			6.4724e-252	19	22	7	6.5	8.88874	383700000	390290000	8.75926	299300000	275150000	15	15	3	2	227.87	18	5	9.57032
1056	Nucleoside diphosphate kinase, mitochondrial;Nucleoside diphosphate kinase	O00746;Q4TT34;F2Z2X0;H0Y6J0;A2IDD0;A2IDC9;H7C2G9	NME4	-0.039128	0.0637074	NaN	NaN			7.0909e-23	9	9	41.2	41.2	7.21503	7840000	8567200	7.35349	10700000	11868000	6	6	6	6	20.658	6	6	8.48167
1057	Exportin-4	Q9C0E2;F2Z2X4	XPO4	0.0439849	0.00439254	0.189029	NaN			1.8267e-184	17	20	18	18.3	7.77474	29820000	29712000	7.75312	28224000	28415000	15	16	15	16	130.14	22	22	8.92892
1060	Retinoic acid-induced protein 3	F5GWG3;Q8NFJ5	GPRC5A	0.25497	NaN	NaN	0.304237			9.4762e-12	4	1	4.7	4.7	7.01119	3702400	6559100	5.9628	436070	481850	1	1	1	1	30.618	1	1	7.93874
1062	Pre-mRNA-splicing factor RBM22	Q9NW64-2;F5GWK3;Q9NW64;E5RJW4;E5RHA8	RBM22	0.0305501	-0.015167	-0.381667	-0.0519747			2.4889e-40	11	12	20.8	20.8	7.77659	25379000	34406000	7.60614	20676000	19702000	7	7	7	7	41.151	8	8	9.35232
1063	Serine/threonine-protein phosphatase 2A 56 kDa regulatory subunit gamma isoform	Q13362-3;Q13362;Q13362-4;H0YJ75;F5GWP3;Q13362-2;Q96B13;H0YN84;H0YJ49;H0YJU0;H0YJZ3;H0YJ35;G3V2U3	PPP2R5C	0.126285	0.243069	0.0465798	-0.0202209			1.542e-47	3	5	17.1	20.6	6.83312	2638300	4171200	6.84061	4055200	2872900	6	8	2	4	56.66	8	4	8.49685
1065	TLD domain-containing protein 1	F5GWS3;Q6P9B6;H3BM75;H3BUB0;H3BTC5	TLDC1	0.0268898	0.131722	0.132353	-0.036446			2.3085e-40	13	11	24.2	21.2	7.88324	34747000	41679000	7.56458	20125000	16568000	7	7	7	7	48.035	8	8	8.89361
1066	Serine/threonine-protein kinase WNK1	F5GWT4;Q9H4A3-2;Q9H4A3;Q9H4A3-5;Q9H4A3-6;F5H2M7;Q9H4A3-4;F6UYG0;H0YH68;K7ENT7;Q96J92-2;Q96J92-3;Q96J92	WNK1	-0.0219809	-0.155939	-0.146479	-0.186699			2.2368e-65	36	44	7.9	7.3	7.83746	37207000	31572000	7.74291	25422000	29902000	15	14	14	13	225.5	16	15	9.12509
1068	Chromodomain-helicase-DNA-binding protein 4	F5GWX5;Q14839;Q14839-2;F5H6N4;F2Z2R5;K7EPV1;K7ESA5;I3L229;H7C3H7;H7C0J3	CHD4	0.0561912	-0.00822969	-0.571367	-0.0266508			0	133	125	31.7	31	8.54268	178570000	170320000	8.41828	122720000	139270000	53	52	41	39	217.1	56	43	9.64095
1072	Activating transcription factor 7-interacting protein 1	Q6VMQ6-2;G3V1U0;Q6VMQ6;F5GX74;A8MV73;F5H3C4;F5GZ98;F5H6X8;F5GYR7;F5H221;F8WE35;F5H8I0;F5H592;F5H2W9;F5H2H9;F5GZ10;F5H502;F5H1K9	ATF7IP	-0.171878	-0.0557193	-0.492926	0.0905778			2.1832e-19	5	6	5.1	9.3	6.77865	3037000	2969900	6.97973	4677800	4866100	4	6	4	6	118.65	6	6	8.60466
1073	Protein furry homolog-like	O94915;F5GX82;H0Y9X0;F2Z2S2;D6RJI4;O94915-2;D6R9B9	FRYL	-0.172379	-0.0669377	0.0713336	-0.0150414			4.2202e-128	54	68	10	10.2	7.84568	37320000	32774000	7.87015	32464000	41693000	26	26	24	24	339.59	32	30	9.18301
1074	Succinyl-CoA ligase [ADP-forming] subunit beta, mitochondrial	F5GXC8;Q9P2R7-2;Q9P2R7;Q5T9Q5;F5H5G8;Q5T9Q8	SUCLA2	-0.188491	-0.216109	-0.592298	-0.211541			4.7132e-94	21	24	36.3	43.7	8.42029	130930000	132270000	8.34484	107050000	114180000	16	18	16	18	43.841	18	18	9.87893
1078	Methionine aminopeptidase;Methionine aminopeptidase 1	F5GXS7;P53582;H0Y903	METAP1	0.279905	-0.0200704	0.351693	-0.251639			2.9716e-42	3	3	19	16.7	7.65361	18250000	26791000	7.41489	13163000	12832000	5	4	3	2	37.812	7	4	9.01662
1079	Dolichyl-diphosphooligosaccharide--protein glycosyltransferase subunit DAD1	F5GXX5;P61803;F5H895	DAD1	-0.0844082	-0.0815746	0.0740616	-0.0736616			5.7159e-23	15	10	47.1	47.1	8.63393	196870000	233580000	8.49741	165060000	149290000	4	5	4	5	9.5541	5	5	9.72432
1081	Polypeptide N-acetylgalactosaminyltransferase 1;Polypeptide N-acetylgalactosaminyltransferase 1 soluble form	F5GY99;Q10472;K7EJV8;Q8IUC8;Q8IUC8-2;Q08ER7;H7C2I5	GALNT1	-0.0929295	-0.233101	-0.270587	0.0647886			1.14e-41	26	28	22.6	22.6	8.37072	114410000	120400000	8.05664	51519000	62416000	10	10	10	10	57.379	11	11	9.56228
1083	Importin subunit alpha;Importin subunit alpha-7;Importin subunit alpha-6	F5H4G7;O60684;F5GYL8;O15131;Q5TFJ7	KPNA6;KPNA5	0.026467	0.159702	-0.127597	NaN			3.5885e-241	6	14	21	18.6	7.53925	16532000	18081000	7.41451	12257000	13715000	8	8	5	6	59.667	9	6	9.70149
1084	V-type proton ATPase subunit d 1	P61421;F5GYQ1;F8WEN9;J3QL14;H3BQB4;H3BSG7;H3BPS0;H3BQJ1;H3BUQ0;H3BTB5;H3BTB4	ATP6V0D1	-0.232811	-0.0638223	-0.630308	-0.0291872			1.0503e-113	18	11	31.9	23.1	8.52446	166250000	168300000	8.14041	71726000	66443000	9	7	9	7	40.329	9	9	9.79004
1086	Intraflagellar transport protein 27 homolog	F5GZ09;Q9BW83-2;Q9BW83;B1AH58;H0Y6C7;E9PE51;B1AH56	IFT27	0.0604668	-0.08549	-0.0769556	NaN			7.7486e-24	8	11	45.9	45.9	7.48052	13550000	16686000	7.35942	11672000	11205000	7	7	7	7	19.668	7	7	8.67752
1088	WASH complex subunit CCDC53	F5GZ97;Q9Y3C0;F5GWI9;F5GXZ7;F5H0A7;F5GXZ4;F5H2P1;H0YGN0	CCDC53	-0.0309031	0.200766	-0.331003	NaN			8.4292e-39	9	9	44.6	44.6	7.27112	8629200	10040000	7.43639	15618000	11696000	5	5	5	5	21.044	5	5	9.06856
1093	Rho GTPase-activating protein 4	F5GZW3;P98171;P98171-2;E9PCM6;E7EQN5;C9JLA8;C9J5M2;H7C2Z8	ARHGAP4	-0.317429	-0.302866	NaN	NaN			3.6597e-54	3	5	3.3	5.5	6.63881	2332900	2020400	6.76042	2341300	3418700	2	3	2	3	102.34	3	3	6.68298
1094	DNA-directed RNA polymerase I subunit RPA2;DNA-directed RNA polymerase	Q9H9Y6-2;Q9H9Y6;F5GZX4;F8W898;F5H643;H7C0D9;F8WDS4;F8WAK7;F8WBB9;F8WCS3;C9JJG2;C9JS83	POLR1B	0.266358	-0.0268349	-0.80186	0.197139			1.9579e-45	13	13	12.5	12.3	7.57993	17521000	20492000	7.71057	24514000	26840000	12	12	12	12	121.99	15	15	8.38484
1095	E3 ubiquitin-protein ligase TRIM21	P19474;F5H012;P19474-2;H0YDP8	TRIM21	-0.00431474	0.136665	0.074611	-0.122373			6.6177e-45	8	6	16.6	10.9	7.53593	15683000	18667000	7.27827	9219000	9760200	7	5	7	5	54.169	12	12	8.71666
1097	Gephyrin;Molybdopterin adenylyltransferase;Molybdopterin molybdenumtransferase	F8W7D6;Q9NQX3;Q9NQX3-2;F5H039;G3V582;H0YJ30;G3V4D2;G3V4R0;G3V355;H0YJR5	GPHN	0.169574	-0.00377354	0.0411546	0.052186			1.1226e-30	19	15	17.2	20.4	7.72355	24895000	28016000	7.70772	24954000	26064000	10	11	10	11	76.331	11	11	8.61252
1099	Anaphase-promoting complex subunit 5	F5H0F9;Q9UJX4;Q9UJX4-3;H0YFB5;F5H0N1;B4DFK4;F5GY68;F5H3S5;Q9UJX4-2;F5GZ05	ANAPC5	0.195389	0.162668	NaN	-0.0129096			1.0756e-72	16	16	25.5	24.1	7.68626	20855000	27703000	7.55229	19374000	16295000	14	13	14	13	83.674	16	16	7.75377
1103	G-protein coupled receptor 56;GPR56 N-terminal fragment;GPR56 C-terminal fragment	F5H144;Q9Y653-2;Q9Y653;H3BSJ6;H3BRH0;E7ENB2	GPR56	0.164329	0.23485	0.00207859	NaN			1.8855e-14	12	10	5.7	5.7	7.46468	14331000	14822000	7.02723	5942600	4704200	2	2	2	2	57.375	2	2	8.59946
1104	Splicing factor, suppressor of white-apricot homolog	F5H1A5;Q12872;Q12872-2	SFSWAP	-0.043902	-0.0558619	-0.324238	-0.0871221			1.8053e-05	4	2	19.8	19.8	6.52653	1924700	1436800	6.36479	1025400	1291000	2	2	2	2	13.514	2	2	8.80587
1106	DnaJ homolog subfamily C member 11	Q9NVH1-3;F5H1N1;Q9NVH1;Q9NVH1-2;B4DGD5;B1AK20;Q9UMU8;Q5TH61	DNAJC11	-0.0521569	-0.0568593	-0.426035	0.0481096			7.0369e-33	19	22	20.7	23.1	7.97837	43669000	51474000	7.6771	23687000	23858000	9	10	9	10	57.196	12	12	9.07628
1107	Golgi-associated PDZ and coiled-coil motif-containing protein	Q9HD26-2;Q9HD26;F5H1Y4;Q9HD26-3	GOPC	0.0108731	-0.00328573	-0.481975	0.0767178			2.4514e-48	12	14	22.2	19.8	7.71508	24177000	27712000	7.44234	14721000	12970000	9	8	9	8	49.721	12	12	8.90628
1108	Dynactin subunit 2	F5H223;Q13561;Q13561-3;Q13561-2;F5H2S7;F8WAG8;H0YI98;F8W1I6;F8VW18;H0YHL1;F8VX93;F8VRV7	DCTN2	-0.0452795	-0.0451313	0.384278	-0.0374747			0	38	41	50	50	8.64986	207190000	239350000	8.51692	164390000	164390000	14	14	14	14	41.703	14	14	10.1325
1109	High mobility group protein HMGI-C	F5H2U8;P52926;F5H2A4;Q1M185;Q1M188;Q1M186;Q1M187;P52926-2;F5H6H0	HMGA2	-0.192506	-0.112193	0.0637323	0.30217			9.6207e-36	8	8	36.4	45.5	6.91173	3675400	4485200	6.9156	4965600	3268100	4	5	4	5	10.767	5	5	9.11514
1110	Ankyrin repeat and LEM domain-containing protein 2	F5H2H5;Q86XL3;Q86XL3-2;Q86XL3-3;F5H1D4;F5H6J0;F5H417;F5H1E7	ANKLE2	0.223582	0.235007	-0.230972	0.0787615			1.9156e-57	10	12	15.3	15.8	7.33045	9853100	11549000	7.4187	14387000	11837000	9	9	9	9	97.722	14	14	8.88219
1113	Pre-mRNA-splicing factor SYF1	F5H315;Q9HCS7	XAB2	0.106813	0.027117	-0.376684	-0.0286175			2.1249e-140	32	30	32.5	30	8.24229	83034000	91667000	8.16008	69359000	75207000	24	23	24	23	99.679	26	26	9.36214
1114	Porphobilinogen deaminase	F5H345;P08397-2;P08397;G3V1P4;G5EA58;F5GY90;F5H226;F5H0P4;F5H4W5;F5H4X2	HMBS	-0.0863279	-0.0196173	NaN	NaN			1.3717e-66	7	7	23.9	26.4	7.90039	38227000	41277000	7.50025	16678000	14964000	7	7	7	7	35.761	9	9	8.35326
1115	Rab GTPase-binding effector protein 1	F5H355;Q15276;Q15276-2;K7ENJ9;I3L456	RABEP1	0.196642	0.130245	0.0984994	-0.0562074			4.2748e-63	15	14	18.4	13.1	7.67108	21840000	25050000	7.51951	16467000	16610000	12	9	12	9	94.113	16	16	8.78127
1116	Sodium/potassium-transporting ATPase subunit alpha-1	P05023;F5H3A1;P05023-3;P05023-2;M0R116;P13637;F5H6J6;B7Z2T0;B1AKY9;P50993;H0Y7C1;Q5TC01;Q13733;Q5TC02;P20648;Q5TC05;E9PRA5;M0QXF2	ATP1A1	-0.23379	-0.0952322	-0.45768	0.0284665			0	225	192	44.1	43.4	9.26489	967260000	873070000	9.28896	898430000	1046700000	43	41	39	37	112.89	44	40	10.6297
1117	Tumor susceptibility gene 101 protein	F5H442;Q99816;Q99816-2;J3QKS4;J3QRU6	TSG101	-0.0544666	0.0494839	-0.0411082	0.0529224			2.2904e-127	23	26	46.3	46.3	8.33029	97681000	116260000	8.08311	64619000	56467000	15	15	15	15	40.917	18	18	9.50121
1118	Protein angel homolog 2	Q5VTE6-2;F5H476;Q5VTE6	ANGEL2	0.0291434	NaN	NaN	NaN			0.00022141	2	1	2.9	2.9	6.33411	999230	1159000	5.92689	466320	378740	1	1	1	1	42.106	1	1	7.90335
1119	Ketosamine-3-kinase	F5H4E4;Q9HA64;I3L2G3;I3L1I7;I3L139;I3L378;I3L2K8;I3L3W5	FN3KRP	0.143938	0.0625465	0.32313	-0.0823938			4.3634e-22	13	17	32.4	37.1	8.04344	51593000	58927000	7.96799	45923000	46972000	7	8	7	8	28.964	9	9	9.35313
1125	Kelch-like protein 42	F5H523;Q9P2K6	KLHL42	NaN	-0.140832	NaN	NaN			6.3005e-28	1	2	3.3	3.3	6.3995	933060	1575900	6.34731	1151100	1073900	1	1	1	1	41.022	3	3	7.36065
1128	Protein BRICK1	Q8WUW1;F5H577;Q8WUW1-2	BRK1	0.0579857	0.157354	NaN	-0.0769406			9.2007e-09	3	4	38.7	38.7	7.13328	5905700	7686600	7.09093	7010000	5319200	3	3	3	3	8.7448	3	3	8.9752
1129	NHS-like protein 2	F5H593;D6RBM4;Q5HYW2	NHSL2	0.00873357	0.0387593	0.128824	-0.201459			1.1893e-20	15	13	5	4.2	7.60226	18301000	21716000	7.35851	10455000	12375000	6	5	6	5	133.28	7	7	8.66192
1130	Mitogen-activated protein kinase kinase kinase kinase;Mitogen-activated protein kinase kinase kinase kinase 3	F5H5A3;Q8IVH8-3;Q8IVH8-2;Q8IVH8;B4DSS3;H7C1A4	MAP4K3	0.130489	0.0822546	0.190464	-0.328024			1.7834e-24	3	5	5.2	6.3	6.73462	2535400	2892400	6.83471	3574900	3259500	3	4	3	4	91.92	5	5	8.51676
1131	Tubulin alpha-1C chain	Q9BQE3;F5H5D3;F8VVB9;F8VRZ4;F8VS66;F8VWV9;F8VX09;F8VRK0;F8VS94;F8VYI2;F8VXB8;F8W0F6;F8VXZ7	TUBA1C	0.284982	0.132534	NaN	0.0104315			0	6	5	69.3	69.3	7.81829	27891000	37919000	7.84688	37490000	32797000	33	31	4	3	49.895	33	4	8.3049
1132	G-rich sequence factor 1	F5H5I6;H0Y8R1;H0YAK1;Q12849;Q12849-5;H0YAM1	GRSF1	0.10961	0.213252	-0.277661	0.226757			2.9413e-148	23	16	47.5	34.8	8.16587	67781000	78728000	7.89761	42690000	36306000	14	10	14	10	41.634	16	16	9.49874
1134	Serine/threonine-protein kinase MRCK alpha	Q5VT25-4;F5H5N0;Q5VT25-5;Q5VT25;Q5VT25-2;Q5VT25-6;Q5VT25-3;H0Y5V1;H0Y7V8;H0Y6V3;H0Y6R0	CDC42BPA	0.165482	0.151779	-0.0580589	-0.146169			5.8823e-110	41	43	19	19.4	7.80806	33146000	31132000	7.85402	34854000	36599000	24	26	21	23	193.03	31	28	9.26853
1135	2-oxoisovalerate dehydrogenase subunit alpha, mitochondrial	P12694;F5H5P2;B4DP47;F5GXU9;H0YH31	BCKDHA	-0.269021	-0.0824144	-0.467702	-0.333504			1.0949e-47	13	14	26.5	26.5	7.61017	20536000	20218000	7.32484	10346000	10781000	8	8	8	8	50.47	10	10	9.45767
1136	Arylamine N-acetyltransferase 1	P18440;F5H5R8	NAT1	-0.112188	-0.0557193	0.128959	-0.0874774			1.4103e-19	5	5	21.7	18.6	7.24035	8476900	8915300	7.01225	5324300	4961800	5	4	5	4	33.898	7	7	8.54795
1137	ATP-dependent RNA helicase DDX55	F5H5U2;Q8NHQ9;E7EX41	DDX55	0.206259	0.0164966	-0.0924399	0.165209			6.2952e-78	8	9	14.9	10.9	7.36836	10131000	13223000	6.90152	4090500	3880700	8	5	8	5	65.19	8	8	8.48677
1138	CLIP-associating protein 2	F5H604;E7ERI8;E7EW49;E3W994;J3KR49;O75122;F5H3X0;E9PBA6;O75122-2;B3KR06;E7ENG2;H7C4X8;H7C5M8;C9J668;H7C4I5;D6RBU8;H7C4M5	CLASP2	0.151845	0.00244683	-0.0406312	0.00694551			0	33	38	21.7	25.4	7.86488	35711000	37551000	7.88767	36982000	40228000	26	32	22	27	164.73	34	29	9.0577
1139	HEAT repeat-containing protein 5A	Q86XA9-2;Q86XA9;F5H619;B5MC49;F8VQQ6;Q86XA9-3;H7C5W6;E9PB09	HEATR5A	0.0108731	-0.0812944	NaN	NaN			1.5687e-10	5	5	1.7	2.2	7.639	20142000	23409000	7.11899	6476800	6675300	2	3	2	3	214.08	3	3	7.10629
1141	ATP-dependent RNA helicase DHX8	F5H658;Q14562;K7EJH9;K7EQH7;K7END7	DHX8	-0.066041	0.131267	-0.489974	-0.0510804			2.0853e-37	9	10	7.5	9.8	7.3296	11292000	10068000	7.41407	12955000	12991000	8	10	7	9	134	12	11	9.00134
1142	Williams-Beuren syndrome chromosomal region 16 protein	F5H6C7;Q96I51;C9JWG9;F5GX55	WBSCR16	0.0434276	-0.127737	-0.133457	0.150895			2.0326e-15	7	9	9.5	11.2	7.43154	12772000	14239000	7.2023	7579900	8352700	4	5	4	5	48.761	5	5	8.47473
1143	Beta-2-microglobulin;Beta-2-microglobulin form pI 5.3	P61769;F5H6I0;H0YLF3	B2M	-0.265599	-0.203039	-0.523115	-0.0649405			6.5042e-20	9	7	19.3	19.3	8.11817	62144000	69122000	7.69005	24555000	24428000	3	3	3	3	13.714	4	4	9.19514
1145	Transient receptor potential cation channel subfamily V member 4	F5H6Q4;Q9HBA0-6;Q9HBA0-2;Q9HBA0-4;Q9HBA0-5;Q9HBA0-3;Q9HBA0	TRPV4	NaN	-0.250021	NaN	NaN			8.7289e-05	0	2	0	2.4	NaN	0	0	6.14398	589890	803260	0	1	0	1	61.807	1	1	7.91843
1148	WW domain-binding protein 11	F5H721;Q9Y2W2;F5H5G4;F5GXS9	WBP11	0.137425	0.0660942	-0.120416	-0.00470631			1.4974e-84	28	33	28.7	26.9	8.06878	52755000	64404000	7.98004	48178000	47330000	16	15	16	15	66.842	16	16	9.36356
1149	Voltage-dependent anion-selective channel protein 3	Q9Y277;Q9Y277-2;F5H740;E5RFP6;E5RJN6;E5RHZ6;E5RK27;E5RHE1;F8W7Y3;E5RFL1	VDAC3	-0.247823	-0.2133	-0.497402	-0.159509			0	36	46	48.1	48.1	8.71374	254790000	262510000	8.5462	176050000	175670000	12	12	12	12	30.658	13	13	10.2129
1151	Reticulon-3	F5H774;O95197-2;O95197;O95197-3;O95197-4;O95197-5;F5H617;O95197-6	RTN3	-0.0108256	-0.0986958	-0.214833	0.0373565			1.2578e-78	13	14	3.4	6	8.28899	87760000	106770000	8.10965	66319000	62405000	3	5	3	5	100.82	5	5	9.13271
1153	Non-lysosomal glucosylceramidase	Q9HCG7;F5H7P6;Q9HCG7-2;Q9HCG7-3	GBA2	-0.0681171	-0.131529	-0.485485	0.118732			3.7551e-38	16	10	13.2	10.7	7.46307	14258000	14787000	7.52782	16458000	17258000	10	8	10	8	104.65	12	12	9.03467
1155	Mediator of RNA polymerase II transcription subunit 21	Q13503;F5H872	MED21	0.150422	NaN	NaN	NaN			4.8672e-23	2	1	23.6	9.7	6.36611	1053900	1269500	6.24361	909460	842830	2	1	2	1	15.564	2	2	8.02321
1156	Activating signal cointegrator 1 complex subunit 1	Q8N9N2-2;F5H874;H0YE76;H0YCB3;Q8N9N2;H0YER2;E9PM82;E9PSA3;E9PR40;E9PQZ6	ASCC1	-0.0917966	0.0432105	0.29106	0.0492632			6.7476e-20	9	10	17.9	17.4	7.9829	44764000	51375000	7.68656	26485000	22108000	7	7	7	7	41.227	8	8	8.38075
1157	Ethanolamine-phosphate cytidylyltransferase	Q99447;F5H8B1;B7ZAS0;I3L1R7;Q99447-2;I3L2Q1;I3L1L9;I3L3V9;I3L102;I3L1C4	PCYT2	-0.0697741	0.245	0.469591	-0.360851			1.6473e-166	25	21	46.3	46.3	8.21275	77574000	85640000	7.94724	54206000	34353000	14	14	14	14	43.835	14	14	9.23862
1158	Set1/Ash2 histone methyltransferase complex subunit ASH2	F5H8F7;Q9UBL3-3;Q9UBL3;Q9UBL3-2;H0YBF6;H0YAQ0	ASH2L	-0.0195478	-0.215981	-0.488415	-0.31565			6.4906e-95	15	15	22.1	22.5	7.57291	19184000	18220000	7.50531	13546000	18465000	8	7	8	7	55.324	9	9	9.13392
1159	Mevalonate kinase	F5H8H2;Q03426;F5H092;F5GXC0;F5H163;F5H368;B7Z1C2	MVK	-0.0823997	0.277461	0.217203	NaN			3.3804e-118	12	11	32.6	32.6	8.03483	50900000	57446000	7.82828	40007000	27334000	9	9	9	9	37.171	9	9	8.9957
1162	ELM2 and SANT domain-containing protein 1	F6RU81;Q6PJG2	ELMSAN1	-0.123548	-0.102841	NaN	-0.051561			2.8371e-16	2	3	2.6	3.5	6.58881	1973100	1906700	6.66438	1471600	3145600	2	3	2	3	111.92	3	3	8.02572
1163	Lysine-specific histone demethylase 1A	O60341;O60341-2;F6S0T5	KDM1A	0.146146	-0.0140523	-0.737446	-0.00987605			1.4955e-45	19	14	14.2	25.6	7.6028	18908000	21160000	7.72037	25367000	27159000	10	13	10	13	92.902	14	14	9.3871
1164	Mitochondrial import receptor subunit TOM5 homolog	Q8N4H5;Q5JRT7;F6S928;F8W8Z9;H3BUX3;H0YFG9	TOMM5	-0.112312	NaN	-0.249309	-0.00749917			1.8412e-07	2	1	35.3	15.7	6.77698	2766900	3216900	6.36175	1146800	1153300	2	1	2	1	6.0352	3	3	9.28995
1165	Probable global transcription activator SNF2L1	F6TQG2;P28370;P28370-2	SMARCA1	0.0459337	0.0659702	-0.187776	-0.0379661			6.4572e-64	8	6	14.5	13.8	7.28825	9880900	9538700	7.2999	9869400	10078000	17	16	6	6	117.26	17	6	9.11564
1166	Putative hydroxypyruvate isomerase;Hydroxypyruvate isomerase	J9JIE9;Q5T013;F6UJY1;F6UJY9;Q5T013-3;E7EWH8;H0YB70;Q5T013-4;Q5T015;H0YB18;Q5T013-2	HYI	0.0329383	0.209255	NaN	-0.250015			5.6565e-131	12	13	57.6	57.6	7.88311	33320000	43082000	7.78365	32629000	28135000	9	9	9	9	26.134	10	10	8.27497
1173	CAD protein;Glutamine-dependent carbamoyl-phosphate synthase;Aspartate carbamoyltransferase;Dihydroorotase	F8VPD4;P27708;H7C2E4;H7BZB3;H7C3Z5	CAD	0.157264	-0.055149	0.106845	0.0997595			0	340	326	35.9	35	9.25319	884070000	907300000	9.19543	737940000	830320000	58	57	56	55	236.02	64	62	10.1773
1174	Kinesin-like protein KIF13B	F8VPJ2;Q9NQT8;E7ERX9;H0YBA8;F2Z2F9;Q9P2P6-3;B4DGY5	KIF13B	-0.0904046	-0.191148	-0.00702368	NaN			9.2551e-134	55	45	18.3	17.1	7.99448	53316000	45420000	7.85681	30709000	41206000	27	27	23	25	202.79	34	30	9.24645
1177	Ataxin-2	H0YH87;Q99700-2;Q24JQ7;F8WB06;F8VQP2;Q99700-4;Q99700;F8VZQ7;F8W0B5;F8VQS0;F8VRK6;F8VVY6	ATXN2	0.146795	-0.0379184	0.406808	0.0693996			4.6389e-169	34	37	21.8	20.3	7.88499	36916000	39819000	7.86468	34058000	39170000	14	13	13	12	98.004	15	14	9.05281
1178	BRCA1-A complex subunit RAP80	Q96RL1-2;Q96RL1;F8VQY2;D6RC40;D6RCQ3;Q96RL1-3;D6R9M3;D6RDZ5;Q96RL1-5;D6RCF3	UIMC1	0.153137	0.112307	-0.28565	0.137829			2.0768e-08	2	2	4.9	5.2	6.28677	912520	1022900	5.95093	444810	448350	2	2	2	2	61.324	3	3	8.9125
1181	SCY1-like protein 2	F8VSC5;Q6P3W7;H0YIK6;F8VPW3	SCYL2	-0.00503524	-0.0408165	-0.193602	0.0206772			7.0041e-49	13	13	20	21	7.6741	22824000	24394000	7.84862	32211000	38360000	10	10	10	10	77.053	13	13	8.54625
1183	Bromodomain adjacent to zinc finger domain protein 2A	J3QK86;J3KPG5;Q9UIF9-2;Q9UIF9-3;F8VU39;Q9UIF9;H0YII3	BAZ2A	0.150293	-0.225518	-0.446684	0.0167166			1.5287e-24	6	5	3	2.2	6.98572	5071700	4604900	6.76166	2527200	3249300	5	4	5	4	207.81	7	7	7.95697
1184	Polypeptide N-acetylgalactosaminyltransferase 4	F8VUJ3;Q8N4A0;Q8N4A0-2	POC1B-GALNT4;GALNT4	-0.122828	0.044937	NaN	0.0630934			3.2193e-09	3	2	7.8	6.3	6.77696	3164600	2819000	6.54841	2014400	1520800	4	3	3	2	66.237	4	3	7.89223
1189	Coatomer subunit zeta-1	P61923;F8VVA7;F8VWL5;F8W651;F8VS17;F8VYZ4;F8VXB1;F8W156;B4DDX8;F8VYK5;F8VUC5;B4DHZ0;F8VXR1;F8VYE0	COPZ1	0.0909896	-0.0445566	0.134687	-0.0161086			5.2315e-266	15	24	60.5	60.5	8.4274	115090000	152450000	8.32934	116340000	97130000	7	7	7	7	20.198	7	7	9.77776
1193	Protein SCAF11	Q99590-2;F8VXG7;Q99590;F8W028	SCAF11	0.04287	-0.0451313	-0.261602	-0.0332367			2.5813e-44	12	17	7.9	9.7	7.25715	9291700	8785900	7.40948	12195000	13478000	8	10	8	10	128.87	11	11	8.61902
1194	Striatin-4	Q9NRL3;F8VYA6;F5GYK2;M0R317;M0R0P4;M0R0W8;M0QZM0;M0R2A7;M0QXN2;M0R0G2	STRN4	0.151457	0.0999474	NaN	0.22496			1.422e-59	16	14	17.4	17.4	7.71016	22444000	28861000	7.72924	26762000	26847000	9	9	9	9	80.595	12	12	8.36747
1195	Serine/threonine-protein phosphatase;Serine/threonine-protein phosphatase PP1-gamma catalytic subunit	F8VYE8;P36873;P36873-2;F8VR82;F8W0W8	PPP1CC	0.299057	0.131462	NaN	NaN			0	5	7	35.2	35.2	8.12274	52183000	80479000	7.87144	46249000	28128000	10	10	3	3	34.95	10	3	8.70206
1197	Protein canopy homolog 2	F8W031;F8VXJ7;Q9Y2B0;F8W1K5;F8VP03;H0YIH9;H0YI18;F8W1U5;Q9Y2B0-2	CNPY2	-0.0806674	0.0563856	NaN	0.0528714			5.8996e-75	20	15	32.7	38.4	8.06833	54276000	62763000	8.06461	63212000	52828000	8	9	7	8	29.224	9	8	7.94117
1199	Myosin light polypeptide 6	F8W1R7;P60660-2;P60660;G3V1V0;F8VZV5;J3KND3;G8JLA2;B7Z6Z4;F8VPF3;G3V1Y7;F8VZU9;F8W180;H0YI43;F8VXL3	MYL6	0.144458	0.114969	0.411371	0.188375			1.9751e-191	64	54	62.8	62.8	9.39658	1036400000	1455800000	9.51954	1836500000	1471300000	9	9	7	7	16.29	9	7	11.0742
1204	Echinoderm microtubule-associated protein-like 1	F8W717;O00423;O00423-3;G3V500;G3V3N9;G3V4U5;G3V3J1;G3V5C8;G3V497;G3V4H6;G3V538;H0YJY3;H0YJK4;H0YJD8	EML1	-0.243023	-0.25027	-0.0490409	-0.0904556			2.1006e-60	16	22	17.6	20.3	7.59798	20510000	19116000	7.58963	17104000	21767000	12	13	12	13	88.716	16	16	8.80856
1205	60S ribosomal protein L32	P62910;F8W727;D3YTB1	RPL32	-0.142984	-0.261191	-0.0183552	0.152043			1.2538e-59	30	25	46.7	45.9	8.44304	120740000	156620000	8.52018	155100000	176180000	8	9	8	9	15.86	11	11	10.1096
1207		F8W7C6;H7C123;H7C2C5;Q96L21;H7C2U2	RPL10	-0.0910775	-0.14459	0.214504	0.0211394			3.4627e-268	9	7	49.7	49.7	7.63553	20303000	22902000	7.52118	16315000	16888000	9	9	1	1	18.592	9	1	9.59178
1209	Protein FAM162A	F8W7Q4;Q96A26;E9PH05	FAM162A	-0.027386	-0.0902301	-0.38105	-0.132957			1.7122e-105	13	13	34.7	29.2	7.73095	23252000	30569000	7.68006	24871000	22999000	6	5	6	5	16.515	7	7	9.55111
1210	Zinc finger protein 44	P15621-2;F8W7T7;P15621-3;P15621;I3L4C4;E9PQ92;E9PJ50;Q15973-2;Q6ZT77;P52743;Q7Z3H8;B7Z4F7;Q15973-4;Q15973-1;O75840;Q0VDG9;Q13360-2;B4DI05;Q96N95;P57682;Q9H4T2;Q15973;Q9UJN7;A2TJX0;B3KP94;H7C2V6;H0Y5S2;H0YG68;Q9Y4X4;Q6U7Q0;O95780-2;O75346-2;O95125-2;B7Z8D4;Q8N859;Q8IZC7;Q8N8L2;Q9UC06;Q13887;Q96BR6;F8W6Y9;O95780-3;C9J2N8;F5H032;Q13360;Q6ZMS4-2;A6NP11;Q15937;O95780;O75346;Q9NPC7-3;B9EG95;Q6ZMS4;B4DK…	ZNF44	-0.167097	-0.072444	-0.079881	NaN			3.5693e-06	2	3	3.7	5.3	6.69404	2457400	2486200	6.55364	1896000	1682000	2	3	2	2	68.088	3	2	8.70398
1212	YTH domain family protein 1	F8W840;Q9BYJ9	YTHDF1	0.30616	0.0842327	-0.105848	NaN			2.591e-64	6	6	22.4	17.3	7.24055	7314100	10086000	6.91779	4208600	4066800	10	8	5	3	55.334	10	5	8.5387
1216	Transducin-like enhancer protein 3;Transducin-like enhancer protein 2	Q04726-2;F8W964;Q04726-3;F8W8S3;Q6PI57;Q04726-5;Q04726-4;Q04726;H0YKT5;H0YKN8;H0YL70;F5H7D6;H0YNT2;H0YNI7;B4DE62;H0YLI3;Q04725-2;H0YKH0;H0YLW9;K7EJR7	TLE3;TLE2	-0.0340021	0.12597	-0.658321	-0.0127968			4.4886e-27	4	4	11.7	9.3	7.05572	5574400	5794600	6.85117	3556300	3542200	8	6	4	3	82.221	8	4	8.58221
1218	Insulin-like growth factor 2 mRNA-binding protein 2	Q9Y6M1-1;Q9Y6M1;F8W930;Q9Y6M1-5;Q9Y6M1-6;Q9Y6M1-3;Q9Y6M1-4	IGF2BP2	0.133503	0.0122613	0.257784	-0.0860063			6.986e-185	88	74	49.1	49.1	8.8123	293830000	355250000	8.43804	145430000	128740000	24	24	22	22	61.842	24	22	9.96511
1221	Synaptotagmin-like protein 4	Q96C24;F8W9B9;Q96C24-2	SYTL4	0.141857	-0.150076	-0.221072	0.277333			4.3774e-27	10	14	15.9	17.9	7.37293	11365000	12235000	7.3367	10180000	11532000	8	9	8	9	76.023	9	9	8.82255
1222	Dual specificity tyrosine-phosphorylation-regulated kinase 1A	Q13627-3;Q13627-4;F8W9I9;Q13627-5;Q13627-2;Q13627;F8WAP0;Q9Y463-2;Q9Y463-3;Q9Y463;E7EMI5;M0R2X3;M0R131	DYRK1A	0.0781234	-0.0642476	-0.575394	-0.353629			1.6753e-13	5	6	5.3	8.3	6.93245	4144100	4415400	6.8933	3531900	4289600	3	4	3	4	60.329	5	5	8.17081
1225	Coiled-coil domain-containing protein 93	F8W9X7;Q567U6;H7C050	CCDC93	0.0946254	0.0607525	0.044898	-0.0543621			3.777e-161	27	30	37	41.1	8.1503	65511000	75840000	7.92455	41599000	42455000	23	26	23	26	73.041	28	27	8.92322
1227	Probable ATP-dependent RNA helicase DDX31	F8WAJ0;Q9H8H2;Q9H8H2-4;Q9H8H2-2;Q9H8H2-3	DDX31	0.242278	0.130375	-0.530571	0.122142			1.2147e-53	9	11	10.9	15.4	7.31048	9288100	11152000	7.37378	12700000	10947000	7	9	7	9	80.945	9	9	8.6545
1228	Cohesin subunit SA-2	F8WAK8;Q8N3U4;Q8N3U4-2;B1AMT4;B1AMT1;B1AMT2;B1AMT3;Q9UJ98-2;H7BYK9;Q9UJ98	STAG2	0.0967757	-0.0389428	-0.562298	-0.182145			3.6296e-37	12	14	8.8	12.7	7.40095	11679000	13495000	7.77708	27798000	32054000	10	14	6	9	134.07	14	9	9.39707
1230	Aryl hydrocarbon receptor nuclear translocator	P27540-2;P27540-3;F8WAP6;P27540;A6NGV6	ARNT	0.142508	0.203289	NaN	NaN			1.2189e-10	3	2	3.6	2.7	6.50316	1345900	1839600	6.28005	899500	1006200	2	2	2	2	84.947	3	3	7.2189
1232	Transmembrane 4 L6 family member 1	F8WF27;F8WBG6;P30408	TM4SF1	-0.239	0.182827	NaN	-0.320053			9.2431e-19	19	18	8.9	8.9	8.4118	116370000	141740000	8.17771	80504000	70061000	1	1	1	1	10.989	1	1	9.45903
1234	Trans-Golgi network integral membrane protein 2	O43493-2;O43493-5;O43493-3;F8WBK2;J3KQ45;O43493;O43493-4;O43493-6;F8W8W7	TGOLN2	-0.0953208	0.116879	-0.361825	0.0712661			4.0572e-125	32	30	28.4	28.4	7.68207	23862000	24230000	7.59968	20420000	19360000	10	10	10	10	45.879	10	10	8.77472
1235	39S ribosomal protein L40, mitochondrial	F8WBK5;Q9NQ50	MRPL40	-0.0214706	0.0567245	-0.399584	-0.142638			9.7571e-52	9	9	52.5	52.5	7.75318	25635000	31013000	7.77589	32887000	26803000	7	7	7	7	19.541	8	8	9.21977
1238	Vesicle-associated membrane protein 2	J3QRU4;P63027;F8WCA0;L7N2F9;K7ENK9;K7EKX0;F5H787;P23763-2;F5GZV7;P23763-3;P23763	VAMP2;VAMP3	0.143418	0.191921	0.0143356	NaN			5.9313e-253	6	7	61.9	61.9	7.31207	8704000	11811000	7.34378	13111000	8958500	6	6	3	3	12.251	6	3	8.75367
1239	Actin-related protein 2/3 complex subunit 4	P59998;F8WCF6;P59998-3;H7C0A3;F6TTL5	ARPC4;ARPC4-TTLL3	-0.112886	-0.0475705	0.208063	-0.00501194			3.3363e-54	15	12	60.7	60.7	8.50655	138520000	182510000	8.47955	163390000	138280000	11	11	5	5	19.667	11	5	10.2274
1242	Reticulocalbin-2	F8WCY5;Q14257;H0YL43;A8MXP8	RCN2	-0.145841	-0.0995258	-0.0238001	0.0208305			2.5152e-168	13	14	35.2	43	7.92085	39550000	43790000	7.79954	32280000	30750000	11	12	11	12	39.139	14	14	9.97697
1243	tRNA (adenine(58)-N(1))-methyltransferase, mitochondrial	F8WDR2;Q9BVS5	TRMT61B	NaN	-0.0492899	-0.297063	-0.0247085			0.0010979	1	2	5.5	5.5	6.30434	955530	1059800	6.26418	1009000	828280	1	1	1	1	40.4	1	1	8.54402
1248	Cleavage and polyadenylation specificity factor subunit 6	Q16630-3;F8WJN3;Q16630;Q16630-2;F8W084	CPSF6	-0.121125	-0.125565	-0.273851	-0.0607323			3.0802e-243	39	44	21.3	21.3	8.49467	153590000	158790000	8.1891	74058000	80499000	8	8	8	8	52.325	8	8	9.77314
1251	NADH dehydrogenase [ubiquinone] flavoprotein 1, mitochondrial	P49821-2;G3V0I5;P49821;B4DE93;E9PQP1;E9PPS5;H0YD04;H0YE81;E9PPR0;E9PJL9;E9PLC6	NDUFV1	-0.250503	-0.200204	-0.712295	-0.11258			1.0213e-104	11	10	31.6	29.5	8.29938	94414000	104820000	8.13726	68037000	69135000	15	14	9	9	49.867	15	9	9.8732
1252	OTU domain-containing protein 4	Q01804-3;Q01804;G3V0I6;D6RI06;Q7RTX8	OTUD4	-0.0590972	0.0374508	-0.104314	0.0448773			2.145e-56	9	17	9.7	12.4	7.2178	8398400	8113500	7.37195	11295000	12253000	8	10	8	10	116.95	13	13	8.30285
1253	Enhancer of yellow 2 transcription factor homolog	G3V117;Q9NPA8;E5RHX8;J3KNT2;E5RI00;E5RHT9;E5RJ84	ENY2	0.137164	0.118004	-0.0863404	0.034042			8.6057e-12	4	4	55.2	45.8	7.38355	10152000	14033000	7.30129	10075000	9937600	5	4	5	4	10.984	5	5	9.29166
1256	Dipeptidyl peptidase 3	Q9NY33-4;Q9NY33;G3V1D3;G3V180;E9PQ14;Q9NY33-2;E9PKK8;E9PPK9;E9PQF2;E9PNX5	DPP3	0.0403587	0.0568633	0.111534	NaN			0	42	56	44.3	49.9	8.7039	233660000	272050000	8.56625	184280000	184070000	23	24	23	24	79.306	27	27	9.74082
1257	Gasdermin-D	P57764;G3V1A6;E9PIB2;E9PQ48;E9PNZ0;E9PQR9	GSDMD	0.0971785	0.00787461	0.0852168	-0.0246669			2.8711e-66	17	16	16.5	19.2	8.13789	61469000	75897000	7.95549	43669000	46591000	7	7	7	7	52.8	8	8	8.86985
1259	Serum paraoxonase/arylesterase 2	G3V1K3;Q15165-3;J3QT77;Q15165;Q15165-1;G3XAK4	PON2	-0.212601	-0.0491467	-0.429898	0.0714067			2.6928e-154	22	23	55.5	42.4	8.34054	106610000	112440000	8.09837	62685000	62734000	12	10	12	10	41.527	13	13	9.87189
1261	Tight junction protein ZO-1	Q07157;G3V1L9	TJP1	0.0460728	0.127151	-0.571811	NaN			0	4	2	37.6	40.2	6.82851	3218300	3519400	6.45497	1269200	1581600	55	57	2	2	195.46	59	2	10.0374
1265	TFIIH basal transcription factor complex helicase XPB subunit	G3V1S1;P19447;H7C309	ERCC3	-0.0155358	-0.0631134	-0.426249	-0.0828302			8.7884e-52	11	16	13	14.6	7.49323	15362000	15772000	7.48362	14045000	16407000	8	10	8	10	81.983	12	12	8.83514
1267	Serine/threonine-protein kinase receptor R3	P37023;G3V1W8;E7EN07;F8W0N2;H3BTZ2	ACVRL1	-0.0892583	0.146931	NaN	0.300796			2.4163e-29	13	23	15.7	13.9	8.15897	68787000	75411000	7.95011	45365000	43782000	7	6	7	6	56.124	7	7	7.75042
1268	Chromobox protein homolog 5	G3V1X9;P45973;F8VNY3	CBX5	0.260375	0.240109	-0.0654542	-0.215097			2.835e-68	24	24	32.1	32.1	8.22614	67401000	100920000	8.16062	79897000	64853000	8	8	8	8	22.097	8	8	10.1611
1269		G3V2B8;F5H2F4;G3V3L6	MTHFD1	0.159323	-0.112056	0.346177	0.0157095			0	2	2	48.2	46	7.04348	5308900	5744200	7.21155	8217700	8058700	40	40	1	1	101.53	41	1	10.4222
1271	Heterogeneous nuclear ribonucleoproteins C1/C2	G3V2Q1;P07910;G3V576;P07910-3;G3V5V7;G3V555;G3V575;B4DSU6;G3V4M8;G3V2H6;B3KT61;Q86SE5;G3V129;E5RG71;E5RJ39;Q86SE5-2	HNRNPC	-0.17259	-0.0132449	-0.341278	NaN			1.3061e-262	3	3	55.7	55.4	7.97597	43138000	51480000	7.8652	30863000	42453000	22	22	1	1	33.57	24	1	9.50952
1272	ATP synthase subunit f, mitochondrial	G3V325;C9J8H9;C9JJT5;P56134-2;F5H4H2;C9JU26;O75127;C9JGL8	ATP5J2-PTCD1;ATP5J2;PTCD1	-0.0826126	0.0104244	-0.224793	NaN			2.9006e-21	3	6	6.7	8	6.86549	3625900	3710600	7.14414	6722400	7213900	4	5	2	3	84.109	5	3	9.5406
1273	Protein NEDD1	Q8NHV4;G3V3F1;Q8NHV4-2;G3V2M9;G3V4L2;G3V2V3	NEDD1	0.294264	0.263663	0.317506	-0.128398			3.6324e-113	9	13	14.8	20.9	7.52179	14330000	18920000	7.31279	10930000	9618500	8	11	8	11	71.965	11	11	8.1769
1277	WD repeat-containing protein 89	G3V4B8;Q96FK6	WDR89	0.163817	-0.0639641	NaN	NaN			4.012e-15	3	3	17.7	17.7	6.96267	4205500	4970800	6.76759	2715200	3140700	3	3	3	3	24.798	3	3	7.79909
1278	Heterogeneous nuclear ribonucleoproteins C1/C2	G3V4C1;P07910-2;G3V4W0;B4DY08;P07910-4;G3V2D6;G3V5X6;G3V3K6;G3V251	HNRNPC	-0.0198099	-0.0396637	-0.341278	NaN			0	4	6	53.8	53.4	7.64568	21092000	23134000	7.50087	16822000	14864000	22	22	1	1	32.238	24	1	10.8604
1280	Spermatogenesis-defective protein 39 homolog	Q9H9C1;G3V4K3;Q9H9C1-2;G3V549	VIPAS39	-0.0744088	0.073996	0.0482927	-0.0684817			2.7483e-102	11	9	28.6	23.7	7.70768	27222000	23790000	7.24276	9324500	8164200	11	9	11	9	57.005	15	15	8.99602
1282	Glia maturation factor beta	P60983;G3V4P8	GMFB	0.00730537	0.0722501	0.0793172	-0.0737315			2.0184e-101	4	5	37.3	37.3	7.8609	32312000	40282000	8.00488	57995000	43131000	4	4	3	3	16.713	5	4	9.58859
1283	Glucosamine 6-phosphate N-acetyltransferase	G3V4W4;Q96EK6;G3V5E4	GNPNAT1	0.289572	0.0254871	0.271529	0.0877487			6.0303e-97	8	12	50.3	50.3	7.84734	28186000	42176000	7.63959	22834000	20776000	5	5	5	5	18.057	6	5	8.82666
1284	ATP-dependent RNA helicase DDX24	G3V529;Q9GZR7;F5GYL3	DDX24	0.206384	0.225413	-0.403963	0.320261			6.4187e-177	36	40	35.9	30.8	8.17635	66397000	83696000	8.20855	85011000	76633000	22	19	22	19	91.48	24	24	9.06134
1287	Protein FAM177A1	G3V583;Q8N128;Q8N128-2;G3V3Z5	FAM177A1	0.194762	0.157998	0.00505999	0.164725			1.9668e-12	4	5	24.3	32.9	6.8186	2814300	3771300	7.00368	5398000	4687100	3	4	3	4	16.322	4	4	8.93407
1288	cTAGE family member 5	G3V599;O15320-8;O15320-6;O15320-7;O15320-2;O15320-4;O15320-3;G3XAC5;O15320;O15320-5;Q96RT6;G3V5K6;A4FU28;Q86UF2;A4D2H0;Q8IX94;P0CG41;G3V3C4;Q8IX95;Q96PC5-2	CTAGE5	-0.205446	-0.114385	-0.315683	0.0399932			3.3608e-118	22	21	13	15.2	7.70267	25182000	25246000	7.97213	44677000	49109000	14	15	14	15	151.72	18	18	9.17857
1290	Zinc finger FYVE domain-containing protein 1	J3KNL9;Q9HBF4;G3V5N8;Q9HBF4-2	ZFYVE1	-0.197865	-0.00674087	-0.360207	NaN			5.0327e-83	15	16	18.9	16	7.5278	16910000	16803000	7.3937	11829000	12927000	11	9	11	9	85.591	12	12	8.1631
1291	Kinesin light chain 1	G3V5R9;Q07866-6;Q07866-9;Q07866-7;G3V3H3;Q07866-4;H0YG16;H0YJK1	KLC1	0.158937	0.124742	0.23752	0.0834679			0	2	2	50.5	46.5	6.74567	2776500	2791100	6.41752	1270100	1345200	30	28	2	2	71.407	30	2	9.96919
1295	Proteasome subunit alpha type-6;Proteasome subunit alpha type	P60900;G3V5Z7;G3V295;B4DXJ9;G3V3I1;G3V3U4;B4DQR4;H0YJC4;G3V4S5;G3V2S7	PSMA6	-0.10952	-0.120804	0.0340196	-0.0763801			4.0181e-120	48	53	55.3	54.9	8.81482	295550000	357310000	8.96895	458850000	472160000	13	12	13	12	27.399	13	13	10.2958
1297	AT-rich interactive domain-containing protein 1B	G3XAA0;Q8NFD5;Q8NFD5-2;Q8NFD5-3;Q8NFD5-4;H0Y7H8;H0Y3S9;H0Y2R3	ARID1B	-0.0321801	-0.129093	-0.563855	-0.00521734			1.0368e-14	6	9	3.7	3.6	6.67358	2410400	2305800	6.88233	3719600	3906900	5	5	4	4	236.56	6	5	8.39185
1303	Protein PRRC1	Q96M27;G3XAL7;Q96M27-3;Q96M27-2;Q96M27-5;Q96M27-4	PRRC1	0.0140054	-0.142176	-0.231028	NaN			3.1403e-115	22	21	23.8	23.8	8.26347	87852000	95577000	7.81479	33266000	32015000	8	8	8	8	46.701	8	8	9.90608
1307	Myotubularin-related protein 5	O95248;G5E933;O95248-4;H0Y5W8	SBF1	-0.0215289	0.121982	NaN	-0.0323065			2.3547e-19	6	4	2.6	2.5	6.96992	4511500	4819400	6.60564	2117900	1915200	4	4	4	4	208.31	6	6	7.90954
1312	Protein GPR107	Q5VW38-2;G5E994;Q5VW38;Q5VW38-3	GPR107	-0.232271	-0.0534367	NaN	-0.169958			1.934e-09	6	7	6.7	6.7	6.96374	4486900	4712000	6.74203	2912400	2608800	3	3	3	3	61.975	3	3	8.34943
1313	Son of sevenless homolog 1	G5E9C8;Q07889;B4DXG2	SOS1	0.0220893	0.174576	-0.313111	-0.244687			1.0815e-13	3	2	3.6	2.7	6.72083	2562500	2695700	6.31131	952300	1095600	4	3	3	2	150.86	6	5	8.46682
1315	DNA-3-methyladenine glycosylase	G5E9E2;Q5J9I4;P29372-2;P29372;A2IDA3	MPG	-0.356279	-0.220312	-0.157128	-0.16338			4.0256e-33	16	11	36.3	36.3	7.85069	35598000	35309000	7.79317	32712000	29399000	8	8	8	8	30.824	8	8	9.06382
1316	Tight junction protein ZO-1	Q07157-2;G5E9E7;H0YKB1;H0Y3R8;H0YLT6	TJP1	-0.0844082	0.0169463	-0.571811	NaN			0	5	6	38.3	40.9	7.21394	8697200	7669000	7.23712	7636200	9627300	54	56	1	1	186.96	58	1	10.0374
1318	ADP-ribosylation factor GTPase-activating protein 2	G5E9L0;Q8N6H7;E9PQP3;B4DX29;B7Z9M7;H0YDN9;E9PMU9;E9PIY6;E9PMR9;E9PM63;E9PNY8;E9PJT7;E9PK28;E9PN48;E9PM18;B0QYV9;H0YDX1	ARFGAP2	0.18532	0.143834	0.268637	-0.0719525			1.6315e-101	28	27	48.8	43.9	8.21056	73190000	89201000	7.94127	49826000	37525000	16	15	15	14	42.153	16	15	9.32079
1321	Interleukin enhancer-binding factor 3	G5E9M5;Q12906-4;Q12906-6	ILF3	0.0782595	-0.0518651	-0.400558	-0.141515			0	9	9	54.5	54.5	7.89143	38027000	39855000	7.71683	25995000	26103000	39	39	3	3	95.807	41	3	10.8631
1323	Cold shock domain-containing protein E1	O75534-2;O75534;O75534-3;G5E9Q2;E9PLT0;E9PNG3;E9PLD4;E9PJK7	CSDE1	0.214204	0.0984554	0.301168	0.165855			0	134	111	43.9	40	9.00949	448820000	573300000	8.93337	440910000	416860000	37	33	37	33	85.746	37	37	10.3126
1324	Profilin-2;Profilin	P35080-2;G5E9Q6;C9J0J7	PFN2	0.162662	0.0310176	0.314047	NaN			3.2664e-92	14	12	60	42.1	7.70033	21222000	28935000	7.86863	38642000	35255000	10	9	5	5	15.088	11	5	9.3041
1325	Protein TFG	G5E9V1;Q92734;C9JJP5;C9JUE0;C9JTY3	TFG	-0.0386706	0.0262566	0.347094	0.0597287			9.9021e-100	36	46	37.9	37.1	8.74144	251880000	299480000	8.36352	116740000	114210000	12	11	12	11	43.02	12	12	9.63024
1326	28S ribosomal protein S22, mitochondrial	G5E9W7;G5E9V5;P82650;H7C5F2;Q9H3I1;H7C5H3;H7C5L9;C9J5D8	MRPS22	-0.0431767	-0.133422	-0.1664	-0.00254728			4.1909e-142	23	22	44.2	43.3	8.39104	114500000	131560000	8.07668	60444000	58866000	16	15	16	15	36.805	17	17	9.60082
1327	Chondroitin sulfate glucuronyltransferase	G5E9W2;Q9P2E5;Q9P2E5-2;C9JZF7;H7C5L5	CHPF2	-0.17361	-0.00610659	NaN	-0.0380837			4.9767e-69	20	21	16.4	14.7	7.83445	39839000	28466000	7.58969	19675000	19201000	13	12	13	12	85.146	18	18	8.07463
1329	Cleft lip and palate transmembrane protein 1-like protein	G5E9Z2;Q96KA5-2;Q96KA5	CLPTM1L	-0.0495685	-0.167991	-0.272613	0.0630786			2.2455e-52	7	6	13.8	6.5	7.6417	23016000	20807000	7.08525	6172000	5996800	4	2	4	2	43.28	6	6	9.10718
1330	Uncharacterized protein C1orf198	G5EA08;Q9H425;Q9H425-2;E5RI90;E5RFY9	C1orf198	-0.0431915	0.186347	NaN	-0.0502924			1.3551e-09	5	7	13.8	17.3	7.12985	6047600	7437000	7.14295	6350000	7548200	3	4	3	4	32.214	4	4	8.06688
1331	CUGBP Elav-like family member 1	Q92879-5;Q92879-2;Q92879-3;Q92879;Q92879-4;G5EA30;E9PQK4;E9PSH0;E9PKU1;E9PKA1;F5H4Y5;F5H0D8;B4DIB6	CELF1	0.249665	0.0970285	-0.360457	0.0714768			3.1843e-26	9	8	8.3	7.9	7.85313	32004000	39303000	7.17487	7910400	7047900	5	4	5	3	50.13	6	5	9.05141
1333	Protein disulfide-isomerase A3	G5EA52;P30101	PDIA3	-0.190538	-0.193871	-0.0966226	0.00316517			0	246	270	67.2	62.3	10.0137	5085500000	5234800000	9.9492	4249300000	4646800000	37	36	32	31	54.963	38	33	11.4525
1334	Cordon-bleu protein-like 1	G8JL86;Q53SF7-4;Q53SF7-3;Q53SF7-2;Q53SF7;H7C1G2;C9J8C4	COBLL1	0.26767	0.135948	-0.0212595	-0.0296961			1.4242e-56	10	15	10.4	13.6	7.34126	10716000	11225000	7.43331	13126000	13995000	10	13	10	13	134.92	17	17	8.35443
1335	Fragile X mental retardation protein 1	Q06787-8;Q06787-5;G8JL90;Q06787-3;Q06787;G8JLE9;Q8IXW7	FMR1	-0.0489889	-0.108762	-0.45752	-0.0762135			4.4944e-54	2	2	18.6	18.6	6.80773	3048600	3374300	6.46189	1284700	1611900	10	10	2	2	66.245	11	2	8.84625
1337	Heterogeneous nuclear ribonucleoprotein H;Heterogeneous nuclear ribonucleoprotein H, N-terminally processed	P31943;G8JLB6;E9PCY7;D6RIU0;D6RBM0;D6RFM3;D6RIT2;E7EQJ0;D6RAM1;D6R9T0;D6RDU3;D6RJ04;D6RIH9;H0YB39;E7EN40;D6RDL0;E5RGV0;H0YBD7;H0YBG7;F5GZT4;D6RF17;E5RGH4;D6R9D3;H0YAQ2;E5RJ94	HNRNPH1	-0.171441	-0.12094	-0.286677	-0.140202			0	71	58	56.6	56.6	8.8379	339430000	349060000	8.58466	188680000	195620000	18	18	11	11	49.229	19	12	11.0774
1339	Prolyl 3-hydroxylase 3	G8JLI6;Q8IVL6;Q8IVL6-2;E7ESD0;G3V1P9	LEPREL2	-0.113088	-0.14137	-0.0487239	0.216761			1.5262e-117	33	31	30.3	26.1	8.50644	159900000	161050000	8.35507	106630000	119870000	19	16	19	16	81.722	22	22	9.24642
1340	Transcription initiation factor TFIID subunit 6	G8JLM6;P49848;P49848-3;J3KR72;P49848-2;C9JFL8;C9JTY6;C9J088;F8WEJ7;E5RKA5;C9J7C4;C9JIS2;E5RHA1;C9JHQ8	TAF6	-0.00258736	0.124257	-0.330171	-0.0136072			7.1107e-52	11	15	18	18	7.50565	15567000	16470000	7.47857	14436000	15664000	9	9	9	9	64.231	10	10	8.53324
1342	Cytochrome c oxidase subunit 7A2, mitochondrial	P14406;H0UI06;D6R9C3;D6RIE3;D6RGV5	COX7A2	-0.268122	-0.0981421	-0.377173	NaN			8.6652e-50	7	3	56.6	56.6	7.81636	31543000	33974000	8.10109	68482000	57724000	3	3	3	3	9.3959	3	3	9.62306
1345	Dolichol-phosphate mannosyltransferase	O60762;Q5QPK2;H0Y368;E9PHH5;Q5QPJ9	DPM1	-0.0926538	-0.082974	-0.175045	NaN			1.5975e-194	23	22	55.8	54.6	8.47512	137420000	161190000	8.48413	163410000	141470000	14	13	14	13	29.634	15	15	9.27087
1349	Myeloid differentiation primary response protein MyD88	Q99836;J3KPU4;H0Y4G9;J3KQJ6;Q99836-2;J3KQ87;Q99836-3;Q99836-4	MYD88	-0.132997	-0.0109821	NaN	-0.0567413			1.9231e-43	16	17	38.9	34.8	7.61331	18383000	22667000	7.48379	15409000	15056000	10	9	10	9	33.233	10	10	8.16979
1353		H0Y6A0	ARFGAP3	NaN	-0.22044	NaN	-0.0679486			6.5127e-212	1	2	18.3	49.8	6.45986	1380800	1502300	6.41229	1196900	1387100	4	9	1	1	29.956	9	1	8.55969
1358	Calmodulin	P62158;H0Y7A7;E7EMB3;Q96HY3;G3V361;M0QZ52;F8WBR5;G3V479;G3V226	CALM1;CALM2	0.0120129	0.182709	0.414621	0.0640174			2.8322e-217	5	4	63.1	55.7	7.89343	33767000	44473000	7.80381	35818000	27834000	12	11	1	1	16.837	13	2	10.9734
1363	Transmembrane protein 222	H0Y870;H0Y861;Q5SSC2;Q9H0R3;H0Y8D0;H7C4N1;H7C5C5;Q9H0R3-2	TMEM222	0.0309718	-0.0040395	NaN	-0.29016			5.4906e-41	4	4	37.3	37.3	6.7191	2499600	2737600	6.79752	3638900	2634800	3	3	3	3	17.293	3	3	8.64545
1364	NADH dehydrogenase [ubiquinone] 1 beta subcomplex subunit 5, mitochondrial	O43674;H0Y886;O43674-2;E7EWP0;F8WDZ2;F8WDD2;H7C568	NDUFB5	-0.232001	-0.130988	-0.532779	-0.0342672			2.5904e-34	10	9	32.3	28	7.75341	26668000	30011000	7.72905	26699000	26886000	7	6	7	6	21.75	8	8	9.19042
1365	Endothelial cell-specific chemotaxis regulator	H0Y8G8;Q19T08	ECSCR	-0.128139	0.0900563	-0.191769	0.0753836			0.00015464	10	12	25.7	25.7	7.54702	15024000	20215000	7.44795	14997000	13054000	1	1	1	1	3.6401	1	1	8.70445
1369		H0Y990	ABCE1	NaN	-0.0400961	0.4685	-0.0443558			8.3667e-191	1	2	56.5	56.5	6.66644	2021200	2618000	6.60981	2036000	2036000	7	7	1	1	16.236	7	1	10.247
1373	CCR4-NOT transcription complex subunit 6-like	Q96LI5;H0Y9Z5;H0Y9C1;D6RGK9;Q96LI5-2;H0YA76	CNOT6L	0.0384023	-0.193093	NaN	NaN			3.7868e-38	4	2	13.7	8.3	7.08174	6479200	5592200	6.44326	1362800	1412200	7	4	4	1	63.001	7	4	8.09527
1382	Serine/threonine-protein phosphatase;Serine/threonine-protein phosphatase 5	H0YDU8;P53041;A8MU39;M0R196;E7EU14	PPP5C	0.137686	0.0732787	0.140408	-0.065182			3.4941e-223	27	45	29.3	31.3	8.42504	114950000	151150000	8.21861	84694000	80732000	13	14	13	14	55.096	16	16	9.81052
1383	Myc target protein 1	H0YDV5;Q8N699	MYCT1	-0.048172	0.304527	0.065169	-0.237605			1.8235e-81	42	42	28.7	28.7	8.1951	69537000	87168000	8.00355	58977000	41845000	6	6	6	6	24.246	6	6	9.17566
1384	Sjoegren syndrome/scleroderma autoantigen 1	H0YEB6;O60232;G3V1B8;E9PK41;H0YEK1	SSSCA1	0.365885	0.169268	NaN	0.257182			2.1439e-23	9	7	15.5	11.9	7.40384	10598000	14744000	7.33254	12005000	9499400	3	2	3	2	20.916	3	3	8.20992
1388	Oligoribonuclease, mitochondrial	H0YGR4;Q9Y3B8;F5GX07;H0YG83;H0YG54;Q9Y3B8-2;F5GYG5;H0YH58;F5H7P1;Q9BTR4;F5H6P8;H0YG37;F5H784	REXO2	0.111871	0.0121119	0.129151	-0.185575			1.263e-97	18	16	33.9	33.9	7.95346	38354000	51485000	8.01246	56627000	46279000	7	6	7	6	22.006	7	7	9.68571
1398	Glutamyl-tRNA(Gln) amidotransferase subunit C, mitochondrial	H0YIV9;O43716;Q5T8I0;P12074;F8VRU3	GATC	0.0413359	-0.0452747	-0.18214	NaN			5.8549e-12	3	4	26.8	33.3	6.81379	2676200	3836800	6.80238	3285600	3058600	4	4	4	4	18.606	5	5	9.32871
1401	ER membrane protein complex subunit 4	H0YK61;H0YNK0;H0YNK8;Q5J8M3-3;Q5J8M3-2;Q5J8M3;H0YLP8;H0YMH5;H0YLG4;H0YN63	EMC4	-0.158015	-0.10422	-0.288086	-0.142298			3.5797e-29	7	4	65.4	65.4	7.29809	9093100	10772000	7.50795	17303000	14903000	4	4	4	4	8.3403	4	4	8.79419
1402	High mobility group protein 20A	H0YKL0;Q9NP66	HMG20A	-0.304975	-0.0817146	-0.204061	-0.060354			2.0529e-16	3	3	34.7	34.7	7.10697	6477300	6315900	6.8072	3264900	3150200	3	3	3	3	13.46	3	3	8.6412
1404	Protein CASP;Homeobox protein cut-like 1	H0YL76;Q13948-9;Q13948-2;Q13948;H0YMA9;P39880-9;Q13948-10;H0YMK9	CUX1	0.0681582	-0.0893948	-0.61699	NaN			5.7827e-27	3	3	13.3	16.6	6.87209	3176100	4272700	6.56238	1711600	1939100	7	9	3	3	72.031	10	3	8.19098
1406	GMP reductase 2;GMP reductase	H0YMB3;Q9P2T1;Q6PKC0;Q86T14;H0YLV5;Q9P2T1-2;H0YNJ6;H0YK13;H0YK71;H0YMR9;H0YMV5;H0YNH0;H0YN22;H0YMG3;H0YMW6;H0YLB8;H0YL68;H0YNS9	GMPR2	-0.00968303	-0.102013	-0.120674	-0.363484			1.5053e-20	10	11	14.3	17.1	7.89758	38268000	40723000	7.3011	10342000	9660600	5	6	5	5	33.921	7	6	8.37218
1410	40S ribosomal protein S27-like;40S ribosomal protein S27	Q71UM5;H0YMV8;C9JLI6	RPS27L	-0.0241259	-0.0173354	0.183268	-0.070218			8.412e-26	11	12	40.5	41.7	8.28807	87195000	106930000	8.41814	139520000	122380000	5	6	2	3	9.4771	6	3	9.66973
1411	WD repeat-containing protein 61	H0YN81;Q9GZS3;H0YMF9;H0YL19;H0YM76;H3BQA8;H0YLA1	WDR61	0.200397	0.0991695	0.0993681	-0.110556			1.9589e-277	14	12	49.3	43.9	8.06644	49787000	66740000	7.89045	42262000	35444000	10	9	10	9	32.253	12	12	9.66962
1412	D-glucuronyl C5-epimerase	H0YNP1;O94923	GLCE	0.234975	0.19353	0.193183	NaN			8.5632e-138	22	24	33.5	28.8	8.15631	62868000	80451000	7.87692	39657000	35666000	15	13	15	13	62.886	16	16	9.49867
1415	Aflatoxin B1 aldehyde reductase member 2	H3BLU7;O43488;Q8NHP1;H7C5H7	AKR7A2	-0.0141864	-0.111096	0.00101534	-0.0219839			1.5461e-83	23	31	35.7	35.7	8.27999	87246000	103300000	8.07653	60001000	59273000	11	12	11	12	34.684	12	12	9.03659
1417	Probable ATP-dependent RNA helicase DDX17	Q92841;H3BLZ8;Q92841-1;Q92841-3;Q92841-2;C9JMU5;G5E9L5	DDX17	-0.21117	-0.18881	-0.309413	-0.129296			0	162	164	42.2	43.8	9.13008	681960000	667260000	8.96628	430710000	494580000	28	29	20	20	80.272	29	20	10.5623
1418	NEDD8 ultimate buster 1	Q9Y5A7-2;Q9Y5A7;H3BM14;H3BM74;C9JRT6;F8WDB6;C9J7X7;H7C5E1;H7C5N1	NUB1	0.00816256	0.0554307	0.196019	-0.168807			1.3067e-185	9	12	13.6	17.3	7.45413	13847000	14607000	7.30346	10047000	10065000	8	9	8	9	69.118	10	10	8.68253
1419	Target of rapamycin complex subunit LST8	H3BM50;H3BPU5;H3BR25;H3BPT1;H3BN58;Q9BVC4-4;H3BSZ4;Q9BVC4;H3BR38;Q9BVC4-3	MLST8	0.111739	0.13717	NaN	0.208181			1.3575e-09	2	3	32.8	32.8	6.98705	5180500	4525700	6.67523	2681800	2052200	2	2	2	2	12.812	2	2	7.27339
1422	RNA-binding protein with serine-rich domain 1	H3BV80;H3BMS0;Q15287-3;Q15287-2;H3BMM9;H3BTC0;Q15287;H3BR57;H3BPG5	RNPS1	-0.203262	-0.269697	-0.380071	-0.236052			2.9516e-41	12	10	19.9	16.6	7.52767	17022000	16681000	7.40966	12538000	13147000	4	3	4	3	24.533	4	4	9.82606
1425	Protein FAM192A	H3BTP8;H3BSY6;H3BP64;H3BUL4;H3BMX9;Q9GZU8;H3BQQ6;H3BTI2;Q6P4H7;H3BSF0;H3BPH9;H3BPF9;H3BN22;H3BU93;H3BNK9	FAM192A;NIP30	0.198896	0.265051	0.067584	0.0102557			9.8914e-174	9	4	42.3	26.2	7.43581	10767000	16511000	7.07748	6939300	5013700	5	3	5	3	16.025	6	6	8.94903
1426	Mannose-6-phosphate isomerase	H3BMZ9;H3BPP3;H3BP57;H3BT48;H3BUZ9;H3BPB8;P34949;F5GX71;H3BPM5;H3BNY8;H3BPU7;H3BU66;H3BN01;H3BQX0;H3BT46;P34949-2;H3BUG1;B4DYB8	MPI	-0.0983464	0.0577113	0.321928	NaN			2.2329e-56	7	7	26.9	26.9	7.51538	15964000	16799000	7.41969	13886000	12397000	6	6	6	6	29.33	6	6	9.03547
1427	Ras-related protein Rab-27A	H3BN55;P51159;H3BUD9;H3BS49;H3BVH7;P51159-2;H3BU81	RAB27A	0.0199664	-0.012922	-0.292495	0.0282431			1.3514e-32	10	14	47	47	7.88012	32181000	43698000	7.99651	52508000	46691000	9	9	7	7	20.98	9	7	9.56245
1430	M-phase phosphoprotein 6	H3BNT4;Q99547;H3BSB3;H3BNK8;H3BU96	MPHOSPH6	-0.194312	-0.287166	-0.440987	-0.0510754			4.8873e-28	4	3	35.9	28.2	6.94421	3706400	5088100	6.86635	4059700	3291500	4	3	4	3	16.848	4	4	9.00449
1431	Trafficking protein particle complex subunit 2-like protein	Q9UL33-2;Q9UL33;H3BP13;H3BUK6;H3BPN3;H3BQQ8	TRAPPC2L	0.0237854	0.138474	NaN	NaN			1.106e-30	10	7	31.7	31.7	7.23548	7439800	9758200	7.24864	9702500	8024900	4	4	4	4	16.058	4	4	8.24509
1433	Enoyl-CoA delta isomerase 1, mitochondrial	P42126-2;H3BP91;P42126;Q96DC0;H3BS70	ECI1;DCI	-0.11028	-0.135986	-0.480767	-0.0493705			6.614e-159	24	20	22.5	30.5	8.11203	60741000	68691000	8.16134	73658000	71333000	6	8	6	8	30.895	8	8	9.09181
1438	ATP-dependent RNA helicase DDX19B	Q9UMR2;H3BQK0;Q9UMR2-2;Q9UMR2-4;Q9UMR2-3;H3BN59;H3BMQ5	DDX19B	NaN	-0.111919	NaN	0.0647539			1.3116e-221	1	2	33	32.8	6.47845	1416500	1592700	6.22712	684620	1002400	15	14	1	1	53.926	18	2	7.45574
1439	Telomeric repeat-binding factor 2	H3BR06;Q15554;J3KSZ6;H3BTA7;J3KSJ9;Q15554-2	TERF2	-0.0862517	-0.0135091	NaN	NaN			1.431e-15	3	2	13.8	6.4	6.90582	3850700	4199800	6.59027	1965100	1927800	2	1	2	1	31.503	3	3	8.37533
1440	UPF0420 protein C16orf58	H3BR29;H3BSM7;Q96GQ5;B4DJP2;Q96GQ5-2	C16orf58	-0.0902669	NaN	NaN	NaN			6.4782e-08	2	0	2.6	0	6.59895	1494100	2477500	NaN	0	0	1	0	1	0	46.342	2	2	7.88205
1441	V-type proton ATPase 16 kDa proteolipid subunit	H3BR50;P27449	ATP6V0C	-0.327522	-0.0386543	-0.523324	NaN			3.5508e-31	6	7	56.3	56.3	7.10415	6331000	6379300	7.30743	11123000	9174500	2	2	2	2	8.6833	2	2	9.38598
1444	Ubiquitin domain-containing protein UBFD1	H3BRL3;O14562;H3BUM8	UBFD1	0.0978495	0.128705	NaN	NaN			5.0406e-27	7	7	11.3	11.3	7.46739	14144000	15192000	7.24583	9448700	8164500	3	3	3	3	32.64	4	4	8.36186
1447	Leucine-rich repeat-containing protein 57	H3BSW0;Q8N9N7	LRRC57	0.114527	0.111475	0.0680583	-0.148569			1.1522e-42	11	11	43.9	48.6	7.54235	14925000	19936000	7.58904	20394000	18425000	7	7	7	7	16.324	8	8	8.64865
1449	Alpha-mannosidase 2C1	Q9NTJ4-3;Q9NTJ4-2;Q9NTJ4;H3BUT6	MAN2C1	-0.199266	-0.250768	NaN	NaN			1.8316e-10	3	5	4	3.1	6.82571	3863000	2831400	8.12863	61134000	73334000	3	3	3	3	104.69	4	4	7.19978
1450	Anamorsin	H3BV90;Q6FI81;H3BT65;H3BUG4;Q6FI81-3;H3BPG7;H3BQ23;Q6FI81-2	CIAPIN1	0.0909896	-0.0176281	0.294363	0.0909521			6.2436e-57	13	18	48.4	52.4	8.06479	50513000	65582000	7.83767	36781000	32032000	9	10	9	10	26.446	10	10	9.22058
1451	Gamma-aminobutyric acid receptor-associated protein	H6UMI1;O95166;I3L3J4	GABARAP	-0.303981	-0.077508	-0.044182	-0.0666876			9.7534e-41	8	8	28.6	39.8	7.47601	14103000	15820000	7.34118	11154000	10783000	3	4	2	2	11.658	4	2	8.39534
1452	Amyloid-like protein 2	Q06481-5;Q06481-4;Q06481-2;Q06481-3;H7BXI4;Q06481;F5H845;F5GZY0;E9PK76;E9PJ13;E9PQS3;E9PSC7	APLP2	-0.0968559	0.142312	-0.203148	-0.0991584			7.3229e-126	42	39	37.9	35.2	8.1185	69879000	61493000	8.13997	74229000	63803000	16	14	15	13	59.151	16	15	9.31622
1455	Putative ATP-dependent RNA helicase DHX30	Q7L2E3-3;H7BXY3;Q7L2E3;Q7L2E3-2	DHX30	0.167018	0.082192	-0.13389	0.311012			2.0552e-211	54	53	42	40.2	8.45408	133580000	150920000	8.45503	142280000	142840000	39	39	39	39	129.44	44	44	9.40338
1458	Protein-L-isoaspartate(D-aspartate) O-methyltransferase;Protein-L-isoaspartate O-methyltransferase	P22061;P22061-2;J3KP72;H7BY58;B7Z972;F8WDT3;F8WAV5;F8WAX2;C9J0F2;H7C4X2	PCMT1	0.0195415	0.02103	0.246292	-0.15716			8.1246e-172	40	49	63	63	8.6616	202010000	256770000	8.52967	181540000	157060000	12	13	12	13	24.636	13	13	9.97071
1460	General transcription factor 3C polypeptide 5	Q5T7U1;Q9Y5Q8-2;H7BY84;Q9Y5Q8;Q9Y5Q8-3;H9KV68;H0Y3Y0;Q5T7U0;Q5T7U4;H0Y5D2	GTF3C5	0.204516	0.162751	-0.360949	-0.117707			1.3006e-36	8	10	19.3	19.3	7.65377	19687000	25371000	7.33786	11111000	10659000	7	7	7	7	52.29	7	7	8.83542
1461	Nucleoporin p58/p45	Q5JRG1;Q9BVL2-2;H7BYF2;Q9BVL2-3;Q9BVL2	NUPL1	0.0711687	-0.0571442	NaN	-0.0300477			1.0081e-27	19	22	16	14.5	8.04614	50716000	60489000	7.78501	29616000	31338000	7	6	7	6	49.095	7	7	8.62995
1462	SWI/SNF-related matrix-associated actin-dependent regulator of chromatin subfamily A-like protein 1	H7BYI2;Q9NZC9	SMARCAL1	-0.174177	0.0363868	0.219053	-0.144333			0.00038452	2	2	1.5	1.5	6.32921	1269900	864200	6.49966	1706500	1453300	1	1	1	1	88.426	1	1	7.88219
1463	Casein kinase I isoform delta	P48730-2;P48730;H7BYT1;B0QY35;B0QY34;B0QY36;H0Y645;J3QQI9;H0Y2N6;B4DLF1;J3KRM8	CSNK1D;CSNK1E	0.120352	0.218345	0.142499	0.00397942			1.97e-37	3	3	29.1	23.5	7.14314	6393300	7511100	6.8256	3910200	2782500	10	7	2	2	46.832	10	2	8.96802
1469	Small ubiquitin-related modifier 2	P61956-2;P61956;H7BZT4;Q6EEV6	SUMO2	-0.0982233	-0.12094	0.0125924	-0.10335			2.1622e-61	25	21	31	31	8.19989	82757000	75691000	8.10819	61110000	67176000	2	2	1	1	8.1111	3	2	8.3746
1474	Protein kinase C-binding protein 1	Q9ULU4-3;Q9ULU4-6;H7C4X9;H7C0U2;Q9ULU4-14;Q9ULU4-12;Q9ULU4-9;Q9ULU4-13;Q9ULU4-4;Q9ULU4-5;Q9ULU4;J3KPU3;Q9ULU4-10;Q9ULU4-11;Q9ULU4-7;F5H0X3;B7ZM62;Q9ULU4-8;Q2HXV3;Q2HXV1;Q9ULU4-2	ZMYND8	0.0633559	0.208433	-0.196218	-0.0933517			4.7799e-30	13	8	14.7	10.4	7.49593	15672000	15656000	7.2503	8603700	9191000	12	8	12	8	109.68	12	12	8.89076
1475	BET1 homolog	O15155;H7C1N3;Q96EA0;C9JTT8;Q68DU7	BET1;DKFZp781C0425	0.0847739	-0.185817	-0.351261	NaN			1.3782e-71	7	5	24.6	24.6	7.3046	9327600	10837000	7.33526	11005000	10635000	2	2	2	2	13.289	2	2	8.77073
1476	Coiled-coil and C2 domain-containing protein 1B	H7C1U3;Q5T0F9-2;Q5T0F9;H0Y517;Q5T0F9-3;Q5T0F9-4	CC2D1B	-0.00114935	-0.0672206	NaN	-0.127649			5.4462e-46	5	5	9.5	8.3	7.27203	9081900	9625800	7.33838	10469000	11327000	6	5	6	5	85.029	8	8	8.09328
1479	Probable rRNA-processing protein EBP2	Q99848;H7C2Q8	EBNA1BP2	0.327833	0.194564	-0.128694	0.0514794			1.2626e-82	20	16	41.2	38.6	8.30486	81105000	120670000	7.96984	51956000	41336000	13	12	13	12	34.852	13	13	9.36611
1482	Autophagy-related protein 2 homolog A	H7C3T2;Q2TAZ0;Q2TAZ0-3	ATG2A	0.155847	NaN	NaN	NaN			5.4384e-05	2	0	1.9	0	6.94517	4666700	4147300	NaN	0	0	2	0	2	0	190.64	2	2	7.48042
1486	Isoamyl acetate-hydrolyzing esterase 1 homolog	H7C5G1;Q2TAA2;B4DMV3;C9JE02;C9JDY4;C9J5J2	IAH1	0.0756725	-0.167859	NaN	-0.0284379			2.8282e-28	6	4	28.5	20.2	7.56135	17115000	19307000	7.27983	9219500	9827700	5	4	5	4	25.085	6	6	8.11421
1489	Selenoprotein N	Q9NZV5-2;H9KV50;Q9NZV5	SEPN1	-0.19747	-0.176931	-0.129185	-0.27698			9.9324e-42	13	9	13.5	8.5	7.55581	18014000	17944000	7.09304	5645800	6743400	6	4	6	4	62.051	7	7	8.23137
1491	Uncharacterized protein FLJ45252	Q6ZSR9;I3L097		-0.0632324	-0.174308	0.163866	-0.0229514			2.0682e-50	12	11	22.5	18.3	7.64759	24242000	20180000	7.5547	16894000	18973000	5	4	5	4	37.976	6	6	9.12369
1494	28S ribosomal protein S17, mitochondrial	Q9Y2R5;I3L0E3;E9PE17	MRPS17	-0.132147	-0.0744155	-0.273398	0.0406547			4.9311e-13	2	3	13.8	22.3	7.25428	8694000	9264800	7.37508	13989000	9729000	2	3	2	3	14.502	4	4	8.82327
1495	ATP-dependent RNA helicase DDX19A	I3L0H8;Q9NUU7;B4DRZ7;I3L352;H3BTB3;J3QRH0;H3BSL8;H3BP36;H3BP50;H0YD26;Q9UHL0-2;E9PR46;J3QL17;Q9UHL0	DDX19A	0.0673361	0.00161593	0.245295	0.167446			3.0485e-238	6	9	43.4	43.2	7.7213	23102000	29535000	7.49611	16346000	14995000	18	17	4	4	50.519	20	4	9.80746
1496	Vesicle-fusing ATPase	I3L0N3;P46459;B4DFA2;K7EQD6;I3L2G1;I3L0L3;I3L338;I3L4Q9	NSF	-0.0558244	-0.0214288	-0.429169	0.0178741			1.3679e-253	80	88	41.4	41.5	8.74596	274250000	282880000	8.57375	181830000	192930000	29	30	29	30	82.091	32	32	8.16934
1505	Gem-associated protein 4	I3L2C7;P57678;I3L399;I3L4A4;E7EN12;I3L4M4;I3L1J7	GEMIN4	0.359967	0.0821763	0.253184	NaN			4.9355e-48	11	19	13.6	14	7.72996	24131000	29566000	7.7991	31401000	31564000	11	12	11	12	118.82	15	15	8.82424
1508	Protein capicua homolog	I3L2J0;Q96RK0	CIC	NaN	-0.220567	NaN	0.243142			4.7367e-05	1	2	0.5	1.4	5.39657	168610	80598	5.59751	169610	226220	1	2	1	2	257.75	2	2	7.99647
1512	Segment polarity protein dishevelled homolog DVL-2	I3L2N2;O14641;I3L2W9;I3L0M7;C9K0P9;I3L0Z8;P54792-2;P54792;O14640-2;O14640	DVL2	0.250872	0.203187	0.06642	0.0338871			1.4215e-26	7	7	14.9	10.4	7.33292	9216000	12308000	7.06915	5865400	5860900	8	6	6	4	78.375	9	6	8.29157
1516	Brain-specific angiogenesis inhibitor 1-associated protein 2	Q9UQB8-3;Q9UQB8-5;Q9UQB8-4;Q9UQB8-6;Q9UQB8-2;Q9UQB8;I3L4C2;I3L2J6;I3L113;I3L526;I3L125;I3L0M4;I3L3J7;I3L327;I3L1C8;I3L2M4;F8W878;I3L3C5;I3L3C6;B4DWA1	BAIAP2	-0.327071	0.0427068	-0.365833	0.0560917			5.0316e-09	2	3	5.9	4.9	7.10667	6665000	6119000	6.68403	1900600	2930400	2	2	2	2	56.625	3	3	8.60324
1519	Acyl carrier protein;Acyl carrier protein, mitochondrial	I3L505;O14561	NDUFAB1	-0.0674097	-0.180858	-0.139356	-0.191326			6.8472e-07	5	5	25.7	25.7	7.39099	11310000	13293000	6.82591	3574900	3122500	2	2	2	2	8.0603	2	2	10.1502
1520	Cactin	J3KMW8;Q8WUQ7-2;Q8WUQ7;K7ENY9;K7EIU6	CACTIN	-0.197157	-0.258345	-0.196197	0.00429165			3.1469e-35	4	4	7.6	7.6	6.80053	3159600	3157700	6.95658	4002600	5045900	4	4	4	4	99.474	5	5	8.91734
1521	SWI/SNF-related matrix-associated actin-dependent regulator of chromatin subfamily D member 2	J3KMX2;Q92925-3;Q92925-2;Q92925;J3QWB6;Q6STE5-2;Q6STE5	SMARCD2	-0.111846	0.0131433	-0.508362	-0.127249			1.1772e-134	15	13	26.3	20.8	7.92833	41938000	42850000	7.35995	11912000	10995000	9	7	9	7	52.238	9	9	9.09656
1523	SRA stem-loop-interacting RNA-binding protein, mitochondrial	J3KMY7;Q9GZT3;H0YJ40;G3V4X6;G3V2S9;H0YJW7;H0YJ07;H0YJU7;H0YJI1	SLIRP	0.0911243	0.0255625	-0.50445	0.0895295			3.2968e-85	18	16	67.3	67.3	8.288	85026000	109060000	8.09816	67878000	57479000	8	9	8	9	12.122	10	10	9.90636
1526	Zinc finger protein ubi-d4	Q92785;J3KMZ8;B4DT58;E9PN04	DPF2	0.109211	0.101346	-0.561151	-0.0334448			1.0902e-30	3	5	10	12.3	6.98915	4549600	5203700	6.83478	3472600	3362900	3	4	3	4	44.155	5	5	8.98865
1529	Phosphatidylinositol 4-kinase alpha	P42356;J3KN10;P42356-2;A8MTF1;A4QPH2-2;A4QPH2-3;A4QPH2;C9JLI1;Q8N8J0	PI4KA	-0.0354437	-0.0409606	-0.00841535	-0.0503303			3.6004e-138	40	38	12.1	12.5	7.70512	27581000	23132000	7.66918	21969000	24716000	20	20	20	20	231.32	27	27	9.03121
1530	Proteasome-associated protein ECM29 homolog	Q5VYK3;J3KN16;Q5VYK5	ECM29;KIAA0368	0.0298469	-0.0615525	0.154005	-0.0357618			0	162	169	32.5	34.1	8.62307	214540000	205300000	8.53633	160620000	183200000	51	51	51	51	204.29	57	57	9.58835
1531	REST corepressor 1;REST corepressor 3	Q9UKL0;J3KN32;E9PR63;E9PQE5;B4DV59;Q9P2K3-2;Q9P2K3-4;Q9P2K3;Q9P2K3-3	RCOR1;RCOR3	0.0756725	0.0203085	-0.642896	-0.297566			5.4658e-06	3	2	4.4	4.4	6.61926	1760800	2400900	6.59952	1783500	2193200	2	2	2	2	53.027	2	2	8.54132
1532	Nodal modulator 2;Nodal modulator 3	Q5JPE7-2;P69849;Q5JPE7;J3KN36;Q4G177;F5H826;H3BPS9;I3L0Q6;H3BTW1	NOMO2;NOMO3	0.134942	NaN	-0.131886	NaN			0	2	1	36.5	42.9	7.05614	5835700	5544400	7.07022	5907500	5848000	31	34	2	1	134.19	35	2	10.1071
1536	Neutral cholesterol ester hydrolase 1	Q6PIU2;J3KN69;Q6PIU2-2;F5H7K4;Q6PIU2-3;H7C046;F8WE33	NCEH1	0.136511	-0.105047	-0.123002	0.0351359			1.2589e-75	37	34	39.5	32.1	8.44693	121620000	158230000	8.17094	73641000	74591000	12	11	12	11	45.807	12	12	9.74974
1537	Methylthioribulose-1-phosphate dehydratase	Q96GX9;J3KN82;Q96GX9-3	APIP	-0.147988	-0.262674	0.172897	NaN			3.9485e-33	16	13	33.9	19.4	7.37749	12202000	11649000	7.01549	5136300	5226600	7	5	7	5	27.125	7	7	8.9796
1539	Mitochondrial inner membrane protein OXA1L	Q15070-2;Q15070;J3KNA0;E7EVY0;C9JC63;Q15070-3	OXA1L	0.0919331	0.0262414	0.1184	-0.0332145			2.8684e-19	10	12	14.6	14.3	7.90021	35723000	43749000	7.74684	28920000	26906000	6	6	6	6	46.691	8	8	9.6149
1540	Transcription initiation factor IIA subunit 1;Transcription initiation factor IIA alpha chain;Transcription initiation factor IIA beta chain	J3KNC0;P52655	GTF2A1	0.129439	-0.181381	NaN	-0.0440311			7.279e-07	2	2	18.6	18.6	6.65373	1882000	2623400	6.20575	777130	828910	1	1	1	1	6.7407	1	1	7.61268
1541	Copper chaperone for superoxide dismutase;Superoxide dismutase [Cu-Zn]	J3KNF4;O14618;E9PP76;E9PK03	CCS	0.199021	0.101409	0.231138	-0.367996			2.2167e-60	8	7	18	14.5	7.41155	10607000	15189000	7.3565	12169000	10555000	5	4	5	4	27.086	5	5	8.92611
1542	Centrosomal protein of 290 kDa	O15078;J3KNF5;O15078-2;F8VSK8;F8VS29	CEP290	0.151974	0.0578808	NaN	0.204784			2.5691e-07	3	7	0.9	1.3	7.34674	10937000	11283000	7.5218	17146000	16105000	2	3	2	3	290.38	4	4	7.46031
1543	Cytochrome b5 type B	J3KNF8;H3BUX2;O43169;D6RFH4;J3QR91	CYB5B	-0.167791	-0.0478572	-0.257874	-0.00268838			1.0534e-191	18	22	59.3	59.3	8.70037	232530000	269090000	8.70448	269560000	236820000	5	5	5	5	16.694	6	6	9.94069
1545	Sentrin-specific protease 3	J3KNH7;Q9H4L4;J3QL36;J3KSF5;J3QRE4	SENP3	0.0939527	0.0271924	-0.573791	NaN			2.0869e-18	10	8	9.1	10.6	7.47696	14699000	15290000	7.0092	5064200	5149800	5	5	5	5	64.881	6	6	9.0619
1546	Conserved oligomeric Golgi complex subunit 4	Q9H9E3;J3KNI1;Q9H9E3-3;Q9H9E3-2;H3BMV9;H3BSD2;J3KRB5;E9PRT5;J3QLW1;H3BQB2	COG4	0.0148585	-0.0196759	0.175904	0.201918			1.3196e-215	19	14	27.9	23.1	7.88542	36786000	40024000	7.61059	20131000	20662000	17	13	17	13	89.082	18	18	8.61705
1548	Chitinase domain-containing protein 1	Q9BWS9;J3KNL3;Q9BWS9-3;Q9BWS9-2;E9PPA0;E9PI70;E9PIP0;E9PRL3;E9PPH0;E9PKF1;H0YDL6;H0YCC4;H0YC89	CHID1	-0.147208	-0.134232	-0.0784591	0.0566868			5.6046e-204	19	22	35.6	40.5	8.30918	98832000	104950000	7.99961	50232000	49679000	11	12	11	12	44.94	12	12	9.41285
1549	Protein transport protein Sec16A	J3KNL6;O15027-2;O15027-4;O15027-3;O15027;O15027-5;H0Y5S1;Q8N9G1	SEC16A	-0.00445881	-0.00990821	-0.064414	0.133482			1.3844e-108	76	92	17.6	17.9	8.11886	69300000	62179000	8.0849	57451000	64141000	26	27	26	27	251.89	27	27	9.63165
1550	Probable ATP-dependent RNA helicase DDX41	Q9UJV9;J3KNN5;H0YA06;H0Y8L8;D6RGI7	DDX41	-0.0212957	-0.0156067	-0.702395	-0.0085718			9.6547e-35	13	10	19.3	17.8	7.82262	31785000	34684000	7.46593	14424000	14812000	9	9	9	9	69.837	10	10	8.51526
1551	Alpha-parvin	Q9NVD7;J3KNQ4;F5H1R9;B7Z952;E9PS97;Q9NVD7-2	PARVA	0.150164	0.0989315	0.243955	-0.0328714			0	31	30	39.2	39.2	8.39724	103120000	146480000	8.28876	105830000	88598000	14	14	11	11	42.243	14	11	9.78183
1552	MAP/microtubule affinity-regulating kinase 3	P27448-3;P27448-4;P27448-2;P27448;J3KNR0;P27448-6;P27448-7;P27448-8;H0YIY6;H0YNV4;Q9P0L2;H0YKP9;A2SY06;H0YKJ3;Q9P0L2-3;K7EK17;K7EKG8;Q9P0L2-2;Q96L34-2;Q96L34	MARK3	0.121144	0.24702	-0.535862	NaN			4.1679e-42	13	12	23.5	24.7	7.41229	12508000	13332000	7.2379	9078100	8216100	12	14	10	10	81.498	16	12	8.2322
1553	Fascin	J3KNT0;Q16658;C9JFC0;H7BYX5;C9JPH9	FSCN1	-0.134998	0.00905208	-0.267172	-0.259621			0	181	198	51.5	49.6	9.64427	2176700000	2231600000	9.44809	1390700000	1415300000	25	24	25	24	52.262	28	28	10.466
1559	Serine/arginine-rich splicing factor 2	J3KP15;Q01130;J3QL05;B4DN89;Q9BRL6-2;Q9BRL6	SRSF2;SFRS2	0.0669248	-0.0950935	-0.0111946	-0.186387			3.4874e-119	50	36	50.7	50.7	8.67378	210700000	261120000	8.40998	128810000	128220000	7	7	7	7	15.527	7	7	8.69425
1560	Ankyrin repeat domain-containing protein 46	J3KP26;Q86W74-2;Q86W74;E5RHV2;E5RI20;E5RFM7;E5RI04	ANKRD46	-0.0921486	0.156313	NaN	0.119767			1.4081e-09	2	2	11.3	5.6	6.67969	2142800	2640100	6.34998	1215500	1023100	2	1	2	1	21.706	2	2	7.30207
1561	Phosphatase and actin regulator 2	O75167-5;O75167-2;J3KP75;O75167;O75167-4;H9KVA6;F5H858	PHACTR2	0.201896	0.293135	NaN	-0.00398801			2.5712e-14	6	5	9.6	9.6	7.21471	7784600	8610300	6.83573	3558100	3292600	4	4	4	4	61.457	4	4	8.45793
1562	RNA-binding protein 7	Q9Y580;J3KPD3;G3V1T9;F5GXV8;F5GY08;I3L521;F5H674;F5H606	RBM7	0.222967	0.161889	-0.0768258	0.126209			3.4099e-57	13	13	47	47	7.61241	16562000	24402000	7.39533	13654000	11195000	10	10	10	10	30.503	10	10	9.21423
1565	Synaptojanin-1	J3KPK1;O43426;J3KQV8;O43426-4;O43426-2;C9JFZ1;C9JW66;O43426-5;C9J1Z6	SYNJ1	-0.114953	-0.0663718	0.0549576	0.143676			3.8407e-70	11	10	8.1	8.8	7.19463	8225900	7427700	7.06164	5188200	6337200	9	10	9	10	168.16	17	17	8.56921
1570	TraB domain-containing protein	Q9H4I3;J3KPT4;Q9H4I3-2	TRABD	0.00243918	-0.15926	NaN	NaN			2.1235e-26	7	8	13	13	7.38938	10167000	14345000	7.08128	6256200	5802000	4	4	4	4	42.321	4	4	8.06922
1571	[Pyruvate dehydrogenase [acetyl-transferring]]-phosphatase 1, mitochondrial	Q9P0J1;J3KPU0;E5RIV4;E5RIE5;E5RI96	PDP1	-0.24163	-0.0917605	-0.249966	0.0874091			8.337e-211	24	15	24	23.8	8.05549	64289000	49339000	7.69142	25026000	24112000	12	11	12	11	61.053	14	14	9.16702
1574	3-mercaptopyruvate sulfurtransferase;Sulfurtransferase	P25325;J3KPV7;B1AH49	MPST	-0.0831145	-0.109312	-0.115634	-0.0869021			3.8362e-159	27	29	49.8	52.5	8.39198	121470000	125120000	8.39222	125250000	121480000	10	10	10	10	33.178	12	12	9.87192
1577	Probable E3 ubiquitin-protein ligase MYCBP2	O75592-2;O75592;J3KPZ3;H7C3U4	MYCBP2	-0.185417	-0.0703287	-0.518775	-0.0420237			1.1729e-16	11	8	1.6	1.7	7.26935	9146400	9447000	7.09688	5986100	6512800	5	5	5	5	509.7	8	8	8.7913
1578	Obg-like ATPase 1	Q9NTK5;J3KQ32;Q9NTK5-2;Q9NTK5-3;C9JCJ9;C9JTK6	OLA1	0.0789394	0.013966	0.260818	-0.0516846			1.0689e-187	38	33	51.3	53	8.83554	299560000	385210000	8.66001	235280000	221830000	20	22	20	22	44.743	22	22	9.94104
1580	Peptidyl-tRNA hydrolase 2, mitochondrial	Q9Y3E5;J3KQ48	PTRH2	-0.0548097	-0.046423	-0.01836	-0.00605407			1.0188e-289	14	15	39.7	39.7	7.88204	33259000	42956000	8.05242	57743000	55082000	4	4	4	4	19.193	5	5	9.95617
1581	Peptidyl-prolyl cis-trans isomerase FKBP8	Q14318;Q14318-2;J3KQ73;C8C9T5;M0R2K9;M0R1Q0;M0R1S6;M0R2Q6	FKBP8	-0.101332	-0.0261948	-0.122229	-0.299613			2.3631e-127	13	10	28.6	25	8.02645	53470000	52812000	7.66139	22438000	23417000	8	7	8	7	44.561	9	9	9.68886
1582	Uncharacterized protein C6orf203	Q9P0P8;J3KQ88	C6orf203	-0.121672	-0.152877	-0.481198	NaN			8.8227e-16	5	8	12.9	12.9	6.98713	4204900	5503200	6.83617	3472200	3385500	3	3	3	3	27.941	3	3	9.02617
1587	Eukaryotic peptide chain release factor GTP-binding subunit ERF3A	P15170-2;J3KQG6;P15170;H3BR35;H3BSV8	GSPT1	0.226285	0.0165266	0.290461	0.00264743			9.8135e-131	22	24	28.8	28.8	8.38099	106940000	133490000	8.24356	88009000	87199000	18	17	8	8	68.6	19	8	10.2035
1588	Sulfatase-modifying factor 2	Q8NBJ7;J3KQJ1;C9JL30;C9J660;Q8NBJ7-2;H7C3B2;A8MXB9;Q8NBJ7-3;F8WA42;E9PBT8;E9PG02;Q8NBJ7-5;J3QT17;F8WEX5;F8WES7;Q8NBJ7-4	SUMF2	-0.00981316	-0.075822	-0.144539	-0.0492892			2.9814e-63	10	9	33.9	33.9	7.71996	24797000	27679000	7.58392	19446000	18918000	9	9	7	7	33.843	10	8	9.77059
1589	60S ribosomal protein L36a	P83881;J3KQN4;H7BZ11;H0Y5B4;H7BY91;H0Y3V9	RPL36A	0.0192581	-0.0510072	0.307623	0.233348			1.3849e-20	7	4	45.3	45.3	7.44	12392000	15150000	7.41661	14098000	11999000	7	7	2	2	12.441	7	2	9.7187
1590	Centrosomal protein of 170 kDa protein B	Q9Y4F5-2;Q9Y4F5;J3KQR7;E9PFC1;Q9Y4F5-3;G3V432	CEP170B	-0.0866786	-0.0281578	-0.165824	0.131094			1.2559e-67	7	6	4.8	4.2	6.72155	2729800	2537000	6.53518	1564500	1864600	6	5	6	5	167.71	18	18	8.1406
1591	BRISC and BRCA1-A complex member 1	M0R3F4;M0R2A4;M0R2K3;M0R193;M0R0I0;M0R2I2;Q9NWV8;J3KQS6;M0QY17;Q9NWV8-3;M0QX07;M0QYV1;Q9NWV8-2;M0QXG9	BABAM1	-0.101532	-0.0985575	0.0304245	0.0163497			2.5641e-71	4	3	11	11	7.46331	12028000	17033000	6.99964	5228400	4763400	2	2	2	2	19.636	3	3	8.95121
1594	Coiled-coil domain-containing protein 12	Q8WUD4;J3KR35;C9JUN5	CCDC12	0.299174	0.191397	-0.0447062	-0.0935875			2.9508e-46	7	8	45.8	45.8	7.24733	7100100	10574000	7.17409	8338100	6593200	7	8	7	8	19.181	8	8	8.85819
1596	Isovaleryl-CoA dehydrogenase, mitochondrial	P26440;J3KR54;P26440-2;H0YLC3;H7C4G6;H0YN10;H0YKV0	IVD	-0.194887	-0.111233	-0.586561	0.00112122			9.9672e-23	11	9	13.2	19.1	7.91893	41441000	41532000	7.46377	14931000	14162000	5	6	5	6	46.319	7	7	9.56717
1597	Queuine tRNA-ribosyltransferase subunit QTRTD1	Q9H974;J3KR78;Q9H974-2;Q9H974-3;C9JJ71	QTRTD1	0.164586	0.157304	NaN	0.130917			2.5442e-29	7	7	15.9	13.5	7.37138	10088000	13429000	7.39428	11350000	13440000	5	4	5	4	46.712	5	5	7.63299
1598	Tubulin-specific chaperone D	Q9BTW9;J3KR97;Q9BTW9-4;Q9BTW9-5;I3L439;I3L163;I3L131;I3L143;I3L500;I3L0V3;C9J1U4;I3L1S3;I3L3H4;I3L4D2;Q9BTW9-3;I3L120;Q9BTW9-2	TBCD	0.0114431	-0.0587099	0.22249	0.080354			3.5039e-197	41	34	23.8	30.6	8.4086	125800000	130410000	8.40274	118120000	134660000	24	28	24	28	132.6	29	29	9.63717
1601	Mitogen-activated protein kinase kinase kinase 3	J3KRN4;Q99759;J3QRB6;Q99759-2;Q9Y2U5;J3QS19	MAP3K3	-0.127198	-0.0434069	NaN	-0.105711			8.7441e-11	5	6	8.4	10.5	7.16658	6476700	8198800	6.78711	2782400	3342600	5	6	5	6	70.467	6	6	7.92089
1604	60S ribosomal protein L17	J3QQT2;J3KRX5;P18621;J3QL51;P18621-2;J3QLC8;J3QS96;J3KRB3;J3KSJ0	RPL17	-0.154335	-0.182426	0.117137	0.0692547			2.5641e-88	72	71	57.3	57.3	9.05744	525760000	615650000	8.8798	380770000	377440000	11	11	11	11	19.786	11	11	10.153
1606	Peptidyl-tRNA hydrolase ICT1, mitochondrial	J3KS15;Q14197;J3QRF8	ICT1	-0.124565	0.0091862	-0.342053	0.0635413			3.8816e-40	11	11	38	38	7.75846	25983000	31356000	7.6985	24651000	25295000	7	7	7	7	21.905	7	7	8.61628
1607	L-xylulose reductase	J3KS22;Q7Z4W1;J3QS36;J3KRZ4;J3QL34;J3KSZ5;J3QS45;J3QRQ2	DCXR	-0.0364891	0.0163168	0.0397417	-0.01145			7.0867e-98	23	30	52.7	60.7	7.93019	39671000	45480000	8.03997	58681000	50954000	9	10	9	10	23.96	10	10	9.23553
1609	Probable ATP-dependent RNA helicase DDX5	P17844;J3KTA4;B4DLW8;J3QRQ7;J3QSF1;J3KRZ1;J3KRX8;J3QR02;J3QKN9;J3QRN5	DDX5	0.0685691	-0.0495762	-0.118774	0.15074			6.9754e-251	156	149	48.2	49.7	9.34772	1010700000	1216300000	9.04848	559900000	558200000	33	32	25	23	69.147	34	25	10.7302
1610	Ribosomal protein L19;60S ribosomal protein L19	J3QR09;J3KTE4;P84098;J3QL15	RPL19	-0.0522909	-0.100079	0.17992	0.0928161			4.1133e-114	61	52	40.9	41.5	8.94557	399270000	482930000	8.81985	332360000	328110000	11	12	11	12	23.134	12	12	10.3703
1613	Migration and invasion enhancer 1	Q9BRT3;J3KTI2	MIEN1	0.106012	0.0856943	-0.332544	NaN			4.3002e-10	3	3	38.3	38.3	7.09708	4986200	7518300	6.92615	4299700	4136500	3	3	3	3	12.403	3	3	8.0607
1614	Serine/arginine-rich splicing factor 1	Q07955;J3KTL2;Q07955-3;Q07955-2;J3KSR8;J3QQV5;J3KSW7	SRSF1	0.145757	0.0778379	-0.454066	-0.098363			6.2368e-70	89	65	47.6	47.6	8.93318	373780000	483610000	8.73159	280240000	258770000	17	16	16	15	27.744	17	16	10.4234
1615	Cyclin-dependent kinase 11B;Cyclin-dependent kinase 11A	P21127-6;J3KTL7;P21127-9;P21127-8;J3QR29;P21127-3;P21127-2;J3QKR5;J3QR44;P21127;J3QL65;P21127-12;P21127-4;P21127-5;P21127-10;Q5QPR4;Q9UQ88-4;Q9UQ88-3;Q5QPR3;Q9UQ88-2;Q9UQ88;Q9UQ88-5;Q9UQ88-10;Q9UQ88-9;J3KS35;E7ESP2;Q13882	CDK11B;CDK11A	-0.0562573	-0.0451313	-0.315316	0.0247645			7.301e-63	21	20	25.6	26.3	7.93853	42267000	44536000	8.1525	69658000	72411000	19	20	14	15	86.062	21	16	9.31404
1617	Calcium homeostasis endoplasmic reticulum protein	Q8IWX8;J3QK89	CHERP	0.167274	-0.0232379	-0.61476	-0.0206818			7.8825e-40	16	25	10.9	13.8	7.9734	43896000	50165000	7.9201	39854000	43342000	10	13	10	13	103.7	14	14	9.28149
1618	NSFL1 cofactor p47	Q9UNZ2;Q9UNZ2-5;J3QK90;Q9UNZ2-6;F2Z2K0;Q9UNZ2-4;G3V4V8	NSFL1C	0.115985	0.0386985	0.251029	-0.00219011			0	42	36	63.2	61.4	8.58706	169670000	216750000	8.3832	126700000	114960000	19	20	19	20	40.572	23	23	9.48378
1621	28S ribosomal protein S7, mitochondrial	Q9Y2R9;J3QLS3;J3QQS1;J3QKW2;J3KSI8	MRPS7	-0.010435	0.0818626	-0.54822	0.0275982			3.9746e-117	24	24	45.9	45.9	8.12959	61141000	73633000	8.05519	59847000	53698000	11	11	11	11	28.134	11	11	9.46226
1622	60S ribosomal protein L18	Q07020;J3QQ67;F8VWC5;G3V203;H0YHA7;F8VYV2;F8VUA6;F8VXR6	RPL18	-0.0475485	-0.194389	0.190101	0.0888623			7.3503e-101	79	71	45.2	45.2	9.15091	644810000	770640000	9.08468	596300000	618960000	10	10	10	10	21.634	10	10	10.3419
1623	SAP30-binding protein	Q9UHR5-2;Q9UHR5;J3QQJ0;J3QLH3;J3KRR6;F5H478;J3KRU5;J3QLM2;J3KS14	SAP30BP	0.146925	0.0904507	-0.0834332	0.05252			4.7526e-57	12	9	34.9	32.5	7.83582	29478000	39042000	7.49149	17113000	13896000	9	8	9	8	32.068	9	9	9.00488
1624	Trafficking protein particle complex subunit 8	J3QQJ5;Q9Y2L5;Q9Y2L5-2;J3KSL8;J3QSA1;J3QQS5;J3QKL6;J3QR00	TRAPPC8	0.0319554	-0.0870252	-0.522253	0.124027			9.2954e-80	22	22	15.1	17.3	7.70658	26770000	24114000	7.61393	18595000	22514000	17	20	17	20	154.98	22	22	8.95054
1627	YTH domain-containing protein 1	Q96MU7-2;Q96MU7;J3QR07	YTHDC1	-0.0754375	0.0885587	-0.326071	-0.165193			8.0058e-17	7	5	9	6.5	7.26867	8700300	9863600	7.32572	10502000	10668000	6	4	6	4	82.691	6	6	9.07081
1632	Zinc finger protein 207	O43670-2;O43670;J3QRS9;O43670-4;O43670-3;J3KS31;J3QS27;J3KTL1;J3KRB6;J3KRW6;H0Y3M2	ZNF207	-0.0788613	-0.0352893	-0.267535	-0.0551353			1.4136e-35	22	25	11.4	11.4	8.37742	113210000	125240000	8.09008	61690000	61361000	6	6	6	6	49.692	6	6	8.28981
1634	Tyrosine-protein kinase Yes	P07947;J3QRU1	YES1	-0.086206	-0.142712	-0.263721	-0.0952194			6.2409e-117	9	12	26.2	26	8.16867	70964000	76495000	7.97909	43713000	51587000	14	14	7	6	60.801	16	7	9.48224
1635	Ubiquitin carboxyl-terminal hydrolase 14;Ubiquitin carboxyl-terminal hydrolase	J3QRZ5;P54578;A6NJA2;B7Z4N8;J3QQT6;J3KS55	USP14	0.0723985	0.0264376	0.301131	-0.0781965			1.8256e-299	41	58	50.8	48.8	8.90532	371940000	432170000	8.51427	163590000	163200000	25	26	24	25	52.385	28	27	9.94179
1637	Probable helicase with zinc finger domain	P42694;J3QS41;I6L9H4;J3QRR8	HELZ	0.120748	0.0425541	-0.33477	-0.0804303			5.2265e-15	8	6	4.5	2.5	6.80188	3260200	3076800	6.63801	2219400	2125800	7	4	7	4	218.97	7	7	8.29973
1639	Formin-binding protein 1-like	Q5T0N5-3;Q5T0N5-4;Q5T0N5-2;Q5T0N5-5;Q5T0N5;J3QSS4	FNBP1L	-0.133832	-0.0289712	-0.0848927	-0.0868362			3.1009e-83	25	26	30.7	25.4	8.18645	74988000	78631000	7.72872	26515000	27030000	14	12	14	12	63.571	14	14	9.25708
1642	Protein phosphatase methylesterase 1	Q9Y570;J3QT22;Q9Y570-2;F5H2D4	PPME1	-0.0247248	0.0080533	0.131486	-0.0161998			2.4225e-160	14	12	29.5	28.8	7.82852	31104000	36274000	7.53438	17214000	17014000	12	13	9	8	42.315	14	9	8.97834
1647	Protein Njmu-R1	Q9HAS0;J9JIC5;J3KRR1;K7ERX0;K7EIQ2;K7EII1	C17orf75	-0.140006	0.0475685	0.356766	NaN			9.669e-19	2	3	4.3	7.3	6.99009	4904900	4869500	6.49305	1605700	1506400	2	3	2	3	44.621	6	6	8.64283
1649	Lamin-B2	J9JID7;Q03252	LMNB2	-0.250777	-0.252759	-0.184	-0.12034			0	174	199	61.3	61	9.41777	1371900000	1245000000	9.15993	668990000	776230000	44	43	40	39	69.948	45	41	10.554
1650	Transmembrane and coiled-coil domain-containing protein 1	Q9UM00-2;Q9UM00;J9JIE6;J3KS45;J3QQY2;J3KTQ7	TMCO1	-0.238661	-0.107662	-0.0409639	NaN			1.4058e-33	13	13	28.4	28.4	8.25115	74803000	103500000	8.06509	60717000	55449000	6	6	6	6	18.766	6	6	8.96932
1655	Katanin p60 ATPase-containing subunit A-like 2	K7EM02;K7EIJ8;Q8IYT4-2;Q8IYT4	KATNAL2	-0.0690509	-0.26736	NaN	NaN			0.00043682	12	14	9.4	9.4	8.53567	164300000	179000000	8.5629	165900000	199610000	1	1	1	1	13.999	1	1	9.7065
1659	Syntaxin-10	K7ELY2;K7EIY4;Q5U8S2;O60499;K7EJ05;K7EPP9;O60499-2;F6RTM7;K7EQ84;K7EK75	STX10	-0.155774	0.04289	-0.407379	-0.0204125			3.8406e-28	4	8	20.4	25.9	7.21872	8255100	8291500	7.28307	10743000	8446900	3	4	3	4	22.486	4	4	8.40092
1661	116 kDa U5 small nuclear ribonucleoprotein component	Q15029-2;K7EJ81;Q15029;K7EP67;K7EJ74;K7EIV5;K7EIT3	EFTUD2	-0.00143687	-0.106286	-0.604079	0.013439			0	125	136	46.7	52.6	9.0242	517500000	539790000	9.15327	669930000	753290000	36	39	35	38	105.38	42	41	10.4718
1665	AP-2 complex subunit beta	K7EJT8;P63010;P63010-2;K7EN71;K7ERB2;K7EJX1;K7EJ01;K7ERE4;K7EKZ5	AP2B1	0.17569	0.0159722	-0.473889	0.0847793			0	2	3	47.5	47.6	7.28603	8692600	10628000	7.41301	13952000	11931000	34	35	1	3	101.33	36	3	10.413
1667	Histone H3;Histone H3.3;Histone H3.3C	K7EK07;P84243;K7EMV3;B4DEB1;Q6NXT2;K7ES00;K7EP01	H3F3B;H3F3A;H3F3C	NaN	-0.00909879	-0.170985	NaN			7.4063e-70	0	2	33.3	63.6	NaN	0	0	7.47663	21163000	8802600	9	10	0	1	14.914	11	1	11.2783
1671	Lon protease homolog, mitochondrial	K7EKE6;K7EJE8;Q8N8K8;P36776;F5GZ27;K7ER27;K7ERR6;K7ER56;K7EQF8	LONP1	-0.236545	-0.191148	-0.558184	-0.046793			0	97	75	47.5	55.5	8.89077	416370000	361260000	9.01557	463270000	573280000	30	33	30	33	95.179	35	35	10.0331
1676	Protein LSM12 homolog	Q3MHD2;Q3MHD2-2;K7ELG9	LSM12	0.196016	0.0432716	-0.0162164	0.0813591			3.5404e-15	11	14	30.8	30.8	7.7208	21015000	31561000	7.73729	28647000	25964000	4	4	4	4	21.701	4	4	9.09604
1686	Nuclear factor 1 C-type	P08651-4;P08651-5;P08651-3;K7EMU1;P08651-2;P08651	NFIC	-0.15872	-0.138142	-0.286951	-0.218771			2.6048e-13	7	2	15.3	5.2	7.74342	35592000	19796000	6.25715	796220	1011600	4	2	3	1	45.412	4	3	8.45612
1688	Signal transducer and activator of transcription 3	K7ENL3;P40763-2;P40763;G8JLH9;K7EP08	STAT3	0.0469071	0.0452273	-0.101986	0.00354306			0	80	89	43.5	44.7	8.8118	296060000	352270000	8.66398	232300000	229000000	29	30	29	30	83.125	32	32	9.87709
1689	Uncharacterized protein C18orf8	K7ENL9;Q96DM3;K7EL80;K7EQJ3;K7EKN1;K7EIS6	C18orf8	-0.137555	-0.0684929	NaN	-0.273252			6.6441e-09	2	5	5.1	6.4	6.82396	3164000	3503400	7.12633	7418300	5957800	3	4	2	3	69.389	4	3	8.1707
1691	RNA-binding protein 42	Q9BTD8-4;Q9BTD8-2;Q9BTD8-3;K7EP90;Q9BTD8;K7ER08;K7EQ03;K7EML2	RBM42	0.0808416	-0.0739932	NaN	-0.0599983			1.6208e-11	6	4	10.3	8.3	7.47331	13714000	16024000	6.98384	4813600	4821200	4	3	4	3	47.025	4	4	8.24393
1692	Transmembrane protein 161A	K7EQ34;K7EPA3;Q9NX61;K7EQE7;K7EKY7;Q9NX61-2	TMEM161A	NaN	0.205936	NaN	-0.0927767			6.5303e-06	1	3	3.2	3.2	6.24062	791020	949300	6.12499	724110	609420	1	1	1	1	35.944	2	2	7.78858
1694	Perilipin-3	K7EQF4;O60664;O60664-3;K7ERZ3;O60664-2;K7EL96;K7ER39	PLIN3	-0.124769	-0.0416805	0.505536	-0.164799			0	64	51	52.6	53.3	8.89985	365790000	428260000	8.62717	214910000	208910000	17	17	17	17	45.803	19	19	10.0101
1698	39S ribosomal protein L4, mitochondrial	K7ES61;Q9BYD3;Q9BYD3-2;K7ELQ0;K7EKI4;K7ELF1;K7EJ73	MRPL4	-0.310111	-0.190369	-0.433791	-0.0246269			9.512e-128	20	16	34.7	56	8.02739	53832000	52677000	7.97006	44859000	48480000	8	10	8	10	33.792	12	12	9.21901
1699	Dynamin-2	P50570-2;K7ESI9;P50570;P50570-3;F5H4R9;E9PEQ4;K7ELR1;K7EPK9	DNM2	-0.0946613	-0.0585678	-0.0869153	NaN			2.4467e-285	49	43	40.6	39.7	8.59149	193250000	197130000	8.67298	218130000	252840000	33	33	21	21	97.651	34	22	9.99222
1701	Dephospho-CoA kinase domain-containing protein	K7ESP4;Q8WVC6;Q8WVC6-2	DCAKD	-0.0393493	0.00590926	-0.524205	NaN			5.2536e-39	11	12	43.5	50.2	7.3822	10494000	13616000	7.44464	13571000	14267000	9	10	9	10	24.177	10	10	8.43072
1705	RNA polymerase II-associated factor 1 homolog	M0QX35;Q8N7H5;F8W9Q2;Q8N7H5-2;B4DGJ5;M0QYC7	PAF1	0.0955666	0.0242209	-0.10284	0.171293			9.992e-71	14	14	32.4	32.6	7.82743	31385000	35825000	7.86675	50330000	23248000	13	14	13	14	55.472	15	15	9.35205
1707	Coatomer subunit epsilon	O14579;M0QXB4;O14579-2;O14579-3;M0R061	COPE	-0.0154777	0.0170213	0.370333	-0.0185208			0	45	32	54.2	68.5	8.63915	200550000	235100000	8.60734	209480000	195420000	13	16	13	16	34.482	17	17	10.1388
1709	Thioredoxin, mitochondrial	M0QXH0;Q99757	TXN2	0.137295	0.1793	-0.501965	-0.00495348			8.686e-19	5	4	64.1	25	7.2097	6969100	9238300	7.26881	9915800	8654400	4	3	4	3	7.0271	4	4	9.14035
1714	Zinc finger CCCH domain-containing protein 4	M0QY97;Q9UPT8	ZC3H4	-0.0807585	-0.0143457	-0.489627	-0.11716			2.013e-28	6	6	9.1	10.2	6.86648	4203700	3149600	6.89148	3359800	4429300	6	6	6	6	95.425	8	8	9.1557
1721	Rho guanine nucleotide exchange factor 1	Q92888;Q92888-3;M0QZR4;Q92888-2;Q6NX52;M0QYC1;M0QYS3;M0R2C7;M0QZH8;M0R3H5;M0QXV6	ARHGEF1	-0.00633269	-0.00464515	0.0779824	0.0203182			1.974e-275	47	59	37.9	35.9	8.38468	120300000	122180000	8.39454	118360000	129690000	29	27	29	27	102.43	31	31	9.34488
1723	40S ribosomal protein S5;40S ribosomal protein S5, N-terminally processed	M0R0F0;P46782;M0R0R2;M0QZN2	RPS5	0.10294	0.049438	0.136629	0.111921			2.4763e-176	71	58	59.5	59.5	9.02494	459650000	599400000	8.94366	482250000	396080000	13	13	13	13	22.391	13	13	10.5425
1724	Unconventional myosin-IXb	Q13459;M0R0P8;Q13459-2;M0R300;M0R2J3;M0QXP0;M0QZY4;M0R240;M0R332	MYO9B	0.0901803	-0.0679275	0.113905	-0.0538238			2.0014e-214	88	102	23.3	22.7	8.164	75751000	70132000	8.11434	58807000	71308000	39	39	38	38	243.4	50	49	9.34643
1725	Epidermal growth factor receptor substrate 15-like 1	Q9UBC2-3;M0R165;Q9UBC2;Q9UBC2-2;A5PL29;M0R2S2;M0R3I1;M0QX30;M0R1V5;K7EJR2;M0R330	EPS15L1	0.00286929	0.00674269	-0.110406	-0.000815295			1.6627e-188	37	32	25.3	28.6	7.79536	30195000	32231000	7.84236	31874000	37686000	16	17	16	17	83.247	20	20	9.51759
1726	60S ribosomal protein L18a	M0R3D6;M0R1A7;Q02543;M0R117;B4DM74;M0R0P7	RPL18A	-0.141589	-0.176669	-0.114938	0.12185			8.2529e-56	62	52	62.4	62.4	8.88504	348060000	419380000	8.70067	247230000	254730000	11	11	11	11	16.714	11	11	10.4466
1727	Ras-related protein Rab-4B	M0R1E0;P61018;P61018-2;M0R0X1	RAB4B	-0.110869	0.0386527	NaN	NaN			3.5272e-24	3	4	23.2	28.7	6.77117	2619700	3284600	6.77998	3832100	2193200	4	5	2	3	19.848	7	4	8.05725
1730	SH3KBP1-binding protein 1	M0R2P6;Q8TBC3;Q8TBC3-2;M0R0S1;M0R2U6;M0QZF2;M0QYJ9	SHKBP1	-0.126476	-0.0577137	NaN	-0.137321			8.2721e-11	4	2	8.1	7.8	6.83099	3716800	3059500	6.45343	1459300	1381400	3	3	3	2	73.707	4	3	7.14715
1731	SURP and G-patch domain-containing protein 2	M0R3F6;Q8IX01-4;Q8IX01-3;Q8IX01;M0R2Z9;E7ETX7	SUGP2	-0.093144	0.0578192	-0.303818	0.0762777			1.8189e-12	6	4	4.2	4.2	7.47845	18107000	11985000	7.46258	14455000	14556000	3	3	3	3	93.859	4	4	8.8065
1733	Prenylated Rab acceptor protein 1	M0R3D4;Q9UI14;M0QXH1;M0R1H9	RABAC1	-0.0356793	-0.164293	NaN	NaN			1.6438e-14	4	6	24.5	24.5	7.39513	11545000	13294000	7.34602	11442000	10741000	3	3	3	3	17.056	3	3	7.2315
1734	Alkyldihydroxyacetonephosphate synthase, peroxisomal	O00116;B8ZZ81	AGPS	0.039241	0.0214209	-0.297582	-0.0866151			0	44	50	41	31.2	8.67288	219900000	250950000	8.35282	109790000	115540000	20	17	20	17	72.911	21	21	10.0514
1738	ATP-dependent RNA helicase DDX39A	O00148;Q8N5M0;K7EQN7;B1Q2N1;K7EN69;K7ENP6;K7EL56;K7EIL8;K7EN25	DDX39A;DDX39	-0.245779	-0.191667	-0.0750243	-0.198426			1.9922e-142	25	24	40.7	47.8	8.32924	102620000	110800000	8.18749	75333000	78658000	20	20	6	7	49.129	21	7	10.2121
1740	Cytosolic acyl coenzyme A thioester hydrolase	O00154-6;O00154-4;O00154;O00154-5;B4DUX0;K7EKP8;O00154-2;O00154-3;F5GWE2;Q6ZUV0	ACOT7	0.115057	0.115257	0.31455	-0.00592123			2.7528e-141	32	39	42.6	42.6	8.53479	148350000	194240000	8.36027	124260000	104970000	11	11	11	11	36.567	11	11	9.38216
1741	Unconventional myosin-Ic	O00159	MYO1C	-0.0680268	NaN	-0.423998	-0.282423			0	4	1	49.5	50.5	7.76002	26897000	30651000	7.09992	6744100	5843300	47	48	2	1	121.68	50	2	10.4031
1743	Synaptosomal-associated protein 23;Synaptosomal-associated protein	O00161;O00161-2;H3BNE1;H3BR18;H3BM38;H3BPJ0;H3BV99;H3BP15;H3BQY9;H3BR99;H3BNG6;H3BU94	SNAP23	0.0290026	0.00229855	0.0141036	-0.125485			0	44	50	56.4	56.4	8.60444	174420000	227780000	8.56711	201850000	167220000	13	14	13	14	23.354	14	14	10.1744
1744	HCLS1-associated protein X-1	O00165-5;O00165;O00165-2;O00165-3;E9PIQ7;Q5VYD6;O00165-4;O00165-6	HAX1	0.0503784	0.176684	0.00118965	0.231636			3.8706e-32	7	7	43.7	42	7.18713	6750600	8635600	7.04844	6320100	4860000	7	7	7	7	26.099	8	8	8.55295
1745	AH receptor-interacting protein;Peptidyl-prolyl cis-trans isomerase	O00170;E9PMH2;E9PPD7	AIP	0.0652787	-0.0247389	0.194203	-0.146814			1.9865e-71	13	13	37.3	40.3	8.01641	47562000	56290000	7.76423	29636000	28471000	8	9	8	9	37.636	9	9	9.34406
1746	GTP-binding protein 1	O00178;F5H716;B0QY59;F5H257	GTPBP1	0.167657	0.155851	0.0543392	-0.107594			7.3692e-60	14	19	22.6	25.4	7.8673	32612000	41059000	7.70812	27221000	23844000	10	12	10	12	72.453	12	12	9.26529
1748	Syntaxin-binding protein 3	O00186	STXBP3	-0.0978237	-0.0478572	-0.359132	-0.0383679			3.2636e-131	27	29	29.7	25.8	8.24981	85845000	91903000	7.79674	29542000	33082000	17	14	17	14	67.764	18	18	9.11153
1749	Galectin-8	O00214-2;O00214;Q5T3P9;E9PN19;F6V2D4;B1ANM0;H7BXD8;E9PJ77;E9PRN3	LGALS8	0.0298469	0.297426	-0.383429	0.0107887			7.6794e-62	10	13	14.5	13.9	7.5554	15490000	20435000	7.35526	13442000	9217600	5	5	5	5	40.397	7	7	9.17123
1752	26S proteasome non-ATPase regulatory subunit 11	O00231;O00231-2;J3QRY4;J3QS13;J3KSW3	PSMD11	0.0546712	-0.0538649	-0.0586125	0.0217272			0	111	107	62.8	61.4	9.27226	813510000	1058200000	8.97357	484170000	456780000	26	27	26	27	47.463	29	29	10.3319
1753	26S proteasome non-ATPase regulatory subunit 12	O00232;O00232-2;J3KTJ5;J3KSK1	PSMD12	0.0150006	-0.0607002	0.104337	0.0127154			0	71	48	53.5	49.3	9.06111	524890000	626250000	8.85398	364520000	349950000	26	25	26	25	52.904	26	26	10.3204
1754	26S proteasome non-ATPase regulatory subunit 9	O00233;F5H5V4;F5GX23;F8W7V8;O00233-2;J3KN29;F5H7X1;F5H169;F5H182;O00233-3	PSMD9	0.099459	0.171385	0.545115	0.0632686			4.8947e-33	19	14	27.4	27.4	8.03499	45248000	63147000	8.05767	63099000	51100000	7	7	7	7	24.682	8	8	9.24854
1756	Membrane-associated progesterone receptor component 1	O00264;B7Z1L3	PGRMC1	-0.086206	-0.0400961	-0.274708	-0.113703			2.7377e-147	17	19	57.4	57.4	8.28026	88008000	102650000	8.28905	102590000	91970000	10	10	10	10	21.671	10	10	9.6839
1757	Transcription elongation factor SPT5	O00267-2;O00267;M0QYL9	SUPT5H	-0.0240237	0.0174562	-0.438527	0.00851327			2.8957e-278	62	43	34.4	34.4	8.3063	92933000	109510000	8.26937	90367000	95574000	28	28	28	28	120.5	31	31	9.68869
1761	Chloride intracellular channel protein 1	O00299	CLIC1	0.0346218	-0.0283757	0.0806468	-0.0608869			4.3575e-292	103	86	63.5	63.5	9.38792	1073700000	1369200000	9.30608	1059600000	963780000	13	13	13	13	26.922	17	17	10.4023
1762	NEDD4-like E3 ubiquitin-protein ligase WWP2	O00308-2;O00308	WWP2	-0.307194	NaN	NaN	-0.0680666			4.9203e-09	2	1	3.8	1.2	6.43012	1471400	1220900	6.17304	670100	819440	3	1	2	1	86.307	4	2	7.46838
1763	Sulfhydryl oxidase 1	O00391;O00391-2;H0Y5Z8	QSOX1	0.154557	0.15308	NaN	NaN			1.9421e-41	17	18	15.1	12.6	7.56687	16601000	20286000	7.96999	47743000	45581000	9	8	9	8	82.577	11	11	8.09861
1765	Acetyl-coenzyme A transporter 1	O00400;H7C562;H7C577	SLC33A1	-0.143888	-0.0554342	-0.199475	0.10879			2.1904e-72	6	7	8.7	12.9	7.34151	10112000	11842000	7.22045	7815800	8797500	4	5	4	5	60.908	5	5	10.2575
1766	Neural Wiskott-Aldrich syndrome protein	O00401;F8WAS5	WASL	-0.0748475	-0.198656	0.0285534	NaN			7.8306e-22	10	8	17.6	17.6	7.64044	21113000	22583000	7.4322	11700000	15352000	7	7	7	7	54.826	7	7	8.47211
1767	Importin-5	O00410;O00410-3;H0Y8C6;B4E0R6;O00410-2;E7ETV3;E7EQT5;E7EV12;C9JMV5;E7EWK4;E7EX05;C9JZD8;H0Y3V4;C9JQT6;E7ESA1;E7ESZ1;E7ETV8;C9JZ53;C9J875;C9JXE0;C9J5I6	IPO5	0.221982	0.0138912	0.257838	0.218752			0	165	164	39.2	40.9	9.20693	741280000	869140000	9.21463	801570000	837600000	33	34	31	32	123.63	35	33	10.3287
1769	Histone deacetylase complex subunit SAP18	O00422;H7BZW6	SAP18	-0.279598	-0.285587	-0.436901	-0.0355721			1.0633e-191	33	28	56.9	45.1	8.08343	59287000	61890000	7.98919	48092000	49450000	8	8	8	8	17.561	11	11	9.22435
1770	Insulin-like growth factor 2 mRNA-binding protein 3	O00425;O00425-2;F8WD15	IGF2BP3	-0.0819437	-0.258716	-0.0427507	-0.172403			3.1333e-264	88	102	44.7	44.7	9.09444	618160000	624760000	8.79371	305150000	316730000	24	24	21	21	63.704	24	21	10.2315
1775	RNA 3-terminal phosphate cyclase	O00442;O00442-2;A6NIC1	RTCA	0.0456556	0.0266036	NaN	NaN			7.0726e-70	16	17	36.3	30.1	7.87731	34246000	41143000	7.6221	22227000	19662000	9	8	9	8	39.336	10	10	8.27112
1776	Phosphatidylinositol 4-phosphate 3-kinase C2 domain-containing subunit alpha	O00443;F5H2B0;B4E2G4;E9PPP3	PIK3C2A	0.127074	0.135607	0.150384	-0.351697			0	87	79	29.3	26.6	8.38627	119640000	123730000	8.31037	101330000	103030000	44	41	44	41	190.68	51	50	9.69932
1777	Golgi integral membrane protein 4	O00461;F8W785	GOLIM4	-0.00316287	0.0184463	0.0241904	0.133914			1.0686e-114	26	42	23.3	26.7	7.84763	35268000	35141000	7.99008	48272000	49468000	14	16	14	16	81.879	17	17	9.21117
1779	Procollagen-lysine,2-oxoglutarate 5-dioxygenase 2	O00469-2;E7ETU9;O00469;B3KWS3;C9JXZ0;F8WEW3	PLOD2	0.158551	0.0125902	-0.65771	0.104658			0	85	79	42.3	41.4	9.12568	593420000	742230000	9.1396	688900000	690150000	29	28	29	28	87.097	29	29	10.5914
1780	Exocyst complex component 5	O00471;F8W9B8;G3V377;G3V4Z7	EXOC5	-0.0465989	0.0530306	-0.499543	0.219123			1.2476e-84	26	26	29.1	31.5	8.18407	76117000	76662000	7.92983	42689000	42392000	20	20	20	20	81.852	22	22	9.44493
1782	26S proteasome non-ATPase regulatory subunit 14	O00487;C9JW37	PSMD14	0.0854508	0.00336748	-0.43563	-0.0520692			2.7445e-139	28	39	47.1	57.7	8.64298	198840000	240680000	8.39575	127700000	121040000	11	12	11	12	34.577	13	13	9.83639
1786	Importin subunit alpha-4	O00505;H0Y4S9	KPNA3	0.0808416	0.0156276	-0.0656869	0.0131952			1.5766e-182	14	22	33	31.9	8.52414	148420000	185880000	8.18446	78448000	74474000	14	13	8	8	57.81	16	8	9.97827
1791	Nucleolar protein 56	O00567;Q5JXT2;H0YDU4;H0Y653	NOP56	-0.00417069	-0.0759625	-0.431201	-0.018117			1.2382e-294	86	80	47.8	35	8.99648	461530000	530390000	8.5634	181070000	184860000	27	22	27	22	66.049	27	27	10.1273
1792	ATP-dependent RNA helicase DDX3X	O00571;O00571-2;B4E3C4;B4DLA0;H0Y960	DDX3X	0.0318149	-0.0441257	0.278523	0.271153			0	49	57	55.4	60.7	9.02247	485650000	567470000	8.7819	300460000	304740000	34	36	11	12	73.243	37	12	10.6434
1795	Importin subunit alpha-3	O00629;H7C4F6	KPNA4	0.272672	0.131835	0.152372	0.200204			2.5962e-272	20	24	26.3	25.1	8.43951	116690000	158420000	8.20656	85300000	75597000	10	9	4	4	57.886	13	5	9.85212
1796	Tripartite motif-containing protein 38	O00635	TRIM38	-0.0859316	-0.0977269	NaN	NaN			1.0212e-11	2	3	4.7	4.9	6.62534	1805600	2414700	6.39058	1152600	1305400	2	2	2	2	53.415	4	4	7.67917
1798	Serine/threonine-protein phosphatase 6 catalytic subunit	O00743;O00743-3;O00743-2;B7Z3E2	PPP6C	0.0528724	-0.0604162	-0.145895	-0.173449			6.9514e-85	17	10	25.6	25.6	7.877	32005000	43330000	7.64429	23735000	20350000	7	7	6	6	35.144	7	6	9.34747
1805	Transmembrane protein 194A	O14524;O14524-2;G3V5K2	TMEM194A	-0.253427	0.197569	-0.300287	0.142791			3.6523e-10	5	7	5.6	5.6	6.98579	4516000	5162300	6.8674	3558500	3810400	3	3	3	3	50.639	4	4	8.13878
1807	Dihydropyrimidinase-related protein 4	O14531;Q5T0Q6	DPYSL4	-0.334513	0.161574	NaN	-0.0589581			3.9794e-15	6	4	8.7	9.1	7.04072	5265400	5717200	6.76866	2133900	3736500	3	3	3	3	61.877	7	7	7.90071
1808	TRAF-type zinc finger domain-containing protein 1	O14545;F8VNX8	TRAFD1	0.252199	0.0118878	0.349205	0.17259			4.1013e-15	2	3	3.6	5.3	6.70572	2091100	2987300	6.50776	1488400	1730800	2	3	2	3	64.84	3	3	8.06926
1809	Cytochrome c oxidase subunit 7A-related protein, mitochondrial	O14548;E5RJZ1;H0YBD2;E5RFH8	COX7A2L	-0.133485	0.0409375	-0.663955	0.036339			2.8659e-38	6	6	61.4	63.2	7.58851	17754000	21017000	7.45278	15231000	13134000	5	5	5	5	12.615	6	6	9.10772
1813	AP-3 complex subunit delta-1	O14617-5;O14617;O14617-4;O14617-2;G5E988;O14617-3;E7EMM2;K7ELX8;K7ERW8	AP3D1	0.0140054	-0.0213266	0.125519	0.0672143			5.0241e-286	93	110	31.7	29.6	8.65975	238370000	218460000	8.60613	190210000	213560000	30	30	30	30	136.65	32	32	9.6682
1816	Torsin-1A	O14656;O14656-2	TOR1A	-0.18576	-0.0699052	-0.173397	-0.0297703			4.5272e-114	14	21	42.5	44.9	8.23515	83334000	88515000	7.98316	48558000	47639000	12	13	12	13	37.808	14	14	9.31473
1817	Torsin-1B	O14657;H0Y7C8	TOR1B	-0.0598754	-0.153676	-0.582791	NaN			5.0747e-47	13	9	40.8	33.3	7.84893	32637000	37983000	7.48018	14946000	15266000	11	10	11	10	37.978	12	12	8.4909
1818	Syntaxin-16	O14662-2;Q96NX8;O14662-4;C9K0W8;O14662-5;O14662;G8JLE0;H3BU86;F8W9Z6;B7ZBM8;B7ZBM7;O14662-6;O14662-3;B7ZBM4;B7ZBM5;E9PND6;H0YEW0;B4DJX9	STX16;STX16-NPEPL1	-0.174193	-0.201365	-0.0405278	-0.16722			7.0301e-47	8	7	30.9	16.4	7.30192	9081600	10959000	6.96613	4712300	4537500	7	5	7	5	34.812	8	8	8.838
1819	Disintegrin and metalloproteinase domain-containing protein 10	O14672;H3BS53;C9J9B4;B4DU28;H0YK87	ADAM10	-0.0799083	0.0725462	-0.713787	-0.0693505			2.7688e-81	31	24	18.9	13.4	8.39118	119690000	126460000	7.9307	42266000	42985000	11	9	11	9	84.141	11	11	9.35866
1820	Etoposide-induced protein 2.4 homolog	O14681;E9PM05;E9PS58;A6NES3;E9PLB8;E9PL33;E9PQN7;E9PK61;E9PNX3	EI24	-0.131234	0.0212406	NaN	NaN			3.4655e-39	9	9	17.1	17.1	7.32174	9819500	11157000	7.28301	9970000	9217100	6	6	6	6	38.964	8	8	8.05431
[truncated: 4,137 more rows]

## Sheet: Matrigel Proteome
id	Protein IDs	Protein names	Gene names	Matrigel 4h/22h (log2)	Matrigel 4h (median, log2)	Matrigel 22h (median, log2)	stddev 4h	stddev 22h	Ratio 4h/SILAC standard_1 (log2)	Ratio 4h/SILAC standard_2 (log2)	Ratio 4h/SILAC standard_3 (log2)	Ratio 22h/SILAC standard_1 (log2)	Ratio 22h/SILAC standard_2 (log2)	Ratio 22h/SILAC standard_3 (log2)	PEP	Peptides 22h_1	Peptides 22h_2	Peptides 22h_3	Peptides 4h_1	Peptides 4h_2	Peptides 4h_3	Unique peptides 22h_1	Unique peptides 22h_2	Unique peptides 22h_3	Unique peptides 4h_1	Unique peptides 4h_2	Unique peptides 4h_3	Sequence coverage [%]	Mol. weight [kDa]	Intensity 22h_1	Intensity L 22h_1	Intensity H 22h_1	Intensity 22h_2	Intensity L 22h_2	Intensity H 22h_2	Intensity 22h_3	Intensity L 22h_3	Intensity H 22h_3	Intensity 4h_1	Intensity L 4h_1	Intensity H 4h_1	Intensity 4h_2	Intensity L 4h_2	Intensity H 4h_2	Intensity 4h_3	Intensity L 4h_3	Intensity H 4h_3
[truncated: 4,677 more rows]
