# Supplementary material for: Tumor matrix stiffness promotes metastatic cancer cell interaction with the endothelium
Source: EMBO J. 2017 Jul 10;36(16):2373–89. doi: 10.15252/embj.201694912 (PMC5556271; doi:10.15252/embj.201694912)
Supplement: Supplementary file 6 — Dataset EV2 [file EMBJ-36-2373-s006.zip › EMBOJ-2016-94912R_DatasetEV2.xlsx]

## Sheet: Legend Dataset EV2
Legend Dataset EV2: Proteins quantified in stiffness and proliferation datasets and regulated with stiffness.

## Sheet: Stiffness regulated proteins
Protein names	Gene names	Protein IDs (Uniprot)	Stiffness (22/0.4KPa) Z-score	Prolif stiff (plastic dish 1d/4d) Z-score	Prolif soft (Matrigel 4h/22h) Z-score	Stiffness (22/0.4KPa) log2	Prolif stiff (plastic dish 1d/4d) log2	Prolif soft (Matrigel 4h/22h) log2	Stiffness regulated
Prostaglandin reductase 1	PTGR1	Q14914;Q14914-2;Q5JVP3;F2Z3J9;Q5JVP2;F6XGT7	-0.425	-0.43	-0.44	0.872872	0.218218	-1.09109	Down
Gamma-adducin	ADD3	Q9UEY8-2;Q9UEY8	-0.46	-0.48	-0.53	0.83205	0.27735	-1.1094	Down
Dipeptidyl peptidase 1;Dipeptidyl peptidase 1 exclusion domain chain;Dipeptidyl peptidase 1 heavy chain;Dipeptidyl peptidase 1 light chain	CTSC	H0YCY8;P53634;P53634-2;P53634-3	-0.38	-0.27	-0.46	-0.104828	1.04828	-0.943456	Down
Beta-hexosaminidase subunit beta;Beta-hexosaminidase subunit beta chain B;Beta-hexosaminidase subunit beta chain A	HEXB	P07686;Q5URX0;H0YA83;H0Y9B6;H0Y9M3	-0.37	-0.27	-0.49	0.0605228	0.968364	-1.02889	Down
SUN domain-containing protein 1	UNC84A;SUN1	A4D2Q0;E9PHI4;O94901-8;O94901;O94901-5;H0Y742;O94901-6;H0Y6N5;E7EP45;O94901-3;H7C2K3;O94901-2;O94901-7;H7C3X3;C9JK55;H7C019;C9K051;C9JR15;O94901-4;C9JS54;C9JJU6	-0.43	-0.43	-0.79	0.57735	0.57735	-1.1547	Down
Calcium/calmodulin-dependent protein kinase type II subunit delta	CAMK2D	Q13557-8;Q13557-10;D6R938;Q13557;E9PBG7;Q13557-6;Q13557-11;E9PF82;Q13557-12;Q13557-9;Q13557-5;Q13557-3;Q13557-4;H0Y9J2;Q9UQM7;Q9UQM7-2;E9PBE8;E7EQE4;D6RHX9;D6RFJ0;E7ERS6;E7ETC9	-0.475	0.18	-0.3	-0.815816	1.1156	-0.299788	Down
Prelamin-A/C;Lamin-A/C	LMNA	P02545;P02545-3;Q6UYC3;D6RAQ3;P02545-4;H0YAB0;REV__Q5VX52	-0.525	0.11	-0.61	-0.465955	1.14794	-0.681989	Down
Peroxiredoxin-4	PRDX4	Q13162;H7C3T4;A6NG45;A6NJJ0	-0.525	0.06	-0.12	-1.10138	0.851065	0.250313	Down
Heme oxygenase 1	HMOX1	P09601;B1AHA8	-1.2	0.14	-0.18	-1.12411	0.790691	0.333424	Down
Amyloid beta A4 protein;N-APP;Soluble APP-alpha;Soluble APP-beta;C99;Beta-amyloid protein 42;Beta-amyloid protein 40;C83;P3(42);P3(40);C80;Gamma-secretase C-terminal fragment 59;Gamma-secretase C-terminal fragment 57;Gamma-secretase C-terminal fragment 50;C31	APP	E9PG40;P05067;P05067-6;P05067-11;P05067-8;P05067-9;P05067-10;E9PEV0;P05067-4;P05067-5;P05067-7;P05067-3;H7C104;H7C0V9;H7C2L2;P05067-2	-0.39	0.06	-0.41	-0.539315	1.15388	-0.614568	Down
Phospholipase D2	PLD2	O14939-2;I3L2C9;O14939;I3L1F3;O14939-3;I3L222;I3L3I7;I3L381	-0.425	-0.25	0.52	-0.742581	-0.394496	1.13708	Down
Ral GTPase-activating protein subunit alpha-2	RALGAPA2	Q2PPJ7;H7C1F9;Q2PPJ7-3;Q2PPJ7-2;H7C3X6	-0.49	-0.16	-0.37	-0.898026	1.07763	-0.179605	Down
C-Maf-inducing protein	CMIP	Q8IY22;Q8IY22-3;Q8IY22-2	-0.425	-0.12	-0.53	-0.313026	1.11907	-0.806041	Down
60S ribosomal protein L26-like 1	RPL26L1	Q9UNX3;E5RIT6;E5RHH1	-0.345	-0.15	-0.11	-1.14	0.41093	0.729069	Down
Insulin-like growth factor-binding protein 7	IGFBP7	Q16270-2;Q16270	-0.465	-0.07	0.42	-0.962372	-0.071426	1.0338	Down
RNA-binding protein Nova-2	NOVA2	Q9UNW9;D3DS81;P51513-3;P51513-4;P51513;F8VYI3;I3L2B5;F8VWX1;P51513-2;F8W659;J3KQU3;M0R1A0;B7Z770	-0.43	-0.57	-0.63	1.10427	-0.259828	-0.844441	Down
Lysosomal Pro-X carboxypeptidase	PRCP	P42785;P42785-2;B7Z7Q6;E9PQB5;E9PL85;E9PQN3;E9PKN6;E9PIG4;E9PNF7;E9PLY4;E9PNJ1;E9PL49;E9PR42	-0.37	-0.21	-0.58	0.0898171	0.952062	-1.04188	Down
Sialate O-acetylesterase	SIAE	Q9HAT2;Q9HAT2-2	-0.43	-0.15	-0.52	-0.328221	1.12286	-0.79464	Down
Protein Shroom2	SHROOM2	Q13796;F5H3B6;C9IZC6	-0.41	0.1	-0.47	-0.478913	1.14939	-0.670478	Down
A-kinase anchor protein 13	AKAP13	Q12802-4;Q12802;Q12802-2;H0YMW2;A8MYJ1;H0YLH1;Q12802-5	-0.385	-0.1	-1.27	0.327814	0.794948	-1.12276	Down
SEC14-like protein 1	SEC14L1	Q92503-3;Q92503;Q92503-2;K7EJ08;K7EPE4;K7ELM0;K7EIJ7;K7ESI4;O43304;K7EQK4;K7ELU0;K7ERB3	0.565	-0.85	-0.25	1.04663	-0.94572	-0.100908	Up
Kinesin-like protein KIF15	KIF15	Q9NS87;Q9NS87-2;C9JKA9;Q9NS87-4;D6RCT7;Q9NS87-3;H7BZT2;H7C1K7	0.6	0.22	0.42	0.982003	-1.01707	0.0350714	Up
Coiled-coil domain-containing protein 86	CCDC86	Q9H6F5;B4DY99;H0YG79	0.495	0.55	-0.35	0.521981	0.631003	-1.15298	Up
DNA polymerase delta subunit 2	POLD2	F8W8R3;P49005;C9IZD2;C9J8Z7;C9JLE1;H7C1B3;C9JHC7	0.465	0.11	0.29	0.995272	-1.00466	0.00938932	Up
Equilibrative nucleoside transporter 1	SLC29A1	Q99808;B3KQV7	0.495	0.32	0.29	1.14405	-0.436547	-0.707507	Up
Growth/differentiation factor 15	GDF15	Q99988	0.505	-0.07	-0.11	1.15275	-0.518253	-0.634496	Up
Cadherin-2	CDH2	A8MWK3;P19022;C9J8J8;C9J126	0.95	0.18	0.31	1.14025	-0.727821	-0.412432	Up
Protein CYR61	CYR61	O00622	0.975	0.08	0.36	1.09939	-0.855485	-0.243904	Up
Hematological and neurological expressed 1-like protein	HN1L	A6NGP5;Q9H910;B4DLH4;H3BU16;Q9H910-2;H3BMV3;H3BMT0;H3BTV5;H3BMM8;B4E1P3	0.46	0.11	0.43	0.652944	-1.15124	0.498299	Up
Guanine nucleotide-binding protein subunit alpha-12	GNA12	E7EUG4;E9PC54;B3KXS2;Q03113;B7Z3F7;P19086	0.685	-0.01	-0.16	1.13861	-0.40295	-0.735661	Up
Caspase recruitment domain-containing protein 16;Caspase;Caspase-1;Caspase-1 subunit p20;Caspase-1 subunit p10	CARD16;CASP1	E9PQW1;Q5EG05-2;Q5EG05;Q5FBZ0;B4DVD8;G3V169;P29466-2;P29466	0.515	-0.05	0.33	0.867893	-1.09355	0.225652	Up
Retinoblastoma-associated protein	RB1	P06400	0.435	0.2	0.32	0.992833	-1.00702	0.0141833	Up
Dystroglycan;Alpha-dystroglycan;Beta-dystroglycan	DAG1	Q14118	0.415	0.01	-0.17	1.10138	-0.250313	-0.851065	Up
Filamin A-interacting protein 1-like	FILIP1L	Q4L180-5;Q4L180-3;Q4L180-7;Q4L180-2;Q4L180;C9JYJ6;Q4L180-6;H7C4M0	0.55	-0.02	0.12	1.12218	-0.796748	-0.325432	Up
Serine/threonine-protein kinase Nek7	NEK7	Q8TDX7;F8WAG2;F5H3U7;Q8TDX7-2;Q5TBG1;C9J1H8	0.475	-0.03	-0.28	1.09201	-0.221003	-0.871012	Up
Pantothenate kinase 3	PANK3	Q9H999;Q8TE04-3;Q8TE04-2;Q8TE04-4;Q8TE04	0.47	-0.01	0.22	1.0136	-0.985826	-0.0277697	Up
Methylsterol monooxygenase 1	MSMO1	Q15800;Q15800-2;D6RDP9;D6R952;D6REA2	0.525	-0.14	0.4	0.745092	-1.1365	0.391409	Up
Kelch-like protein 13	KLHL13	Q9P2N7-2;Q9P2N7-3;Q9P2N7-4;Q9P2N7;Q9P2N7-5;C9JTS9	0.685	0.18	0.35	1.08969	-0.875645	-0.214047	Up
Plasminogen activator inhibitor 1	SERPINE1	P05121;P05121-2;C9J272	0.645	0.08	0.55	0.727198	-1.14038	0.413181	Up
Hedgehog-interacting protein	HHIP	Q96QV1;Q96QV1-2	1.305	-0.06	0.54	1.03777	-0.957378	-0.0803906	Up
Erythrocyte band 7 integral membrane protein	STOM	P27105;B4E2V5;P27105-2	-0.44	-0.5	-0.56	1	0	-1	Down
Programmed cell death protein 4	PDCD4	Q53EL6-2;Q53EL6;Q5VZS7	-0.825	-1.24	-0.07	-0.191062	-0.890685	1.08175	Down
72 kDa type IV collagenase;PEX	MMP2	P08253-2;P08253-3;P08253;H3BV48;H3BR66;H3BS34	-0.81	-0.51	-0.68	-0.952737	1.04136	-0.0886267	Down
Lysosomal protective protein;Lysosomal protective protein 32 kDa chain;Lysosomal protective protein 20 kDa chain	CTSA	P10619;Q5JZH0;Q5JZG9	-0.375	-0.37	-0.44	0.512148	0.640184	-1.15233	Down
Perilipin-2	PLIN2	Q99541;E9PG83;Q5SYF5;Q5SYF3;Q5SYF4	-0.65	-1.68	0.21	0.059884	-1.0286	0.968712	Down
SH3 and multiple ankyrin repeat domains protein 3	SHANK3	M0QWZ9;Q9BYB0-2;Q9BYB0;F5GZA1;F2Z3L0;Q9UPX8;H7BXK2;J3KQC3;Q9UPX8-3;A6NHU9;Q9Y566-3;Q9Y566;H9KV90	-0.435	-0.4	-0.81	0.49864	0.652632	-1.15127	Down
Clusterin;Clusterin beta chain;Clusterin alpha chain;Clusterin	CLU	E7ETA7;P10909-4;P10909;P10909-5;P10909-2;P10909-3;H0YC35;H0YAS8;H0YLK8;E7ERK6;E7ETB4	-0.62	0.52	-1.07	-0.280634	1.11033	-0.8297	Down
Epoxide hydrolase 1	EPHX1	P07099;B1AQP9;B1AQP8	-0.435	-0.25	-0.87	0.261816	0.843047	-1.10486	Down
Multimerin-1;Platelet glycoprotein Ia*;155 kDa platelet multimerin	MMRN1	Q13201;E7EPG1;Q13201-2	-0.545	-0.12	-0.85	-0.109099	1.05008	-0.940977	Down
Aldo-keto reductase family 1 member C3;Aldo-keto reductase family 1 member C4	AKR1C3;AKR1C1;AKR1C4	P42330;B4DL37;A6NHU4;H0Y804;P17516;H7C4R4	-0.68	-0.11	-1.01	-0.175707	1.07621	-0.900501	Down
Ectonucleoside triphosphate diphosphohydrolase 1	ENTPD1	P49961-3;P49961-5;P49961;P49961-2;P49961-6;P49961-4	-0.38	-0.02	-1.94	0.391931	0.744669	-1.1366	Down
Tyrosine-protein kinase receptor Tie-1	TIE1	P35590;E9PG63;M9MML1;B5A950;B5A949	-0.5	-0.54	-1.21	0.626765	0.526483	-1.15325	Down
Sperm-specific antigen 2	SSFA2	E9PHV5;P28290;E7END2;P28290-2;P28290-3;E7EUL7;H7BZ26	-0.54	-0.13	-1.06	0.0786698	0.958342	-1.03701	Down
KN motif and ankyrin repeat domain-containing protein 3	KANK3	Q6NY19-2;Q6NY19;M0QZJ3	-0.7	-0.45	-1.07	0.128234	0.929697	-1.05793	Down
Metalloproteinase inhibitor 2	TIMP2	P16035;B4DFW2	-0.86	-0.78	-1.21	0.393542	0.743358	-1.1369	Down
Transmembrane and coiled-coil domains protein 3	TMCC3	Q9ULS5;G3V207;F8VQF2	-0.385	-0.57	-1.2	0.78015	0.347167	-1.12732	Down
G patch domain-containing protein 4	GPATCH4	Q5T3I0;Q5T3I0-3;E9PAV9;E9PPY4;Q5T3I0-2;F2Z3C6;F8W895	0.665	0.62	-0.1	0.628971	0.524142	-1.15311	Up
Serine/threonine-protein kinase PLK1	PLK1	P53350;I3L2H5;I3L309;I3L387	1.505	0.75	0.45	1.10987	-0.279001	-0.83087	Up
Ribonucleoside-diphosphate reductase subunit M2	RRM2	P31350;P31350-2;C9JXC1	1.745	0.77	0.54	1.13589	-0.388183	-0.747708	Up
Y-box-binding protein 3	YBX3	P16989;P16989-3;H0YG22	0.585	0.54	0.49	0.982003	0.0350715	-1.01707	Up
Plexin-A2	PLXNA2	O75051;Q9HCM2;O75051-2;Q9HCM2-4	0.65	0.4	0.24	1.06465	-0.14518	-0.919474	Up
Protein CIP2A	KIAA1524	Q8TCG1;Q8TCG1-2;F8WAX6;F8WF26	0.61	0.1	0.45	0.856234	-1.09905	0.242813	Up
DNA polymerase alpha catalytic subunit;DNA polymerase	POLA1	P09884;A6NMQ1	0.55	0.21	0.48	0.76122	-1.13255	0.371327	Up
Histone-lysine N-methyltransferase NSD2	WHSC1	O96028;O96028-5;O96028-3;O96028-7;H0Y9U6;D6R9V2;O96028-6;O96028-4;O96028-2	0.62	0.3	0.18	1.1138	-0.293105	-0.820695	Up
Mitotic spindle assembly checkpoint protein MAD2A	MAD2L1	Q13257;Q8IZX3	0.535	0.15	0.19	1.14953	-0.66925	-0.480285	Up
Long-chain-fatty-acid--CoA ligase 4	ACSL4	O60488-2;O60488;D6RF95;H0Y9A0;D6RD96;D6RFW9;D6RDA8	0.445	0.35	0.29	1.06625	-0.149274	-0.916972	Up
Protein diaphanous homolog 3	DIAPH3	Q9NSV4-7;Q9NSV4-6;Q9NSV4-5;Q9NSV4-4;Q9NSV4;C9JDG0;Q9NSV4-2;Q9NSV4-1	0.925	0.36	0.25	1.14131	-0.418786	-0.722521	Up
Neuronal cell adhesion molecule	NRCAM	Q92823-3;C9JYY6;Q92823-4;Q92823-6;Q92823-2;F8W775;Q92823;Q92823-5;C9JH43	0.765	0.4	0.27	1.11705	-0.30524	-0.811808	Up
Asparagine synthetase [glutamine-hydrolyzing]	ASNS	P08243-2;P08243;P08243-3;F8WEJ5;C9JT45;C9J057;C9JLN6;C9JM09	0.505	0.73	0.43	-0.320256	1.1209	-0.800641	Up
Telomere-associated protein RIF1	RIF1	Q5UIP0-2;Q5UIP0;H7C2B5;H7BZN3;B4DS49	0.54	0.42	0.23	0.916972	0.149274	-1.06625	Up
Receptor-type tyrosine-protein phosphatase F	PTPRF	P10586-2;P10586;H0Y6Z7;H0Y4H1;H0Y7Z9;F2Z3B8;H0Y380;P23468-3;F5GWY7;F5GWT7;P23468-5;P23468-4;F5GWR7;P23468-6;Q13332-7;Q13332-5;A2A437	0.805	-0.03	0.89	0.491735	-1.15066	0.658924	Up
Cyclin-dependent kinase 4	CDK4	P11802;F8VYH9;F8VTV8;F8VWX7;F8W1L8;F8VYY1;Q96BE9;F8VXD2;B4DNF9;F8VZZ0;F8VZ51;F8VZ13	0.435	0.31	0.96	-0.386582	-0.749002	1.13558	Up
Ephrin type-A receptor 2	EPHA2	P29317;Q9UF33-2;J3KR66;D6RAL5;Q5JY90;Q06187;C9JXA2;P29320;Q9UF33	0.755	0.91	0.86	-1.09553	0.86378	0.231746	Up
Bifunctional lysine-specific demethylase and histidyl-hydroxylase MINA	MINA	Q8IUF8-4;Q8IUF8;Q8IUF8-2;H0Y9L8;D6RCB6;Q8IUF8-3	0.505	0.45	0.6	-0.175708	-0.900501	1.07621	Up
Serine/threonine-protein kinase RIO1	RIOK1	Q9BRS2	0.67	0.37	0.6	0.785812	-1.12562	0.339811	Up
Hematological and neurological expressed 1 protein	HN1	Q9UK76;J3KT51;B8ZZT7;Q9UK76-2;Q9UK76-3;J3KSH8;F5GY98	0.45	0.41	0.75	-0.466372	-0.681621	1.14799	Up
Kinesin-like protein KIF11	KIF11	P52732	1.485	0.73	1.18	0.930281	-1.05754	0.127255	Up
Squalene synthase	FDFT1	P37268;E9PNM1;B7Z1J3;B4DT56;B4DJE5;B3KQ95;E9PS69;E9PJG4	0.97	-0.43	0.97	0.57735	-1.1547	0.57735	Up
CD166 antigen	ALCAM	Q13740-2;Q13740;F5GXJ9;H7C543;Q6ZS95	0.815	-0.46	1.29	0.294671	-1.11423	0.819554	Up
Tumor necrosis factor ligand superfamily member 4	TNFSF4	P23510;Q8IV74	0.82	-0.93	1.48	0.291739	-1.11343	0.821687	Up
Sodium/potassium-transporting ATPase subunit beta-1	ATP1B1	B7Z9S8;A6NGH2;P05026-2;P05026	0.455	0.28	0.77	-0.187936	-0.892698	1.08063	Up
Isopentenyl-diphosphate Delta-isomerase 1	IDI1	Q13907;Q13907-2;C9JKM8;C9JD53;Q9BXS1	0.485	-0.19	0.94	0.128981	-1.05823	0.929251	Up
Thioredoxin domain-containing protein 9	TXNDC9	O14530;B8ZZX4;Q8TB70;F8WCJ3;F8WBV5;G3XAJ4	0.52	0.4	0.81	-0.268827	-0.838108	1.10694	Up
Ankyrin repeat domain-containing protein 50	ANKRD50	Q9ULJ7;Q9ULJ7-2	0.535	0.43	0.76	-0.237252	-0.860038	1.09729	Up
Lanosterol 14-alpha demethylase	CYP51A1	Q16850;Q16850-2;H7C0D0	0.54	-0.27	0.92	0.235819	-1.09683	0.861014	Up
Poliovirus receptor	PVR	P15151-3;P15151-2;P15151;P15151-4;K7EQU5	0.575	0.19	0.65	0.418699	-1.14129	0.722594	Up
DNA ligase;DNA ligase 1	LIG1	B4DTU4;P18858;M0R0Q7;Q2TB12;F5GZ28;B4E135	0.595	0.02	0.77	0.339811	-1.12562	0.785812	Up
UDP-N-acetylhexosamine pyrophosphorylase;UDP-N-acetylgalactosamine pyrophosphorylase;UDP-N-acetylglucosamine pyrophosphorylase	UAP1	Q16222-3;Q16222;Q16222-2;B1AR80	0.56	0.3	1.16	-0.256957	-0.846447	1.1034	Up
WD repeat and HMG-box DNA-binding protein 1	WDHD1	O75717;F8W7P7;C9JW18;C9JYB3	0.625	0.3	0.7	0.391931	-1.1366	0.744669	Up
Cyclin-dependent kinase 1	CDK1	P06493;P06493-2;E5RIU6	0.64	0.16	0.96	0.132453	-1.05963	0.927173	Up
Monoglyceride lipase	MGLL	Q99685;Q99685-2;E7EWX8;H7C599;H7C4E0;H7C5K5;C9JAM4;C9J8Q3	0.715	0.47	0.96	1.21642e-07	-1	1	Up
Dihydrofolate reductase	DHFR	P00374;B4DDD2;B4DM58;C9JJ68;Q86XF0	0.815	-0.27	0.56	0.78732	-1.12516	0.337842	Up
Hydroxymethylglutaryl-CoA synthase, cytoplasmic	HMGCS1	Q01581;D6RIW1;P54868-2;P54868	1.085	0.11	1.27	0.422534	-1.14191	0.719377	Up
Fatty acid desaturase 2	FADS2	O95864;O95864-3;B7Z634;O95864-2;E5RGD8;F5H8G5	0.45	0.27	1.01	-0.328221	-0.79464	1.12286	Up
Antigen KI-67	MKI67	P46013;P46013-2	1.37	0.29	1.33	0.609705	-1.15408	0.54438	Up
Metalloreductase STEAP1	STEAP1	Q9UHE8;C9JL51;Q6NZ63;C9JE84;B5MCI2	1.035	-0.02	0.66	0.891303	-1.08141	0.190103	Up
Endoglin	ENG	P17813-2;P17813	0.605	0.32	1.08	-0.164957	-0.907265	1.07222	Up
Molybdopterin synthase catalytic subunit	MOCS2	O96007	0.575	0.01	0.77	0.312453	-1.11892	0.806467	Up
Cdc42 effector protein 1	CDC42EP1	Q00587-2;Q00587;B0QYC6;B0QYC7;B0QYC8	0.44	-0.05	0.6	0.324796	-1.12202	0.797227	Up
Thyroid receptor-interacting protein 6	TRIP6	Q15654;H7BZE2	0.505	-0.09	0.57	0.485692	-1.15008	0.66439	Up
Neutral amino acid transporter B(0)	SLC1A5	Q15758;M0QXM4;B4DWS4;Q15758-2;M0QX44;M0R144	0.475	0.77	0.78	-1.15422	0.548254	0.605965	Up
Acyl-CoA desaturase	SCD	O00767	0.59	0.68	1.11	-0.731655	-0.407808	1.13946	Up
Centrosomal protein of 55 kDa	CEP55	Q53EZ4-2;Q53EZ4;H0Y432	0.78	0.44	1.44	-0.209783	-0.878467	1.08825	Up
A-kinase anchor protein 12	AKAP12	Q02952-2;Q02952-3	1.22	0.57	0.75	1.11241	-0.824372	-0.288034	Up
Kinetochore protein Nuf2	NUF2	E9PQC4;Q9BZD4;B1AQT4;E9PP32;E9PKH1;B1AQT3	0.71	0.34	1.36	-0.180751	-0.897297	1.07805	Up
Kinetochore protein NDC80 homolog	NDC80	O14777	0.9	0.41	1	0.411714	-1.14013	0.728417	Up
Importin subunit alpha-1	KPNA2	P52292;J3QLL0;J3KS65;A8MYJ9;J3QL07	0.91	0.72	0.99	0.264389	-1.10563	0.841239	Up
Chromosome-associated kinesin KIF4A	KIF4A	O95239;O95239-2	0.985	0.43	0.99	0.569566	-1.15467	0.5851	Up
Claudin-11	CLDN11	O75508;B4DFI2	0.985	0.58	2.32	-0.340479	-0.7853	1.12578	Up
Cyclin-dependent kinases regulatory subunit 1	CKS1B	Q5T179;P61024;Q9BZU3	1.085	0.47	1.42	0.193707	-1.08268	0.888975	Up
Lymphokine-activated killer T-cell-originated protein kinase	PBK	Q96KB5;B4DX68;E5RIE1	1.12	0.39	1.63	0.117664	-1.05363	0.935963	Up
Thymidylate synthase	TYMS;TS	P04818;Q8WYK3;Q8WYK4	1.425	0.42	2.14	0.111874	-1.05123	0.939358	Up
Targeting protein for Xklp2	TPX2;HCA90	Q9ULW0;Q96RR5	1.485	0.89	1.41	0.689194	-1.14694	0.457748	Up
Transforming acidic coiled-coil-containing protein 3	TACC3	Q9Y6A5;H0Y8F2	1.535	0.72	1.81	0.317541	-1.12021	0.802674	Up
Tyrosine-protein kinase receptor UFO	AXL	P30530-2;P30530;M0R0W6	1.525	0.86	1.44	0.690789	-1.14671	0.455921	Up
E3 ubiquitin-protein ligase UHRF1	UHRF1	Q96T88;Q96T88-2	1.54	0.71	1.47	0.651712	-1.15136	0.499646	Up
Kinesin-like protein KIF23	KIF23	B4E1K0;Q02241-2;H7BYN4;Q02241;H0YKQ5	0.775	0.8	0.61	0.452024	0.694181	-1.1462	Up
A-kinase anchor protein 12	AKAP12	Q02952	0.67	0.57	0.75	0.0739218	-1.03491	0.960988	Up
