# Supplementary material for: Tumor matrix stiffness promotes metastatic cancer cell interaction with the endothelium
Source: EMBO J. 2017 Jul 10;36(16):2373–89. doi: 10.15252/embj.201694912 (PMC5556271; doi:10.15252/embj.201694912)
Supplement: Supplementary file 7 — Dataset EV3 [file EMBJ-36-2373-s007.zip › EMBOJ-2016-94912R_DatasetEV3.xlsx]

## Sheet: Legend Dataset EV3
Legend Dataset EV3. Proteomic analysis of HUVECs cultured on plastic dish and silenced or not for CCN1.

## Sheet: siCCN1
Protein names	Protein IDs (UniProt)	Gene names	Av. siCCN1/ siCTL (log2)	Av. CTL / Standard	Av. siCCN1/ Standard	>2 STD from mean	Ratio CTL 1 /STD	Ratio CTL 2 /STD	Ratio CTL 3 /STD	Ratio siCCN 1 /STD	Ratio siCCN 2 /STD	Ratio siCCN 3 /STD	Ratio H/L count CTL 1	Ratio H/L count CTL 2	Ratio H/L count CTL 3	Ratio H/L count siCCN 1	Ratio H/L count siCCN 2	Ratio H/L count siCCN 3	Sequence coverage CTL 1 [%]	Sequence coverage CTL 2 [%]	Sequence coverage CTL 3 [%]	Sequence coverage siCCN 1 [%]	Sequence coverage siCCN 2 [%]	Sequence coverage siCCN 3 [%]	PEP	Intensity CTL 1	Intensity CTL 2	Intensity CTL 3	Intensity siCCN 1	Intensity siCCN 2	Intensity siCCN 3	Peptides (tot)	Unique peptides (tot)	Mol. weight [kDa]	MaxQuant id
Protein CYR61	O00622	CYR61	-2.64565	-0.197488	-2.84314	yes	-0.135666	-0.197488	-0.872317	-2.42342	-2.84314	-3.13832	23	25	23	17	18	15	64.6	68	70.3	51.2	61.7	52.5	3.6423e-125	8.91834	8.96947	8.83689	8.81446	8.77803	8.50334	23	23	42.026	1147
Integrin alpha-2	P17301	ITGA2	-1.27777	0.70886	-0.568908	yes	1.30006	0.117662	NaN	-0.372618	-1.69127	-0.568908	2	4	1	2	2	2	18.9	22.2	19.2	13.8	20.6	15.1	2.291e-112	7.90769	7.89167	6.53289	7.6459	7.21835	7.31309	24	5	129.29	1676
Antigen KI-67	P46013;P46013-2	MKI67	-0.987844	0.518583	-0.469261	yes	0.805787	0.23138	NaN	0.536566	-0.481092	-0.469261	7	5	1	7	4	3	3.9	3	1.5	4.9	3.2	2.9	1.0663e-53	7.43186	7.32116	6.57613	7.73717	7.40489	7.18199	14	14	358.69	1970
Purine nucleoside phosphorylase	P00491;G3V5M2;G3V308;G3V2H3;G3V393	PNP	-0.836297	0.144138	-0.692159	yes	0.0743195	0.144138	0.205547	-0.695103	-0.60027	-0.692159	29	27	26	24	24	23	82.7	86.5	82.7	75.1	79.6	72	2.8565e-202	9.05782	9.00402	8.97329	9.07958	9.16403	8.94698	19	19	32.118	1430
Ribonucleoside-diphosphate reductase subunit M2	P31350;P31350-2;C9JXC1;Q7LG56-3;Q7LG56-2;Q7LG56;H0YAV1	RRM2	-0.826807	0.729196	-0.0976109	yes	0.729196	0.889931	0.530593	0.635203	-0.217603	-0.0976109	9	8	6	6	7	3	28.5	25.4	19.8	20.6	23.1	9.3	2.5064e-47	7.84696	7.68357	7.44772	7.77041	7.68758	7.33508	10	10	44.877	1856
Insulin-like growth factor 2 mRNA-binding protein 3	O00425;O00425-2;F8WD15	IGF2BP3	-0.660538	0.0430512	-0.617487	yes	-0.0173518	0.0578571	0.0430512	-0.617487	-0.593115	-0.643764	18	18	16	17	16	15	38	39.7	37.1	35.8	36.8	34.9	3.4225e-137	8.47576	8.4721	8.42684	8.51749	8.44529	8.37151	21	18	63.704	1132
Ragulator complex protein LAMTOR3	Q9UHA4;Q9UHA4-2	LAMTOR3	-0.635103	0.030973	-0.60413	yes	-0.992696	0.030973	0.424533	NaN	-0.409255	-0.799004	2	2	3	1	2	2	30.6	8.1	30.6	8.1	30.6	30.6	4.7397e-08	7.18665	7.21777	7.3374	6.93221	7.31605	7.10907	2	2	13.623	3476
Rho-related GTP-binding protein RhoB	P62745	RHOB	-0.582958	-0.669655	-1.25261	yes	-0.922578	-0.416732	NaN	NaN	-1.43952	-1.06571	2	2	0	1	2	2	27	27	13.3	19.4	27	27	5.8677e-37	7.01465	7.06089	NaN	6.92411	7.30955	7.11374	4	2	22.123	2240
Cadherin-2	A8MWK3;P19022	CDH2	-0.575752	0.450935	-0.124817	yes	NaN	0.685872	0.215999	0.287413	-0.537047	NaN	1	2	2	2	2	0	3	5	5	5	4	0	8.9064e-21	6.71036	7.18684	7.20901	7.2693	7.16988	NaN	3	3	97.039	86
DNA polymerase delta subunit 2	P49005;F8W8R3;C9IZD2;C9J8Z7;C9JLE1;H7C1B3;C9JHC7	POLD2	-0.553115	0.692622	0.139506	yes	0.821917	NaN	0.563326	0.67489	0.101861	0.139506	4	1	2	5	2	2	13.2	3	8.1	16.6	6	8.1	2.8816e-33	7.08568	6.19385	6.59856	7.38333	6.83387	6.81875	5	5	51.289	2014
Nucleobindin-2;Nesfatin-1	P80303-2;P80303;E9PKG6;J3KQU0;E9PLR0;E9PLE9;E9PJP3;E9PM22;H0YEG8;H0YD18	NUCB2	-0.538033	-0.0206266	-0.558659	yes	-0.0206266	-0.601411	0.0610895	-0.634314	-0.558659	-0.0611541	2	2	4	4	4	7	5.2	7.6	12.6	17.1	14.3	18.1	9.2023e-52	7.18667	7.14417	7.10975	8.01431	7.59479	8.07309	11	11	50.2	2300
Syntenin-1	O00560;O00560-3;B4DHN5;E9PBU7	SDCBP	-0.528341	0.172197	-0.356144	yes	0.172197	0.215663	-0.279768	-0.400101	-0.271306	-0.356144	3	4	3	4	2	2	47.7	47.7	49	47.7	44	38.3	9.702e-94	7.33967	7.48304	7.34598	7.62263	7.50728	7.29343	12	2	32.444	1142
Lysophosphatidylcholine acyltransferase 2	Q7L5N7;H3BU68;Q7L5N7-2	LPCAT2	-0.511463	-0.393965	-0.905428	yes	-0.393965	-0.524365	-0.35061	-0.979294	-0.905428	-0.573471	3	3	4	2	3	3	5.3	7.4	10.8	6.8	6.8	5.3	7.7621e-24	7.13466	7.41654	7.43878	7.29524	7.66442	7.31934	6	6	60.207	2774
Cystatin-B	P04080	CSTB	-0.472918	-0.144568	-0.617487	yes	-0.231187	-0.144569	-0.113434	-0.617487	-0.559834	-0.746227	9	9	9	11	8	7	70.4	77.6	77.6	77.6	77.6	77.6	1.055e-63	8.60387	8.63131	8.59122	8.77942	8.75901	8.52295	7	7	11.139	1452
Cyclin-dependent kinase 1	P06493;P06493-2;E5RIU6;K7ELV5;Q00526	CDK1	-0.47097	0.473671	0.00270035	yes	0.473671	0.478708	0.0579322	0.636347	0.00270035	-0.0827026	8	2	7	9	6	4	34	12.8	33	45.1	30.6	21.9	2.8022e-58	7.81985	7.3772	7.92126	8.25336	8.02971	7.59615	16	14	34.095	1488
Protein transport protein Sec16A	J3KNL6;O15027-2;O15027-4;O15027-3;O15027;O15027-5;Q8N9G1;H0Y5S1	SEC16A	-0.468044	0.651224	0.183179	yes	0.680474	0.356107	0.651224	0.169728	0.295376	0.183179	3	3	3	2	4	3	1.6	2.4	2.3	1.6	2.1	2.7	3.5146e-29	7.0423	6.92347	7.02567	6.91267	7.31608	7.02131	12	12	251.89	1002
Cyclin-dependent kinase 11B;Cyclin-dependent kinase 11A	P21127-12;P21127-4;P21127-5;P21127-10;J3QL65;P21127-6;J3KTL7;P21127-9;P21127-8;J3QR29;P21127-3;P21127-2;J3QKR5;J3QR44;P21127;Q9UQ88-10;Q5QPR4;Q9UQ88-4;Q9UQ88-3;Q5QPR3;Q9UQ88-2;Q9UQ88;Q9UQ88-5;Q9UQ88-9;Q9UQ88-8;Q13882	CDK11B;CDK11A	-0.436931	0.670207	0.233276	yes	0.549705	0.790709	NaN	0.388186	NaN	0.0783657	4	2	1	4	1	3	8.9	4.3	2.3	13.2	2.3	8.4	3.0173e-27	7.23307	6.9726	6.79638	7.62774	6.98506	7.32234	9	9	49.554	1034
Dr1-associated corepressor	Q14919;Q14919-2;C9JCC6;E9PQX9;E9PMW2;E9PNC7	DRAP1	-0.430475	0.590758	0.160282	yes	0.593006	0.588509	NaN	0.160282	0.256218	0.0390288	2	2	1	2	2	2	11.7	10.2	10.7	10.2	10.2	10.2	1.0986e-16	6.92076	7.13478	6.66788	7.4526	6.67947	7.13024	5	5	22.35	365
Nucleolar transcription factor 1	P17480-2;E9PKP7;P17480;E9PLT2;E9PMM2	UBTF	-0.428897	0.119604	-0.309293	yes	0.481687	-0.414893	0.119604	-0.309293	-0.192699	-0.390448	4	4	3	2	4	4	7.2	8.9	5.4	3.9	7.2	7.7	9.1295e-34	7.54789	7.38469	7.24222	7.21503	7.6742	7.52472	10	10	84.936	634
Ras-related protein Rab-14	P61106	RAB14	-0.428822	0.0289404	-0.399882	yes	0.0159722	0.0289404	0.0349287	-0.468323	-0.335026	-0.399882	11	12	14	12	13	8	61.4	55.8	54.9	62.3	62.3	36.7	2.0242e-98	8.25069	8.26811	8.28589	8.4249	8.54324	8.0844	13	13	23.897	2182
WASH complex subunit FAM21C;WASH complex subunit FAM21B;WASH complex subunit FAM21A	Q9Y4E1-5;Q5SNT6;F8W7U3;J3KP36;Q9Y4E1-3;Q9Y4E1-6;E7ESD2;Q9Y4E1-2;Q9Y4E1;Q9Y4E1-4;Q641Q2-2;Q641Q2;Q5T1D7;F5GY39	FAM21C;FAM21B;FAM21A	-0.417995	0.302991	-0.115004	yes	0.374636	NaN	0.231346	-0.226262	NaN	-0.00374608	2	0	2	2	1	3	2.8	0	2.2	2.6	1.2	5.5	9.1106e-35	6.77452	NaN	7.0182	7.01406	6.85521	7.06168	4	4	136.54	539
Thrombospondin-1	P07996;A8MZG1;P35442;F5H4Z8;Q2HIZ1;P49746-2;P49746	THBS1	-0.416961	-0.891808	-1.30877	yes	-1.25966	-0.891808	-0.839476	-1.76905	-1.30877	-1.1932	20	26	26	25	28	20	45.8	53.7	52.1	48.3	54.1	48	0	9.08746	9.24388	9.19271	9.28137	9.32972	9.17731	61	20	129.38	1520
Sorting nexin-9	Q9Y5X1;B3KXH8	SNX9	-0.40986	-0.0850168	-0.494876	yes	-0.375067	-0.0850168	-0.00417774	-0.494876	-0.199123	-0.622649	3	3	4	3	4	3	6.4	6.4	8.6	6.2	9.1	6.7	4.3654e-47	7.47773	7.41108	7.45407	7.56228	7.69694	7.47826	6	6	66.591	3643
Fibroblast growth factor 2	P09038-2;P09038-3;P09038-1;P09038	FGF2	-0.402187	0.710614	0.308426	yes	0.539603	0.732548	0.710614	-0.367707	0.98456	NaN	2	2	2	2	2	1	12.9	13.5	11.6	13.5	13.5	6.5	2.7856e-11	7.07317	6.87242	7.04151	6.85644	7.22513	6.37422	4	4	17.254	1539
U2 snRNP-associated SURP motif-containing protein	O15042-2;O15042;E7ET15;O15042-3;C9JB80;H0Y8D9;E7EW00;H7C4V2	U2SURP	-0.398216	0.231244	-0.166972	yes	0.231244	0.434676	0.214475	-0.166972	0.074517	-0.661841	3	3	6	2	4	4	2.9	4.1	5.8	2	3.8	4.1	5.5328e-25	7.32046	7.22541	7.38564	7.5374	7.71694	7.40943	10	10	118.23	1180
60S ribosomal protein L22-like 1	C9JYQ9;Q6P5R6;H0Y8C2	RPL22L1	-0.382917	0.714053	0.331137	yes	0.872816	0.555291	NaN	0.690964	0.331137	0.120169	2	4	1	2	2	2	22.3	42.1	16.5	16.5	22.3	22.3	5.0735e-18	7.7227	8.46294	7.50538	7.8078	7.9321	7.44985	4	3	14.478	399
Gap junction alpha-1 protein	P17302	GJA1	-0.37714	0.299898	-0.0772421	yes	0.299898	0.632025	0.0815068	-0.461843	0.307359	NaN	2	4	3	2	4	1	8.9	16	15.2	12	14.1	5.2	5.5393e-28	6.84742	7.56653	7.15588	7.40603	7.63602	6.96112	6	6	43.008	1677
Brain acid soluble protein 1	P80723-2;P80723	BASP1	-0.376592	0.325847	-0.0507454	yes	0.426044	NaN	0.225649	0.172539	-0.100305	-0.0507454	5	1	3	4	4	4	36.4	8.1	28.3	36.4	36.4	36.4	2.0356e-19	7.45662	6.83565	7.28285	7.44395	7.6431	7.34319	5	5	17.664	2301
Lipoma-preferred partner	Q93052;C9JUT4;C9JXK9;C9J2R5;C9JIY7;C9JT42;C9J3U9;C9J1K7;C9J5C8;C9J4E3;C9JE51	LPP	-0.376267	-0.369271	-0.745538	yes	-0.337882	-0.369271	-0.446256	-0.745538	-0.797013	-0.705845	2	7	4	5	4	3	4.7	19.9	12.4	12.3	9.8	6	6.1552e-73	6.88788	7.72277	7.46298	7.72524	7.81708	7.23855	9	9	65.746	2985
Pachytene checkpoint protein 2 homolog	Q15645;H0YAL2	TRIP13	-0.373472	0.233871	-0.139601	yes	0.233871	0.220429	0.368793	0.0873654	-0.139601	-0.144438	5	3	4	4	2	2	11.8	8.1	10.4	12.5	4.9	5.1	1.3303e-26	7.46848	7.05388	7.05246	7.4729	7.12678	7.01699	8	8	48.55	2584
Replication factor C subunit 5	P40937-2;P40937;F5H304;F5H5S0;C9JH72;F5H0U6;F8W9B4;E9PEP3	RFC5	-0.372167	0.33767	-0.0344974	yes	0.47903	0.19631	NaN	0.369576	-0.0344974	-0.162855	4	2	0	2	3	2	16.3	9.7	0	9.4	13.5	6	1.8876e-21	7.38173	6.8972	NaN	7.26143	7.32779	7.0406	4	4	36.104	1934
N-acetyl-D-glucosamine kinase	Q9UJ70;Q9UJ70-2;H7C3G9;C9JEV6;H0YEB7;H7C1L7;E9PPU6;H0YC94;H0YF44	NAGK	-0.368154	-0.317651	-0.685806	yes	-0.317651	-0.372061	-0.196229	-0.7122	-0.685806	-0.381948	8	10	9	9	10	7	28.8	42.4	38.1	32	40.1	26.7	7.8196e-76	7.94418	7.97249	7.94118	8.04591	8.08615	7.81394	14	14	37.375	3498
Hedgehog-interacting protein	Q96QV1;Q96QV1-2	HHIP	-0.367014	-1.72661	-2.09363	yes	-1.38703	-1.72661	-2.28466	-1.97413	-2.09363	-2.52972	36	44	37	39	46	31	48.1	48.9	43.9	47.1	50.3	43.4	6.5861e-289	8.95589	8.98237	8.75423	9.1284	9.1898	8.8361	42	42	78.851	3076
Medium-chain specific acyl-CoA dehydrogenase, mitochondrial	P11310;P11310-2;Q5T4U5;B7Z9I1;B4DJE7;E9PJM9;E9PRX4;H0YDT5	ACADM	-0.364647	0.0534924	-0.311154	yes	NaN	0.138521	-0.0315363	-0.0777899	-0.311154	-0.786429	1	2	4	3	2	3	5.9	6.7	11.9	8.6	4.5	7.4	1.438e-24	6.65494	7.23744	7.41187	7.67763	7.06815	7.6981	8	8	46.588	1593
NADH dehydrogenase [ubiquinone] iron-sulfur protein 6, mitochondrial	O75380;D6RBT3	NDUFS6	-0.363791	-0.020811	-0.384603	yes	-0.102591	0.060969	NaN	-0.427606	-0.133827	-0.384602	2	2	1	2	3	3	17.7	21	12.1	21.8	21	21	3.7733e-16	7.43074	7.22678	7.12126	7.61998	7.65267	7.41944	4	4	13.711	1301
2,5-phosphodiesterase 12	F6T1Q0;Q6L8Q7-2;Q6L8Q7	PDE12	-0.363519	0.585882	0.222364	yes	0.626046	0.545719	NaN	-0.265077	0.642009	0.222364	4	3	0	2	3	4	14	13.8	0	9.7	10.4	15.3	8.6543e-41	6.99302	7.20022	NaN	7.25744	7.30861	7.28738	8	8	52.175	753
Acetyl-CoA acetyltransferase, mitochondrial	P24752;H0YEL7;G3XAB4;E9PRQ6;E9PKF3	ACAT1	-0.352692	-0.335712	-0.688404	yes	-0.391328	-0.335712	-0.124725	-0.803475	-0.598365	-0.688404	11	13	13	14	15	10	29.5	31.1	34.4	41.5	39.6	29.3	4.2415e-108	8.12639	8.29872	8.3586	8.47117	8.60032	8.15531	17	17	45.199	1769
Calcineurin-like phosphoesterase domain-containing protein 1	Q9BRF8;Q9BRF8-2;B4DQ68	CPPED1	-0.350505	-0.090447	-0.440952	yes	-0.463413	-0.090447	-0.0350609	-0.675003	-0.412402	-0.440952	6	7	4	3	5	3	25.8	29	17.2	10.8	17.8	16.9	5.7562e-38	7.75989	7.82525	7.71527	7.65818	7.98526	7.25421	8	8	35.548	3139
Probable glutathione peroxidase 8;Glutathione peroxidase	Q8TED1;E7ETY7;J3KNB5	GPX8	-0.349566	-0.274769	-0.624335	yes	-0.238175	-0.651959	-0.274769	-0.354452	-0.919912	-0.624335	7	5	6	7	5	5	36.4	28.2	36.4	36.4	31.6	28.2	1.1123e-31	7.89954	7.75665	7.78488	8.11388	8.03479	7.78002	8	8	23.881	2910
Quinone oxidoreductase PIG3	Q53FA7;Q53FA7-2;H7BZH6	TP53I3	-0.347884	-0.0565835	-0.404467	yes	-0.0565835	-0.471864	-0.0282861	-0.387914	-0.404467	-0.538935	3	2	4	4	3	2	14.2	12	18.7	14.8	11.1	8.4	4.1714e-38	7.42134	7.12975	7.5653	7.64378	7.51493	7.40138	8	8	35.536	2655
Fermitin family homolog 2	Q96AC1;Q96AC1-3;Q96AC1-2;H0YJ34;H0YJB6;G3V281;G3V5R2;G3V3J0;G3V379;G3V1L6;Q9BQL6-4;Q9BQL6-2;Q9BQL6	FERMT2	-0.347613	0.126045	-0.221568	yes	0.289228	0.126045	-0.088413	-0.221568	-0.00360228	-0.224164	17	17	18	15	19	14	29.4	30.1	35.4	25.4	35.4	29.4	1.7879e-93	8.3824	8.55308	8.36633	8.44914	8.64423	8.20927	25	25	77.86	3002
High affinity cationic amino acid transporter 1	P30825;Q5JR49	SLC7A1	-0.344187	0.994011	0.649824	yes	1.4155	NaN	0.572523	1.40305	NaN	-0.103397	3	1	4	4	1	2	4.9	3.3	7.9	7.9	1.7	4.8	1.1986e-14	7.06051	6.66971	7.07733	7.38153	6.8015	6.92013	4	4	67.638	1850
Sorting nexin-12	Q9UMY4-2;Q9UMY4;F8W8K5	SNX12	-0.343477	-0.170822	-0.514299	yes	-0.193078	-0.170822	-0.117296	-0.514299	-0.343237	-0.542605	2	4	3	3	4	4	20.4	29	24.1	21	29	27.8	1.153e-15	7.24581	7.48951	7.1656	7.51708	7.61201	7.43172	7	5	18.884	3534
Interleukin-6 receptor subunit beta	P40189;P40189-3;P40189-2;D6RH03;Q5FC05	IL6ST	-0.343097	0.244138	-0.0989585	yes	0.244138	0.705688	-0.0382958	-0.0989585	0.558495	-0.203389	5	4	3	3	4	4	8.5	7.6	7.8	6.2	7.6	7.6	7.1778e-31	7.5532	7.61373	7.11458	7.35422	7.78785	7.36165	6	6	103.54	1926
Structural maintenance of chromosomes protein 2	O95347;O95347-2;Q5T821	SMC2	-0.342819	0.715604	0.372785	yes	0.707642	0.715604	0.779348	0.670543	-0.00891703	0.372785	9	3	4	3	2	2	8.2	4.8	4.8	3.9	2	2.6	1.012e-54	7.67408	7.05816	7.27126	7.27235	7.2643	6.85936	13	13	135.65	1384
Dedicator of cytokinesis protein 9	Q9BZ29-4;Q9BZ29-3;Q9BZ29-5;Q9BZ29;Q9BZ29-6;Q6ZSL5;H0Y3S1;H7BZ79;Q5JUD3	DOCK9	-0.336379	0.0270868	-0.309293	no	0.0270868	-0.271665	0.317427	-0.409364	0.0318429	-0.309293	5	5	4	2	3	8	4.2	4.3	3.4	1.5	2.2	5.6	3.4495e-53	7.39496	7.49332	7.34639	7.00182	7.48994	7.62331	13	12	238.84	3205
Monocarboxylate transporter 1	P53985;Q5T8R3;Q49A45;Q5T8R5;Q5T8R4	SLC16A1	-0.335862	0.198032	-0.13783	no	NaN	0.101645	0.29442	0.00446481	-0.280125	NaN	1	3	4	3	3	1	3	6.4	10.4	6.4	7.8	6	7.4508e-19	6.93614	7.54706	7.34639	7.92221	7.7553	7.21402	5	5	53.944	2118
ATP-binding cassette sub-family D member 3	P28288-2;F5GYC1;P28288;E7EUE1	ABCD3	-0.334989	0.222756	-0.112233	no	NaN	0.29791	0.147602	-0.112233	0.145669	-0.144569	1	3	2	3	2	2	2.9	8.4	5.5	6.9	5.5	5.5	9.4976e-11	7.01161	7.21253	7.08962	7.51854	7.44588	7.19151	4	4	62.725	552
Receptor-type tyrosine-protein phosphatase beta	F5H3G6;P23467;P23467-3;P23467-2;J3QT52;F8VU56;Q6ZR19;F8VSD5	PTPRB	-0.331272	-0.0656549	-0.396927	no	-0.272979	0.141669	NaN	-0.396927	-0.183963	-0.407842	3	4	0	2	3	2	4.5	3.4	0	1.3	1.7	1.2	2.9048e-17	7.25171	7.22989	NaN	6.7179	7.35222	6.89573	9	9	214.5	719
Ribosomal protein S6 kinase alpha-3	P51812;F5GYC4;B4DG22;B7ZB17;B1AXG1;B1AXG2;E9PRI4;E9PGT3;Q15418;Q15418-2;Q9UK32;B7ZL90;D6RA62;D6RE03;E9PAN7;Q15418-3;Q15349;Q15349-3;Q15349-2;F2Z2J1;Q96GX5-2;Q96GX5-3;Q96GX5;O60307;Q9Y2H9;Q6P0Q8-2;E7ERL6;Q6P0Q8;O15021-2;O15021-3;O15021-1;E7EWQ5;J3QT34;O15021;F8WAQ9	RPS6KA3	-0.329865	-0.109385	-0.439251	no	-0.127105	NaN	-0.091666	-0.439251	-0.475396	-0.0990932	2	1	2	3	3	5	2.6	1.2	3.5	5.9	3.8	7.6	1.6586e-15	7.33564	6.92059	6.90943	7.4282	7.65526	7.51451	8	8	83.735	2087
Protein transport protein Sec23A	F5H365;Q15436;F5H6C4;B3KXI2;G3V531;G3V4V1;G3V1W4;G3V3G5;G3V2R6;G3V5X8;G3V4Q2;G3V5K1;G3V299	SEC23A	-0.326451	-0.181166	-0.507617	no	-0.294547	-0.163756	-0.181166	-0.71914	-0.507617	-0.496616	18	23	16	19	19	19	42.5	41.6	32.5	36.7	36	39.1	1.8256e-164	8.49679	8.51635	8.42544	8.63321	8.62458	8.55363	27	25	82.968	717
Chromobox protein homolog 1	J3KS05;P83916;B5MD17;K7ELA4	CBX1	-0.32478	0.0545621	-0.270218	no	0.273396	-0.164271	NaN	-0.250719	-0.289716	NaN	2	2	1	2	2	1	22.4	22.4	15.5	22.4	22.4	15.5	4.5488e-22	7.18067	7.29155	7.21482	7.41905	7.39573	7.17097	3	2	20.127	1028
AP-3 complex subunit delta-1	O14617;O14617-5;O14617-4;O14617-3;E7EMM2;O14617-2;G5E988;K7ELX8	AP3D1	-0.323876	0.135348	-0.188528	no	0.31233	0.00192011	0.135348	0.113754	-0.188528	-0.53436	11	9	11	5	8	3	13.2	12.6	12.7	6.1	9.3	3.7	2.8239e-68	7.63445	7.77861	7.82857	7.557	7.82202	7.1432	20	20	130.16	1160
Calnexin	P27824;B4DGP8;B4E2T8;H0Y9Q7;D6RB85;D6RDP7;D6RGY2;D6RFL1;D6RAU8;H0Y9H1;D6RAQ8;D6RHJ3;D6RD16	CANX	-0.323081	0.254754	-0.0683268	no	0.254754	0.244565	0.389054	-0.207518	-0.0163536	-0.0683267	39	35	38	31	34	31	46.3	48.1	42.9	49.3	45.9	44.4	2.629e-183	9.11574	9.15715	9.12117	9.36129	9.35405	9.24259	31	31	67.567	164
Ataxin-2-like protein	Q8WWM7-6;Q8WWM7-8;Q8WWM7-5;Q8WWM7-4;Q8WWM7-2;Q63ZY4;Q8WWM7;Q8WWM7-3;H3BUF6;H3BSK9;Q8WWM7-7;H3BUE3;H3BSQ5	ATXN2L	-0.320859	0.388072	0.0672131	no	-0.753519	0.388072	0.504817	0.261535	-0.0683267	0.0672131	4	4	4	3	2	3	5	4.4	5.1	3.9	1.7	5.2	1.8806e-24	7.72814	7.57819	7.51597	7.73164	7.63188	7.64588	9	9	102.89	2714
Nuclear pore complex protein Nup85	B4DMQ3;Q9BW27;J3KT10;J3QLV0;J3QLD4;B4DPW1;J3QL54;J3KSH3;J3KRC0;J3QLH0	NUP85	-0.320532	0.356097	0.0355643	no	NaN	0.473751	0.238442	-0.0229005	0.474653	0.0355643	1	2	3	3	2	3	2.3	4.4	7.2	5.7	4.4	5.7	1.1982e-28	6.72217	6.91672	7.09244	7.37656	7.22663	7.23512	5	5	69.799	189
Serine/threonine-protein phosphatase 2A 65 kDa regulatory subunit A beta isoform	P30154-4;P30154;P30154-2;A8MY67;P30154-3;J3KR29;H0YDG7	PPP2R1B	-0.319479	0.701529	0.382051	no	0.701529	0.82184	0.264617	NaN	0.67888	0.0852212	3	2	3	1	2	2	12.4	11.7	21.6	14.4	16.9	18.2	1.756e-81	7.26616	7.07686	7.17476	6.88813	7.28693	7.10178	11	4	61.313	1838
ADP-ribosylation factor GTPase-activating protein 3	C9JZR4;E9PB03;Q9NP61;B0QYV8;H0Y6A0;B0QYV9	ARFGAP3	-0.31461	0.0333783	-0.281231	no	NaN	0.0946183	-0.0278618	NaN	-0.217975	-0.344488	0	3	2	1	3	3	0	8.8	7	1.8	9.5	6.1	1.5717e-27	NaN	7.12228	6.91162	6.7998	7.42964	7.09972	6	6	48.884	403
DNA replication licensing factor MCM6	Q14566	MCM6	-0.312962	0.74836	0.435397	no	0.770535	0.74836	0.421187	0.660498	0.435397	0.311327	16	12	15	20	18	13	19.7	18	22.3	28.3	24.4	17.7	7.5387e-94	8.16179	7.96473	7.91675	8.46898	8.37698	8.0089	25	25	92.888	2510
Hepatoma-derived growth factor-related protein 3	Q9Y3E1;H3BPQ6;H3BPM9;H3BTV7	HDGFRP3	-0.308935	-0.592636	-0.901572	no	-0.592636	-0.431356	-0.792272	-0.901572	-0.461843	-0.967538	2	4	3	2	3	3	24.1	23.6	24.1	11.8	15.8	24.1	8.5616e-30	7.20693	7.47355	7.44949	7.36346	7.70043	7.38537	5	3	22.619	3606
Enhancer of mRNA-decapping protein 4	Q6P2E9-2;Q6P2E9;I3L2F4;I3L0V0;I3L3M2	EDC4	-0.306982	0.176446	-0.130535	no	0.176446	-0.0923428	0.242175	-0.0850168	-0.130535	-0.503145	2	5	5	2	3	3	2.1	6.4	7.1	2.9	3.6	4.9	6.7938e-26	7.21163	7.49792	7.37488	7.29724	7.60642	7.24142	8	8	109.73	2738
Protein FAM107B	Q9H098;C9J6N5;C9JQ40;C9JW51;Q9H098-2;C9JP05;C9J3Q3;F8WCJ2;C9JYP1;C9J6Y8	FAM107B	-0.306124	0.658874	0.35275	no	0.741445	NaN	0.576303	0.253223	0.500871	0.35275	3	1	2	2	2	2	38.9	9.9	23.7	16.8	15.3	16.8	1.0142e-25	7.16841	7.10975	7.31252	7.22778	7.54609	7.18347	5	5	15.558	3225
Cytoplasmic aconitate hydratase	P21399;Q9HBB2;Q5VZA6;F5H2R8;F5H143;F5H3Z7;Q6ZMR1;E9PEF1;O00408-4;F6W5Z0;O00408	ACO1;IRP1	-0.304932	-0.820322	-1.12525	no	-0.748547	-1.22385	-0.820322	-0.982218	-1.12525	-1.19516	16	10	13	14	10	8	21	15.3	17.1	20.6	15.3	10.9	1.7486e-89	8.02873	7.79219	7.98655	8.25866	8.14013	7.86344	22	22	98.398	1728
Hydroxymethylglutaryl-CoA synthase, cytoplasmic	Q01581;D6RIW1;P54868-2;P54868	HMGCS1	-0.302144	1.95043	1.64828	no	1.95043	2.34476	0.973866	1.64828	2.26084	0.901958	8	9	4	7	10	4	20.2	24.4	11.3	18.5	26.7	9.2	1.7378e-60	7.97675	8.09688	7.91426	7.97724	8.27674	7.6361	15	15	57.293	2334
Protocadherin-1	Q08174-2;F5H3L5;Q08174-3;Q08174;H0Y2Z9;D6RAX3;D6RBG2	PCDH1	-0.300726	-1.02949	-1.33021	no	-0.742265	-1.29331	-1.02949	-1.33021	-1.3058	-1.73911	3	5	2	5	3	3	2.8	5.8	2.4	5.3	3	3.3	6.4098e-31	7.03125	7.48019	7.13881	7.44191	7.46444	7.26909	8	8	133.72	2373
Emerin	P50402;Q5HY57	EMD	-0.300125	0.320144	0.0200186	no	0.324925	0.0739247	0.320144	-0.0277203	0.124676	0.0200186	4	7	9	5	9	6	17.3	35.4	31.1	20.5	37	24.4	2.8052e-32	7.61279	7.94303	8.04976	8.08164	8.2959	7.94478	9	9	28.994	2057
Hyaluronidase-2	Q12891	HYAL2	-0.299999	-0.484086	-0.784085	no	-0.900026	-0.330903	-0.484087	-0.970854	-0.784085	-0.666848	2	2	2	2	3	2	5.1	7.2	5.1	5.1	8.7	5.1	4.0268e-22	6.88064	7.03121	6.83612	7.40042	7.47753	7.01043	3	3	53.859	2405
AP-3 complex subunit beta-1	E5RJ68;O00203;H0YBD0;B7ZKR7;Q13367;B7ZKS0	AP3B1	-0.299613	-0.0271541	-0.326767	no	-0.0271541	-0.0132121	-0.0583858	-0.326767	-0.186374	-0.408386	8	9	7	8	6	7	8.5	10.3	8.4	8.4	6.6	7.8	7.1601e-46	7.83565	7.86982	7.71248	7.89006	7.85415	7.79166	12	12	116.19	492
Podocalyxin	F5H3W1;O00592-2;O00592;F5GWY5;F5H7A2	PODXL	-0.297322	-0.0787464	-0.376068	no	-0.159242	-0.0220482	-0.0787464	-0.595981	-0.376068	-0.152118	6	8	9	4	8	6	19.8	18.4	22.7	9.7	22.9	17.6	3.8873e-83	8.29693	8.37077	8.3534	8.40293	8.52957	8.35251	10	10	54.412	676
Protein Hook homolog 3	Q86VS8;H0YDM4;H0YE69	HOOK3	-0.296791	0.0640417	-0.232749	no	-0.196733	NaN	0.324816	-0.434668	NaN	-0.0308304	4	1	2	3	1	2	7.4	1.8	3.9	5	2.1	5	3.6591e-38	7.14013	7.07309	6.93314	7.24733	6.80608	6.82692	8	8	83.125	2809
Protein disulfide-isomerase TMX3	Q96JJ7;Q96JJ7-2;B4DIE3;H3BT89;H3BVI1;H3BPB3;F5H4F7;H3BRY0	TMX3	-0.291624	-0.350384	-0.642008	no	-0.449641	-0.334911	-0.350384	-0.736302	-0.569783	-0.642008	3	9	7	6	10	7	9	19.8	17.8	16.7	22.9	18.3	1.1752e-88	7.16853	7.68149	7.76014	7.89051	8.02837	7.69978	11	11	51.871	3056
GTP-binding protein Rheb	Q15382;C9J931;C9J469;F8WBL3	RHEB	-0.289742	0.200515	-0.0892269	no	0.222986	0.0686195	0.200515	-0.0996318	0.262884	-0.0892269	4	3	5	3	4	3	19.6	19	24.5	19	22.8	14.1	5.7065e-34	7.74507	7.22266	7.6563	7.42953	7.66139	7.54533	7	7	20.497	2567
Connective tissue growth factor	P29279;P29279-2	CTGF	-0.28768	0.854101	0.566421	no	0.854101	1.18413	0.331953	0.566421	0.775095	-0.121413	21	28	19	22	20	19	62.5	69.6	57.6	66.5	63.6	60.2	3.7008e-177	8.78874	8.99143	8.60203	8.97762	9.0003	8.63879	24	24	38.091	1815
Probable C-mannosyltransferase DPY19L1	Q2PZI1;H7C3M5;Q2PZI1-2;H7C1I8	DPY19L1	-0.287045	0.245101	-0.0419438	no	0.119228	NaN	0.370975	-0.772308	0.190306	-0.0419438	2	1	2	2	2	4	4.7	1.3	4.3	4.9	4.3	7.6	5.9784e-20	7.06744	6.72737	6.76683	7.3377	6.96988	7.35347	6	6	77.318	2630
Aldo-keto reductase family 1 member C3	P42330;B4DL37;A6NHU4;P17516;H0Y804	AKR1C3	-0.286859	-3.4464	-3.73326	no	-3.83481	-3.05799	NaN	NaN	-3.91389	-3.55262	2	2	1	0	2	2	13.3	31	22	13.6	31	22	3.329e-61	7.52652	7.16125	6.99433	6.77456	7.51843	7.65444	9	5	36.853	1949
Very-long-chain (3R)-3-hydroxyacyl-[acyl-carrier protein] dehydratase 3	Q9P035;H3BS72;B4DRF4;H3BPZ1;H3BRL8;H3BMZ1	PTPLAD1	-0.286348	0.0161181	-0.27023	no	0.18182	-0.0396999	0.0161181	-0.381505	-0.15069	-0.27023	4	4	4	3	2	2	12.7	12.7	12.7	9.4	3.9	6.9	1.5628e-20	8.05503	8.19457	7.97387	7.81481	7.78014	7.621	6	6	43.159	3427
CAP-Gly domain-containing linker protein 1	P30622-2;P30622-1;P30622;J3KP58;F5H0N7;F5H6A0;Q9UDT6-2;Q9UDT6;F5H1T5;F6VGP8	CLIP1	-0.285252	0.358768	0.0735163	no	0.203884	0.556351	0.358768	0.100886	NaN	0.0461463	2	2	2	3	1	2	1.5	2.7	1.9	2.8	1.1	1.5	6.2179e-25	7.01246	6.85622	6.95179	7.29572	6.87109	6.9178	8	8	156.78	1848
DCN1-like protein 5	Q9BTE7;E9PM04;H0YCN4;H0Y9C5;H0Y907;B4DH26;Q92564-2;Q92564;B4DH25	DCUN1D5	-0.284999	0.920506	0.635507	no	0.9716	NaN	0.869412	NaN	0.597758	0.673256	2	1	2	1	2	2	8	5.1	7.6	3	7.6	7.6	6.0029e-10	6.84254	6.50615	6.60803	6.66608	6.91737	6.78777	3	3	27.508	3157
Structural maintenance of chromosomes protein;Structural maintenance of chromosomes protein 4	E9PD53;Q9NTJ3;Q9NTJ3-2;C9JR83;C9JVD8;C9J578;C9J9E4	SMC4	-0.284052	0.778506	0.494455	no	1.05298	0.778506	0.445814	1.0978	0.454941	0.494455	14	5	7	6	7	4	11.2	4.5	5.5	5	6	3.1	1.217e-77	7.92686	7.32701	7.47506	7.66546	7.67994	7.29835	19	19	144.45	595
Alpha-adducin	P35611-2;E7EV99;Q86XM2;A2A3N8;E7ENY0;P35611;P35611-3;H0Y9H2;D6RF25;D6RJE2;H0YFD8;D6RAH3;P35612-2;P35612-8;P35612-4;P35612-3;P35612	ADD1	-0.280449	-0.31429	-0.59474	no	-0.329411	-0.31429	-0.108357	-0.606632	-0.59474	-0.27023	4	2	2	2	3	2	8.7	5.4	4.4	4.4	7	4.1	2.7144e-19	7.23373	6.94081	7.06937	7.10802	7.33826	7.04048	6	6	69.984	13
Osteoclast-stimulating factor 1	Q92882	OSTF1	-0.2767	-0.0422242	-0.318924	no	-0.0311129	-0.0422242	-0.867185	-0.344829	-0.292782	-0.318924	5	4	2	3	5	2	32.2	28.5	17.3	21	29.4	9.3	3.8815e-34	7.77563	7.63911	7.52166	7.86857	7.90913	7.4819	6	6	23.787	2972
Inositol 1,4,5-trisphosphate receptor type 3	Q14573;B7ZMI3	ITPR3	-0.274896	0.188792	-0.0861043	no	0.108363	0.188792	0.282614	-0.238542	-0.0861043	0.320018	6	4	8	7	5	8	3.9	3.3	5.2	4.2	3.6	4.3	4.2908e-79	7.37365	7.15797	7.47214	7.70918	7.53038	7.53149	23	19	304.1	2512
Dolichyl-diphosphooligosaccharide--protein glycosyltransferase subunit STT3B	Q8TCJ2	STT3B	-0.270682	0.166211	-0.104471	no	-0.038998	0.166211	0.169355	-0.160146	-0.104471	0.230973	5	4	3	7	6	6	8.7	7.6	7.1	9.9	9.3	9.6	3.0653e-50	7.60201	7.42293	7.37883	7.90851	7.86733	7.6961	9	8	93.673	2896
Protein PRRC2C	Q9Y520-6;Q9Y520-4;E7EPN9;Q9Y520-5;Q9Y520;Q9Y520-7;Q9Y520-3;Q9Y520-2;H7C5N8	PRRC2C	-0.270656	0.698038	0.427382	no	0.701318	0.698038	0.19484	0.508485	0.27638	0.427382	8	7	5	4	5	3	4.3	3.5	2.9	3.4	2.6	1.9	3.8753e-76	7.66754	7.65802	7.28049	7.58152	7.72097	7.40002	23	22	301.57	514
Transforming protein RhoA	P61586;C9JNR4;C9JX21;C9J1T2;C9JRM1	RHOA	-0.268847	-0.0282861	-0.297133	no	0.139379	-0.233643	-0.0282861	-0.242572	-0.36042	-0.297133	9	6	6	10	8	8	79.3	57.5	63.7	64.2	63.7	77.2	9.905e-109	8.24234	8.22861	8.11654	8.37532	8.41913	8.20123	16	8	21.768	2199
Vesicle-associated membrane protein 3	Q15836;K7ENK9;K7EKX0;J3QRU4;P63027;F8WCA0;L7N2F9	VAMP3	-0.265449	-0.231678	-0.497127	no	-0.254715	-0.199625	-0.231678	-0.528171	-0.412402	-0.497127	5	6	7	5	6	4	53	53	53	53	53	53	2.012e-76	7.87894	7.98618	7.95247	8.00992	8.16521	7.76243	6	6	11.309	2593
WW domain-binding protein 11	F5H721;Q9Y2W2	WBP11	-0.260901	0.803569	0.542668	no	0.667584	0.803569	1.0889	0.542668	0.696634	0.313405	2	3	2	3	4	3	3.3	5.1	3.3	6.1	6.4	5.3	1.7817e-19	6.80483	7.06397	6.64044	7.39526	7.30402	7.23193	7	7	66.842	737
Complement component C1q receptor	Q9NPY3;Q9UHG2	CD93	-0.259249	0.624043	0.364794	no	0.624043	0.724516	0.456643	0.345015	0.537906	0.364794	9	10	11	9	12	12	20.9	24.5	19.6	17.5	23.6	24.2	5.1031e-110	8.15134	8.2746	8.19967	8.26703	8.42447	8.19179	14	14	68.559	3323
Heme-binding protein 2	Q9Y5Z4;Q9Y5Z4-2;Q5THN1;C9IZA0	HEBP2	-0.257986	-0.158854	-0.41684	no	-0.158854	-0.329985	-0.103934	-0.41684	-0.537147	-0.167615	4	6	4	5	3	6	21.5	27.3	23.4	28.8	14.1	34.6	1.9568e-34	7.68014	7.75426	7.61216	7.92297	7.72681	7.93705	7	7	22.875	3645
SNW domain-containing protein 1	Q13573;G3V4X8;G3V3A4	SNW1	-0.253577	0.41573	0.162154	no	0.191096	0.41573	0.518618	0.290568	0.162154	-0.290542	4	3	2	4	5	4	9	7.5	4.7	6.5	10.8	10.3	1.9738e-24	7.56736	7.26432	7.10106	7.60307	7.82094	7.4459	7	7	61.494	2464
Platelet-activating factor acetylhydrolase IB subunit alpha	P43034;I3L2U8;B4DF38;I3L3N5;I3L495;P43034-2	PAFAH1B1	-0.252356	0.891643	0.639287	no	0.891643	0.588639	0.944193	0.301533	0.639287	0.735644	11	12	11	12	13	12	31.2	32.4	30.2	34.1	36.8	35.9	5.9365e-78	8.13852	8.21325	8.17952	8.39454	8.46312	8.24185	16	16	46.637	1959
cAMP-dependent protein kinase type II-alpha regulatory subunit	Q9BUB1;P13861;H7C330;C9J830;H7C1L0;H7C4A9	PRKAR2A	-0.250253	0.286867	0.0366147	no	0.589637	0.286867	0.118367	0.20538	0.0366147	0.00566652	5	6	5	6	7	5	20.9	23.6	21.7	27.5	24.3	24.3	1.8786e-58	7.76638	7.83368	7.69678	7.84548	8.17243	7.76301	14	11	43.066	1622
Protein-glutamine gamma-glutamyltransferase 2	P21980;B4DIT7;F5H6P0;P21980-2;A2A299;P21980-3;A2A2A0;O43548-2;P49221;O43548	TGM2	-0.248581	-0.956874	-1.20545	no	-0.956874	-1.24135	-0.929185	-1.20546	-1.42707	-0.994869	54	54	51	51	54	51	59	61	60	61	63.8	60	0	9.68503	9.67035	9.65211	9.87012	9.83965	9.77248	39	39	77.328	1734
14-3-3 protein epsilon	P62258;P62258-2;B4DJF2;I3L3T1;K7EIT4;K7EM20;I3L0W5	YWHAE	-0.246356	-0.172103	-0.41846	no	-0.172103	-0.218595	-0.162855	-0.477677	-0.41846	-0.416083	22	22	23	21	22	22	75.7	70.6	70.6	70.6	70.6	66.3	1.5911e-151	9.34256	9.32646	9.29813	9.50522	9.50838	9.34688	21	18	29.174	2218
ARF GTPase-activating protein GIT1	J3QRU8;Q9Y2X7;Q9Y2X7-3;J3QLH1;F8W822;Q14161-2;Q14161-11;Q14161-7;Q14161-9;F8W7V0;Q14161-6;Q14161-10;F8WAK2;Q14161-8;F8VXI9;Q14161-4;Q14161-5;Q14161-3;Q14161;F8VVT4;K7EN79;J3QL89	GIT1	-0.246102	-0.146655	-0.392757	no	0.0550517	-0.318693	-0.146655	NaN	-0.1125	-0.673014	3	5	2	1	3	3	4.8	8.5	3.5	1.4	4.8	7.3	3.2499e-21	7.2971	7.40975	6.93791	6.84632	7.58739	7.01653	8	8	76.805	1047
Importin subunit alpha-3	O00629;H7C4F6	KPNA4	-0.244621	0.37486	0.130239	no	0.454822	0.374861	0.312348	0.130239	0.207078	0.0599009	3	6	5	3	2	3	18.8	28	27.8	24.2	15.5	17.1	2.8029e-73	7.99105	8.2026	8.02152	8.21157	7.97847	8.22577	11	6	57.886	1149
DNA replication licensing factor MCM4	J3KPV4;P33991;E5RG31;E7ER43;E5RFJ8;E5RHP5;E5RK04;Q9UJA3-2;Q9UJA3-3;Q9UJA3;Q9UJA3-4	MCM4	-0.244425	0.63931	0.394885	no	0.641401	0.63931	0.288593	0.403065	0.394885	0.176397	7	9	7	13	8	8	12.2	14	12.5	24.1	13.1	15.1	1.1778e-104	7.82913	7.94722	7.82307	8.23812	7.98292	7.84801	21	21	95.222	1010
Alpha-mannosidase 2	Q16706;H0YLB9;P49641-2;H0YNG5;P49641-1;P49641	MAN2A1	-0.24403	0.488243	0.244212	no	NaN	0.491632	0.484853	0.741324	-0.2529	NaN	1	4	2	2	2	1	0.9	4.6	2.1	2.7	2.8	1	2.3939e-24	7.60454	7.2449	6.41722	7.10914	7.25938	6.6899	6	6	131.14	2616
60S acidic ribosomal protein P1	P05386	RPLP1	-0.243504	0.514965	0.271461	no	0.514965	0.539163	0.369967	0.244565	0.499647	0.271461	3	2	3	3	3	5	36.8	14	36.8	36.8	36.8	36.8	1.9823e-38	9.01414	8.89049	8.95674	9.18073	9.17658	9.29616	2	2	11.514	1477
BAG family molecular chaperone regulator 2	O95816;B4DXE2;A2A296	BAG2	-0.2431	-0.353549	-0.596649	no	-0.218471	-0.791439	-0.353549	-0.596649	-0.67238	-0.245496	5	3	5	5	4	5	22.3	13.3	28	25.1	17.5	22.3	1.2323e-25	7.34368	7.29546	7.43172	7.71725	7.63184	7.54167	7	7	23.772	1410
Kynurenine--oxoglutarate transaminase 3	Q6YP21-3;Q6YP21;Q6YP21-2	CCBL2	-0.239142	-0.0207689	-0.259911	no	-0.0160683	-0.301354	-0.0207689	NaN	-0.189034	-0.330788	2	2	3	1	2	3	6.9	6.9	12.6	2.9	5.7	10	3.8924e-19	6.90211	6.98433	7.01995	6.90372	7.18577	7.33516	6	6	47.752	2757
Mitotic checkpoint protein BUB3	O43684-2;O43684;J3QT28;B4DDM6;J3QSX4	BUB3	-0.238821	0.458763	0.219942	no	0.505922	0.458763	0.245591	0.407689	0.219942	0.174556	9	13	11	13	9	11	35.3	43.9	31.3	46	31.3	41.4	2.0152e-113	8.25481	8.31029	8.16507	8.47515	8.2955	8.29026	14	14	36.954	1238
Double-strand-break repair protein rad21 homolog	O60216;E5RG18;E5RI01;E5RFZ5;Q9H4I0	RAD21	-0.238511	0.208811	-0.0297002	no	0.1649	0.208811	0.426606	-0.0954519	-0.0297002	0.127258	4	2	3	4	4	4	4.4	4.1	6	5.1	7.1	8.6	5.6434e-29	7.33558	6.8462	7.01115	7.5678	7.57623	7.27333	7	7	71.689	1256
Hydroxyacyl-coenzyme A dehydrogenase, mitochondrial	E9PF18;Q16836;J3KQ17;Q16836-2	HADH	-0.238501	-0.825623	-1.06412	no	-0.898247	-0.714575	-0.825623	-1.06412	-0.983021	-1.14945	9	7	6	5	9	5	38.1	18.6	30.5	20.1	35.5	23.3	1.8485e-40	8.00762	7.8344	7.96916	7.83075	8.34541	8.03282	11	11	35.236	605
Actin-related protein 2/3 complex subunit 1A	Q92747;E9PF58;B4DLQ7;F8WFD3	ARPC1A	-0.238364	0.588812	0.350449	no	0.588812	0.516367	0.779249	0.350449	0.239958	0.557179	6	2	5	5	4	6	25.7	14.1	23.5	21.1	20.8	23	1.1196e-63	7.95321	7.23689	7.77965	8.02784	7.69549	7.99044	10	9	41.569	2966
YTH domain family protein 3	Q7Z739	YTHDF3	-0.238313	0.541696	0.303383	no	0.810258	NaN	0.273134	0.303383	0.387544	0.274529	3	1	2	2	2	3	10.8	8.9	10.6	8.4	8.2	12	1.5836e-37	7.03822	6.33792	6.96906	7.21267	7.1214	7.06333	10	5	63.86	2787
Mitochondrial import inner membrane translocase subunit TIM50	Q3ZCQ8;Q3ZCQ8-2;Q330K1;M0R0C3;M0R2F8;M0R1Y4;M0R003;M0QXC3;M0R2Z3;M0R303;M0R2Q2;M0R047;M0R2D2	TIMM50	-0.237784	0.594334	0.35655	no	0.136823	0.594334	1.00871	0.35655	0.0993862	0.815402	3	4	3	4	3	2	11	16.4	13.3	15.9	10.2	10.2	1.0804e-44	7.34994	7.50024	7.40934	8.02057	7.4778	7.11398	7	7	39.646	2642
Caveolin-2;Caveolin	P51636-2;P51636;E9PCT3;P51636-3	CAV2	-0.235776	-0.222186	-0.457962	no	-0.284751	-0.057277	-0.222186	-0.457962	-0.172487	-0.703987	5	5	5	6	6	4	40.3	30.9	40.3	40.3	30.9	29.5	5.3774e-26	8.06243	7.83992	8.05123	8.02759	8.11598	7.97527	4	4	16.828	2082
Neuropilin-1	E9PEP6;O14786;Q5T7F1;E7EX60;O14786-2;Q5T7F0;Q5JWQ6;Q5JWQ4;H0Y4A0	NRP1	-0.235771	0.205647	-0.0301242	no	0.154763	0.21073	0.205647	-0.0258793	-0.0301242	-0.0787464	9	4	10	6	6	5	15.1	7.2	18.3	8.6	9.7	9.3	1.3467e-78	7.73598	7.58583	7.75317	7.86629	7.78933	7.59022	14	14	101.3	601
WD repeat and FYVE domain-containing protein 1	Q8IWB7;C9JJ54	WDFY1	-0.234346	-0.0381552	-0.272501	no	0.0128975	-0.0381552	-0.151469	-0.933573	-0.272501	-0.0908535	2	5	5	2	6	3	6.6	15.4	14.9	8.3	17.8	9.8	6.8e-34	7.04415	7.53167	7.49035	7.29903	7.8958	7.21961	9	9	46.323	2831
Long-chain-fatty-acid--CoA ligase 4	O60488-2;O60488;D6RF95;D6RD96;D6RFW9;D6RDA8;H0Y9A0	ACSL4	-0.23298	0.435768	0.202788	no	0.435768	0.576605	0.149793	0.222246	0.202788	-0.135009	12	8	10	9	8	7	26.9	19.3	23.3	22.1	21.6	19	3.5379e-114	8.18744	8.03088	7.85866	8.16059	8.17455	8.06273	22	21	74.435	1264
Probable E3 ubiquitin-protein ligase HERC4	Q5GLZ8-6;Q5GLZ8-3;Q5GLZ8-2;Q5GLZ8;H0Y6K7	HERC4	-0.232666	0.118179	-0.114487	no	0.118179	-0.0698396	0.319748	-0.148999	NaN	-0.0799754	5	2	3	5	1	4	10.2	5.6	6.2	9.4	2	5.3	9.3747e-33	7.39562	6.98945	7.05629	7.50028	7.10476	7.52587	10	10	106.71	2664
Hematopoietic lineage cell-specific protein	P14317;E7EVW7;B4DQ69	HCLS1	-0.232541	-0.236095	-0.468635	no	-0.236095	-0.49917	-0.147567	-0.548831	-0.468635	0.00852266	5	9	11	6	12	12	14.4	20.4	20.4	16.7	22.4	24.9	9.6339e-61	7.94515	8.04786	8.10291	8.26465	8.32056	8.27969	14	14	54.013	1627
Caveolin-1;Caveolin	Q03135;E9PCT5;C9JKI3;Q03135-2;P56539	CAV1	-0.230831	0.405681	0.174849	no	0.173027	0.405681	0.41204	0.174849	0.439559	0.0692096	15	17	13	13	14	13	56.2	56.2	56.2	56.2	56.2	56.2	4.0695e-91	9.14974	9.22279	9.18233	9.30146	9.43704	9.24125	10	10	20.471	2350
Small EDRK-rich factor 2	B5MCG1;P84101;F8WBN3;B9A031;C9JQZ0;B8ZZY7;F8WBV6;A6NL45;B9A026	SERF2	-0.228205	0.768592	0.540387	no	0.848063	0.638164	0.768592	NaN	0.703854	0.37692	3	3	3	1	3	3	46.7	46.7	46.7	22.2	46.7	46.7	8.27e-15	7.33039	7.36719	7.26221	7.46693	7.72058	7.53028	2	2	5.2159	271
Metastasis-associated protein MTA2	O94776;Q68DB1;E9PCS8;E7EQY4;Q9BTC8-2;E7EV10;Q9BTC8;H0YIT0;E9PF88;D6W5A2	MTA2;DKFZp686F2281	-0.227719	0.338323	0.110604	no	0.454209	0.338323	0.253962	0.203286	0.110604	-0.0439044	9	7	5	9	4	7	16.2	12	9.3	15.4	6.3	13.3	8.7659e-49	7.77537	7.60824	7.52131	7.94867	7.62544	7.65078	15	14	75.022	1357
Endothelial protein C receptor	Q9UNN8	PROCR	-0.227674	-0.366588	-0.594262	no	-0.366588	-0.965987	-0.189287	-0.594262	-0.894216	-0.0090604	5	4	7	5	4	5	23.9	19.7	23.9	23.9	20.6	23.9	1.0274e-28	7.73798	7.89708	7.96874	8.11902	8.11424	7.99654	5	5	26.671	3543
Heterogeneous nuclear ribonucleoprotein L-like	Q5JB52;B7WPG3;Q8WVV9-4;Q8WVV9;D6W592;H7C464;H7C0J6;C9JJZ7;H7BXH8;Q8WVV9-3;Q8WVV9-2;C9IYN3	HNRPLL;HNRNPLL	-0.227651	-0.0251707	-0.252822	no	0.146579	-0.0356239	-0.0251707	-0.327917	-0.177727	NaN	3	2	3	2	3	0	13	7.1	14.4	5.1	7.5	0	4.2114e-33	7.31842	6.90305	7.05227	7.39012	7.38014	NaN	8	8	56.466	281
Tyrosine-protein kinase JAK1	P23458;K7EJR6;F5H5U8;E9PM19;O60674;P29597	JAK1	-0.227532	0.792907	0.565374	no	0.792907	0.80221	0.682094	0.565374	0.628698	0.468212	3	4	5	4	3	5	2.9	5.2	5.9	4.5	3.6	4.5	8.2734e-35	7.05789	7.4806	7.21888	7.43186	7.31097	7.44213	12	12	133.28	1754
Dihydropteridine reductase	B3KW71;P09417;H0Y8F7;B7Z415;D6RGG7	QDPR	-0.226551	-0.555522	-0.782073	no	-0.512277	-0.694568	-0.555522	-0.709644	-0.810978	-0.782073	2	3	2	2	2	3	10.8	18.8	11.3	12.7	13.6	18.8	1.9106e-19	7.13271	7.36571	7.08192	7.22058	7.49725	7.2184	4	4	22.408	144
Calcium-binding mitochondrial carrier protein Aralar2	Q9UJS0;Q9UJS0-2;F5GX33	SLC25A13	-0.226324	0.604893	0.378569	no	-0.0371714	0.697453	0.604893	0.378569	0.194146	0.491206	2	2	2	3	2	2	4.6	8.1	7.6	9	9.8	7.4	3.5184e-26	6.67376	6.84042	6.64523	7.21181	6.8878	6.766	9	5	74.175	3500
Leucine-rich repeat-containing protein 47	Q8N1G4	LRRC47	-0.224696	-0.271306	-0.496002	no	-0.271306	-0.500394	-0.220701	-0.696083	-0.351402	-0.496002	5	6	6	9	7	6	9.6	15.3	13.2	18.2	14.8	13.6	5.5666e-56	7.53577	7.63557	7.60876	8.09384	7.98333	7.67109	13	13	63.472	2847
GDH/6PGL endoplasmic bifunctional protein;Glucose 1-dehydrogenase;6-phosphogluconolactonase	O95479	H6PD	-0.22362	-1.06881	-1.29243	no	-0.945683	-1.06881	-1.23915	-1.13416	-1.29243	-1.39972	3	6	4	8	7	3	4.7	9	5.2	12.5	11.1	4.4	2.6119e-44	7.12649	7.52454	7.37885	7.86705	7.75045	7.11843	16	16	88.892	1396
Transmembrane emp24 domain-containing protein 9	Q9BVK6	TMED9	-0.223407	-0.0214797	-0.244887	no	-0.264116	-0.0214797	-0.019346	-0.253626	-0.244887	-0.0231843	4	5	6	3	5	5	29.4	29.4	29.4	19.1	29.4	29.4	9.0481e-83	8.16101	8.15008	8.09833	8.38292	8.35618	8.25794	6	5	27.277	3174
Septin-11	D6RGI3;Q9NVA2;D6RER5;Q9NVA2-2;D6RDU5;H0Y961;D6RDP1;D6R9Y6;H0Y9G8	2011-09-01	-0.222454	-0.00848689	-0.230941	no	-0.00633399	-0.042084	-0.00848689	-0.230941	0.000490583	-0.24987	8	9	7	7	8	7	36.7	44.7	40.9	42.4	38.8	40.9	1.5161e-135	8.20118	8.28176	8.21992	8.30287	8.43396	8.28475	17	7	49.005	468
Translocating chain-associated membrane protein 2	Q15035	TRAM2	-0.221111	0.564645	0.343534	no	0.539415	NaN	0.589876	0.367285	NaN	0.319784	2	0	2	2	1	2	7.6	0	5.9	7.6	3.2	7.6	2.4001e-12	6.57743	NaN	6.72878	7.30967	6.73648	6.75439	3	3	43.327	2538
Ceramide synthase 2	Q5SZE1;Q96G23;Q5SZE2;Q5SZE3;H0YKH6;Q5SZE4;H0YNU7;H0YLQ6;Q5SZE6	CERS2	-0.221051	0.214625	-0.00642524	no	0.214625	0.213922	0.269321	NaN	-0.0432046	0.0303541	2	3	3	1	3	2	7.4	10.2	10.2	4.9	10.2	7.4	2.6831e-16	7.093	7.28149	7.28393	7.21229	7.57224	7.22817	3	3	38.52	2688
Structural maintenance of chromosomes protein 3	Q9UQE7	SMC3	-0.220495	0.199868	-0.0206266	no	0.392175	0.199868	0.142895	0.130839	-0.0247452	-0.0206266	8	3	4	4	7	5	8.5	3.8	5.8	4.8	6	4.5	7.5325e-67	7.60563	7.28037	7.48167	7.39836	7.63917	7.32397	22	22	141.54	3554
Mitochondrial antiviral-signaling protein	Q7Z434;Q7Z434-4;B2BD34;Q7Z434-2	MAVS	-0.220009	0.00352301	-0.216486	no	0.039429	-0.032383	NaN	-0.216486	0.00965506	-0.312781	3	2	1	2	2	5	8.5	4.3	1.7	5.2	4.3	11.7	8.5673e-36	7.32445	7.14019	7.02963	7.05358	7.23162	7.47054	6	6	56.527	2780
Calumenin	O43852;O43852-3;O43852-10;O43852-6;O43852-5;O43852-9;O43852-13;O43852-14;O43852-11	CALU	-0.21934	-0.673556	-0.892896	no	-0.68715	-0.631989	-0.673556	-0.967095	-0.892896	-0.81836	4	5	5	4	5	4	47.6	55.2	42.9	48.6	49.8	45.1	3.6843e-169	7.98884	8.16086	8.18865	8.13168	8.4096	8.00612	17	3	37.106	1251
Septin-8	Q92599-2;A6NMH6;A6NFQ9;F6W7K9;F8W8I8;Q92599;Q92599-3;C9JV02;H7C604;C9J4G8	2008-09-01	-0.219122	0.0942641	-0.124857	no	0.0942641	0.0516084	0.10785	0.0931709	-0.215492	-0.124857	3	3	2	2	2	2	19.8	19.8	17.9	21.7	17.9	16.1	3.7361e-40	7.35424	7.38353	7.42635	7.4607	7.5425	7.08081	9	4	49.814	37
Caldesmon	Q05682-5;Q05682-4;F5H1Z9;E9PGZ1;E7EX44;Q05682-3;Q05682-6;Q05682-2;Q05682;C9J813;C9JEK3;C9JE79;F8WE61;Q7Z7B0-3;Q7Z7B0-2;Q7Z7B0	CALD1	-0.218056	-0.792939	-1.011	no	-0.638954	-0.792939	-0.944634	-0.978488	-1.01099	-1.26213	38	38	33	35	38	35	49.6	49.2	45.5	47.7	51.3	48.1	2.7286e-235	8.9013	8.97031	8.75935	9.05599	9.09632	8.86699	35	35	61.212	710
NudC domain-containing protein 2	Q8WVJ2;E5RFP0	NUDCD2	-0.217887	0.42668	0.208793	no	0.565225	NaN	0.288135	0.266576	NaN	0.15101	3	0	2	3	1	2	24.8	0	17.8	24.8	11.5	18.5	6.0411e-28	7.57337	NaN	7.25125	7.66309	6.71861	7.34893	4	4	17.676	2923
3-hydroxyisobutyrate dehydrogenase, mitochondrial	P31937;H7BZL2	HIBADH	-0.21566	-0.858777	-1.07444	no	-0.858777	-1.03808	-0.369829	-1.05755	-1.07444	-1.20933	4	3	3	5	4	2	18.8	17	14.6	19.3	19	9.5	5.0843e-40	7.16074	7.80364	7.7832	7.60595	7.31654	7.13799	6	6	35.329	1860
Exosome component 10	Q01780-2;Q01780;B4DKG8;K7EJ37	EXOSC10	-0.214389	0.174127	-0.0402613	no	0.00978574	NaN	0.338469	-0.158466	0.277604	-0.0402613	4	1	3	3	2	3	4.8	0.9	4.4	3.5	2.4	4.4	9.0558e-23	7.44787	6.65739	7.11866	7.51882	7.32887	7.18147	8	8	98.088	2339
Luc7-like protein 3	O95232;J3KPP4;B4DJ96;D6RDI2;H0YBV7;H0YAR4	LUC7L3	-0.214337	0.735092	0.520755	no	0.757135	NaN	0.713048	0.502975	NaN	0.538534	2	1	2	3	0	2	4.4	2.5	4.4	7.6	0	6.7	5.8782e-17	6.71285	6.58336	6.70158	7.14826	NaN	6.98198	4	4	51.466	1008
Microtubule-associated protein RP/EB family member 2	Q15555;Q15555-4;G5E9I6;Q15555-3;Q15555-2;K7EL66;K7ERD8;M0QX52	MAPRE2	-0.214073	0.813601	0.599528	no	0.888889	0.744995	0.813601	0.599528	0.545908	0.81891	3	4	5	3	5	5	11.6	12.5	29.1	14.7	20.8	23.9	6.374e-35	7.50744	7.69752	7.60669	7.75001	7.80353	7.71844	9	7	37.031	2581
Bcl-2-associated transcription factor 1	Q9NYF8-2;Q9NYF8;E9PK09;Q9NYF8-4;E9PQN2;E9PKI6;Q9NYF8-3;E9PK91;E9PJA7;H0YF00;B0AZU3;H0YF14	BCLAF1	-0.212305	0.496183	0.283878	no	0.247405	0.496183	0.49716	0.283878	0.180822	0.296031	3	3	5	5	7	3	4.2	5.3	8	8.6	9.3	4.2	6.8162e-42	7.52273	7.31869	7.62659	7.88332	7.86617	7.55283	12	11	105.95	3400
Huntingtin-interacting protein 1-related protein	O75146	HIP1R	-0.211201	0.104853	-0.106348	no	0.104853	-0.0824301	0.138934	-0.49293	-0.106348	-0.103934	6	5	5	5	5	3	6.2	5	5	5.5	5.8	3.4	3.4954e-45	7.39491	7.43623	7.35908	7.43062	7.56619	7.34994	12	12	119.39	1289
Serine/threonine-protein kinase 24;Serine/threonine-protein kinase 24 36 kDa subunit;Serine/threonine-protein kinase 24 12 kDa subunit;Serine/threonine-protein kinase MST4	B4DR80;Q9Y6E0-2;Q9Y6E0;H0Y630;Q8NBY1;Q9P289;B4E0Y9;Q9P289-3;C9J6L2;C9JCC0;C9J232;Q5JV98;Q9P289-2;C9JDH9;Q5JV99;C9JJV0	STK24;MST4	-0.211187	-0.106348	-0.317536	no	-0.1149	0.058518	-0.106348	-0.317536	-0.063641	-0.424385	4	2	2	4	5	3	23.8	14.1	10.7	21.6	24.3	15.8	1.4001e-42	7.42201	6.96772	6.97411	7.71497	7.69582	7.43691	11	7	45.835	211
EGF domain-specific O-linked N-acetylglucosamine transferase	Q5NDL2;Q5NDL2-3;A8K2U1;F5H225;Q5NDL2-2;B4E243;C9J4G5;C9JQM7	EOGT	-0.209989	-0.165301	-0.37529	no	-0.165301	-0.138421	-0.217479	-0.700617	-0.129349	-0.37529	5	3	2	2	7	5	9.3	6.1	5.3	4.4	13.3	8.9	3.3398e-24	7.48787	7.41404	7.069	7.51826	7.81004	7.35199	9	9	62.01	2675
Tissue factor pathway inhibitor 2	P48307;H7C4A3	TFPI2	-0.208675	-0.107956	-0.31663	no	-0.107956	0.306823	-0.344715	-0.811224	0.177963	NaN	4	9	5	4	4	1	27.7	34.9	24.3	21.7	20.4	7.7	2.195e-52	7.36073	7.82119	7.43154	7.45767	7.7848	6.67372	7	7	26.934	2001
Mitogen-activated protein kinase 14	Q16539;B4E0K5;Q16539-2;Q16539-3;Q16539-4;B5TY33;H7C4E2;E7EX54	MAPK14	-0.208614	-0.0926228	-0.301236	no	-0.126444	-0.0588014	NaN	-0.306379	-0.301236	0.283913	4	3	1	4	3	2	10.8	8.9	2.2	9.7	9.4	7.2	6.7842e-17	7.07489	7.13602	6.26602	7.39449	7.22932	6.7711	7	7	41.293	2606
Myotrophin	P58546;C9JL85	MTPN	-0.208271	0.00300399	-0.205267	no	0.00300399	-0.298306	0.00395842	-0.255682	-0.205267	0.240179	3	4	4	5	5	4	27.1	34.7	34.7	50.8	44.1	28	1.0273e-32	7.7015	7.84769	7.82761	8.16495	8.14755	7.95021	5	5	12.895	2156
Copine-3	O75131;E5RG68;H0YB26;E5RHZ0;E5RJ85;E5RG97;E5RFT7;Q86VY2;Q7Z6C8;E7ENV7;Q8IYJ1;Q96A23;O95741;Q86YQ8;Q96A23-2;Q9HCH3;F5GXN1	CPNE3	-0.207534	-0.102457	-0.309991	no	-0.0518593	-0.102457	-0.221444	-0.309991	-0.105008	-0.391328	11	8	9	7	9	12	25.3	21.2	23.8	19.4	23.1	26.4	1.0625e-64	8.06281	7.96292	7.96728	8.11052	8.17751	8.13523	15	14	60.13	1288
Ovarian cancer-associated gene 2 protein	Q8WZ82	OVCA2	-0.206769	0.190701	-0.0160683	no	0.190701	0.0182788	0.213655	-0.0160683	-0.042084	0.0992781	3	2	3	3	3	2	28.2	13.2	34.4	28.2	28.2	18.9	3.4848e-18	7.01624	6.99478	7.11514	7.37468	7.32195	7.13672	4	4	24.418	2940
TBC1 domain family member 4	O60343-2;O60343-3;O60343;Q5JU47;O60343-4;O60343-5;C9JIE2	TBC1D4	-0.206688	0.0379174	-0.16877	no	0.444851	-0.0654344	0.0379174	-0.16877	0.0369994	-0.19131	2	3	2	5	5	3	2.2	3	1.5	5.3	5.7	2.8	3.0672e-48	6.99067	7.1617	6.98761	7.46672	7.43364	7.24092	13	12	139.55	1262
45 kDa calcium-binding protein	Q9BRK5;Q9BRK5-6;Q9BRK5-4;Q9BRK5-3;G3V1E2;Q9BRK5-2;H0Y3T6;Q9BRK5-5	SDF4	-0.206382	-0.542471	-0.748853	no	NaN	-0.955462	-0.129481	-0.692249	-0.805458	NaN	1	2	2	3	2	1	4.4	6.1	6.9	8.8	6.4	4.4	6.9351e-27	6.77852	7.16286	7.20325	7.52177	7.18119	6.95019	5	5	41.806	3142
Protein SEC13 homolog	P55735;P55735-2;B4DXJ1;A8MXL6;E7ERC8	SEC13	-0.206113	0.110932	-0.0951817	no	0.110932	-0.0361869	0.144345	-0.143132	-0.0951817	-0.0829751	13	14	13	16	16	11	50.3	49.1	55	59.3	64.6	53.1	4.501e-110	8.18882	8.34719	8.25113	8.4643	8.5889	8.23292	16	16	35.54	2137
Regulation of nuclear pre-mRNA domain-containing protein 1B	Q9NQG5;A2A2M0	RPRD1B	-0.204972	0.199163	-0.00580856	no	0.183785	0.214542	NaN	0.100082	NaN	-0.111699	2	2	1	2	1	3	7.4	7.4	2.5	8.3	4.9	9.8	2.7407e-20	7.06569	6.80288	6.4031	7.04957	6.80019	7.30296	5	5	36.899	3329
Plasma membrane calcium-transporting ATPase 4;Plasma membrane calcium-transporting ATPase 1	P23634-5;P23634-4;P23634-3;P23634-2;P23634-7;P23634-6;P23634-8;P23634;P20020-5;P20020-2;P20020-6;P20020-3;P20020-4;P20020;E7ERY9;H0Y7S3;Q16720-8;Q16720-7;Q16720-6;Q01814-4;Q16720-3;Q16720-5;Q01814-7;Q16720-2;Q01814-3;Q01814-6;Q01814-2;Q16720-4;Q01814-8;Q16720;Q01814-5;Q01814;H0YDG5;H7BZS8;H7BY13;H0YHH6	ATP2B4;ATP2B1	-0.204348	-0.0423642	-0.246712	no	-0.0106367	-0.224781	-0.0423642	-0.509138	-0.246712	0.0131449	4	4	3	2	5	6	4.3	4.4	3.7	2	5	6.7	7.9756e-28	7.22204	7.40948	7.30901	7.34988	7.61742	7.57597	7	7	124.01	1761
Protein RCC2	Q9P258	RCC2	-0.204194	0.224857	0.0206624	no	0.30171	0.224857	-0.0556121	0.0702242	0.0206624	-0.277628	7	12	12	14	9	7	18	29.5	28.4	36.6	20.7	17	3.6446e-101	7.86114	8.23568	8.0952	8.45682	8.26138	7.79361	18	18	56.084	3435
Adenylosuccinate synthetase isozyme 2	P30520;Q8N142;Q8N142-2;G3V5D8;G3V232;G3V2N1	ADSS	-0.20365	-0.0586628	-0.262313	no	-0.0586628	0.0392658	-0.177471	-0.262313	-0.0908535	-0.315682	15	21	15	17	16	15	37.5	47.8	41.2	36.8	34.6	39.7	2.3182e-94	8.52012	8.65989	8.50958	8.73673	8.7492	8.63174	20	20	50.097	1844
40S ribosomal protein S27	P42677;Q5T4L4	RPS27	-0.203631	0.941836	0.738205	no	0.973837	0.941836	0.780835	NaN	0.897543	0.578866	2	2	2	1	2	2	39.3	39.3	39.3	39.3	39.3	39.3	5.7585e-29	8.12509	7.9945	7.90758	7.82077	8.29422	8.12892	4	1	9.461	1952
Casein kinase II subunit alpha	P19784;H3BSA1;H3BNI9;H3BV19	CSNK2A2	-0.203182	0.497425	0.294243	no	0.416885	0.521453	0.497425	0.294243	0.403084	0.230956	4	3	5	6	5	4	14.9	12.6	14.9	21.7	14.9	11.4	1.318e-33	7.36808	7.24993	7.39808	7.94756	7.71071	7.43943	6	6	41.213	1708
EGF-containing fibulin-like extracellular matrix protein 1	Q12805-2;Q12805-4;Q12805-3;Q12805;B4DW75;Q580Q6;C9JQX7;C9J4J8;C9JPZ9;C9JUM4	EFEMP1	-0.203109	-1.96399	-2.1671	no	-1.87113	-1.96835	-1.96399	-2.20182	-2.13169	-2.1671	11	19	13	14	16	13	32	50.3	36.3	37.9	48.2	36.3	5.051e-105	8.29767	8.6513	8.32724	8.68685	8.76552	8.44846	17	17	53.722	2402
NADH dehydrogenase [ubiquinone] 1 beta subcomplex subunit 9	E7EWZ0;Q9Y6M9;E9PF49;E9PH64	NDUFB9	-0.202794	-0.45563	-0.658423	no	NaN	-0.42707	-0.48419	NaN	-0.750178	-0.566669	1	2	2	1	4	2	3.9	16.9	16.9	5.1	21.9	9	1.0287e-21	6.97526	7.26221	6.99807	6.89688	7.82565	7.18591	5	5	21.405	575
Heterogeneous nuclear ribonucleoprotein Q	O60506;O60506-2	SYNCRIP	-0.202641	1.43511	1.23246	no	1.16854	1.4351	1.68775	1.23246	1.71425	0.991083	3	2	3	3	3	3	48	48	45.6	49.6	48.3	49.6	3.8291e-168	7.23017	7.1797	7.35197	7.40104	7.49864	7.29756	25	2	69.602	1266
Disintegrin and metalloproteinase domain-containing protein 10	O14672;B4DU28;H0YNC5	ADAM10	-0.202294	-0.0244615	-0.226755	no	-0.0347791	0.298105	-0.0244615	-0.229711	-0.161823	-0.226755	4	5	3	3	2	5	7	6.8	6.3	5.1	3.1	9.2	4.8032e-39	7.30057	7.3797	7.09283	7.37952	7.4768	7.522	10	10	84.141	1163
Cleavage and polyadenylation specificity factor subunit 6	Q16630-3;F8WJN3;Q16630;Q16630-2;F8W084	CPSF6	-0.202196	0.172213	-0.0299829	no	0.172213	0.280931	0.111134	-0.0709388	0.16955	-0.0299829	8	7	8	10	7	9	18.4	22.2	23.6	23.2	21.8	20.3	4.2806e-96	7.88839	8.01858	7.98331	8.19321	8.10985	8.11153	9	9	52.325	806
B-cell receptor-associated protein 29	C9JTE9;Q9UHQ4;G5E9L4;H7C5E2;C9IYK6;B7Z2L0;A6NME1;H0Y7N8;C9JGJ9;F8WB99;C9JP06;F8WDG1	BCAP29	-0.201977	-0.132248	-0.334225	no	-0.049352	-0.381726	-0.132248	-0.173511	-0.334225	-0.347552	5	3	3	4	4	6	23.5	17	17	17.4	20.4	24.8	1.1312e-22	7.71191	7.66374	7.61669	7.86441	7.8675	7.68293	7	7	26.953	394
Glutathione S-transferase Mu 3	P21266;E9PLF1;E9PHN7;P28161-2;E9PHN6;Q5T8Q9;P46439;P28161;F6XZQ7;Q5T8R1	GSTM3	-0.201074	-3.35007	-3.55115	no	-3.35007	-3.66505	-3.32711	-3.55115	-3.66903	-3.00101	4	9	5	8	9	8	18.2	52	24	39.1	40.9	32.4	7.6714e-72	7.51398	8.22207	7.85407	8.24763	8.2915	7.92009	12	12	26.559	1723
Membrane-associated progesterone receptor component 1	O00264;B7Z1L3	PGRMC1	-0.194544	-0.107688	-0.302232	no	0.0734084	-0.107688	-0.1995	-0.232292	NaN	-0.372172	2	3	3	2	1	3	16.4	27.7	20	15.9	15.9	20	6.3591e-29	7.62339	7.73834	7.8027	7.78319	7.26792	7.78723	7	6	21.671	1125
Dedicator of cytokinesis protein 6	Q96HP0;K7ESB7;C9IZV6;K7ERK2;K7EP51;K7EP20	DOCK6	-0.192826	0.00810184	-0.184725	no	-0.0425042	0.00810184	0.192612	-0.284988	-0.184725	0.0686951	5	7	3	4	5	3	3	4.8	1.8	4	4.1	1.6	8.6866e-44	7.28178	7.43884	6.9558	7.35753	7.48174	7.09005	12	10	229.56	3045
Condensin complex subunit 1	F5GZJ1;Q15021;E7EN77	NCAPD2	-0.191824	0.783025	0.591201	no	0.735668	NaN	0.830383	0.758892	0.591201	0.556372	3	1	3	3	5	4	3.1	0.8	2.4	3.5	4.5	3.2	7.4078e-31	7.15014	6.41794	7.03743	7.2491	7.44468	7.19907	10	10	152.17	689
EF-hand domain-containing protein D2	Q96C19;H0Y4Y4	EFHD2	-0.191224	0.209678	0.0184542	no	0.220127	0.0822857	0.209678	0.248142	0.0184542	-0.0299829	7	5	6	9	5	6	35.4	33.3	40.8	47.5	29.6	30.8	7.5423e-59	8.25705	8.12597	8.10677	8.46596	8.27619	8.23892	12	10	26.697	3012
Ras-related protein Rap-2b;Ras-related protein Rap-2a	P61225;F6U784;P10114	RAP2B;RAP2A	-0.190717	0.0665332	-0.124184	no	-0.0795658	0.161637	0.0665332	NaN	-0.00360228	-0.244765	2	2	2	1	2	2	13.7	25.7	25.7	14.8	19.7	13.7	3.5251e-17	7.23019	7.09722	7.09216	6.88656	7.29581	7.23045	4	2	20.504	2190
Heterogeneous nuclear ribonucleoprotein H3	P31942;P31942-2;B4DHY1;P31942-3;P31942-4;P31942-5;P31942-6	HNRNPH3	-0.188954	0.269286	0.0803319	no	0.209762	0.269286	0.392137	0.0502484	0.0803319	0.093094	10	12	10	8	9	10	49.7	46.2	37.9	35.8	37.9	38.4	1.1939e-126	8.39589	8.50546	8.38908	8.39672	8.60552	8.57104	13	11	36.926	1862
MARCKS-related protein	P49006	MARCKSL1	-0.188486	-0.420833	-0.609318	no	-0.420833	-0.542407	-0.361768	-0.76562	-0.453017	NaN	2	3	2	2	2	1	14.4	17.9	14.4	14.4	14.4	6.7	7.5855e-22	7.45096	7.61146	7.43861	7.56996	7.59929	7.38112	3	3	19.529	2015
ADP-ribosylation factor 6	P62330	ARF6	-0.187907	0.0834366	-0.104471	no	0.0265724	0.140301	NaN	-0.104471	0.00869669	-0.205643	3	3	1	3	2	2	18.3	18.3	6.3	24.6	18.3	18.3	6.443e-25	7.4777	7.45954	7.09656	7.72453	7.73046	7.54638	3	3	20.082	2232
Cyclin-dependent kinase 17	F5H6Z0;Q00537-2;Q00537;E5RGN0;Q07002;Q07002-2;Q00536;Q00536-3;Q07002-3;Q00536-2;D6RA44;E9PMF2;F8W1S5;H0YBX5;F8VZY6;F8VQZ9;E5RJM2	CDK17	-0.187627	-0.067088	-0.254715	no	-0.116764	0.161508	-0.067088	-0.368824	-0.136585	-0.254715	2	3	2	3	5	3	6	8.9	6	8.7	13.2	10.6	1.0076e-20	7.1707	7.34823	7.1557	7.55727	7.64076	7.20844	8	7	53.533	736
Serine/arginine repetitive matrix protein 1	Q8IYB3-2;Q8IYB3;A9Z1X7;E9PCT1;M0R1E7;M0R088;M0QXG5	SRRM1	-0.186695	0.66855	0.481855	no	0.590267	0.746834	NaN	0.495858	0.467853	NaN	2	2	1	3	3	1	1.9	2.4	1.1	3.2	3.2	1.1	2.1424e-11	7.4558	7.16498	6.86048	7.77219	7.66622	6.97104	3	3	102.12	96
Rho GTPase-activating protein 18	Q8N392-2;Q8N392	ARHGAP18	-0.186086	0.264512	0.0784266	no	0.264512	0.32045	0.255202	0.0784266	-0.0886845	0.25546	8	4	9	7	4	10	17.6	12	14.7	12.8	6.6	20.7	2.7444e-52	7.81648	7.24704	7.80134	7.88735	7.60526	7.95193	16	16	70.163	2849
Transcription factor A, mitochondrial	Q00059;A8MRB2;H7BYN3	TFAM	-0.185004	0.0435715	-0.141433	no	0.0632433	0.0435715	-0.0771063	-0.141433	-0.0429244	-0.393746	4	2	3	5	3	2	17.5	8.9	11.8	19.9	14.2	11.8	1.0301e-19	7.49538	7.16358	7.54099	7.90333	7.55734	7.24025	6	6	29.096	2317
CD166 antigen	Q13740-2;Q13740;F5GXJ9;Q6ZS95;H7C543	ALCAM	-0.184873	-0.350384	-0.535257	no	-0.277628	-0.350384	-0.61946	-0.38228	-0.535257	-0.897705	6	8	6	9	6	8	21.8	21.8	15.3	26.3	13.7	23.5	5.8328e-50	7.82689	7.86671	7.89258	7.98796	8.18104	7.97066	11	11	63.664	2475
3-mercaptopyruvate sulfurtransferase;Sulfurtransferase	P25325;J3KPV7;B1AH49	MPST	-0.184849	-0.46728	-0.652129	no	-0.243669	-0.494876	-0.46728	-0.805292	-0.498966	NaN	3	2	4	4	5	1	22.9	14.5	15.8	19.5	26.3	5.4	9.014e-27	7.78939	8.02102	7.43452	7.62588	7.8431	6.85513	9	9	33.178	1011
AP-3 complex subunit mu-1	Q9Y2T2;H0YBM0;E5RJ52;P53677	AP3M1	-0.184787	0.0650986	-0.119688	no	-0.0441843	0.0650986	0.118977	-0.116764	-0.158596	-0.119688	4	4	3	4	5	4	15.8	15.8	17	16.7	17.7	17.2	7.042e-41	7.52975	7.59656	7.45899	7.69172	7.77546	7.56516	7	7	46.939	3580
Protein SON	P18583-2;P18583-7;P18583;P18583-5;P18583-9;P18583-10;P18583-3;P18583-4;P18583-6;H7C1M2;J3QSZ5;P18583-8;H7C2G8	SON	-0.184751	0.432396	0.247645	no	0.450222	0.432396	0.0604273	0.182508	0.431229	0.247645	5	6	9	6	8	6	4.7	5	7.1	4.3	6.7	5.6	3.1008e-40	7.78772	7.82091	7.85308	7.99478	8.12054	7.89685	16	16	232.3	1699
6-phosphogluconate dehydrogenase, decarboxylating	B4DQJ8;P52209;F5H7U0;K7EPF6;K7EM49;K7ELN9;K7EMN2	PGD	-0.184701	-0.145743	-0.330444	no	-0.145743	-0.0578315	-0.166972	-0.330444	-0.193456	-0.353775	24	26	28	25	25	24	54.9	58.7	63.2	63.8	65.1	59.4	1.4452e-196	9.13319	9.23482	9.15685	9.44447	9.41903	9.22778	24	24	51.872	203
Vesicle-associated membrane protein-associated protein A	Q9P0L0;Q9P0L0-2;J3QKM9	VAPA	-0.183763	0.0853436	-0.0984196	no	0.0443449	0.0853436	0.113208	-0.11836	-0.0402613	-0.0984196	12	12	12	13	13	13	43.8	53.8	57	57	57	57	4.3535e-55	8.33007	8.26411	8.24544	8.67972	8.58194	8.45917	11	10	27.893	3428
Septin-2	Q15019;Q15019-2;B5MCX3;H7C2Y0;C9J2Q4;C9JB25;H7C310;C9J938;C9IY94;C9IZU3;C9JQJ4;B5MD47;C9JZI2;C9JT15;C9JSE7;C9JFT1;F8WB65;H7C1T1	2002-09-01	-0.183746	0.0121553	-0.171591	no	-0.00848689	0.0378877	0.0121553	-0.171591	-0.113167	-0.202261	18	14	15	19	15	21	51	48.2	48.8	57.9	54.8	59.8	4.2693e-189	8.53227	8.49628	8.41392	8.77186	8.65602	8.61306	23	23	41.487	2535
Syntaxin-7	O15400-2;O15400	STX7	-0.183408	-0.224435	-0.407843	no	-0.341986	-0.106884	NaN	-0.5007	NaN	-0.314986	2	2	1	4	1	2	11.7	11.7	11.7	22.6	10	11.7	3.5259e-43	7.29166	7.30421	7.09674	7.61858	7.14526	7.32183	5	5	27.4	1203
Poly(rC)-binding protein 1	Q15365	PCBP1	-0.183257	0.247406	0.064148	no	0.136061	0.273762	0.247405	0.0898967	0.064148	0.0100618	16	14	12	13	12	14	74.2	76.4	61.8	65.2	61.8	73.3	1.086e-169	8.88122	8.77946	8.65409	8.84061	8.88793	8.82861	16	11	37.497	2562
Ubiquitin carboxyl-terminal hydrolase 15;Ubiquitin carboxyl-terminal hydrolase	Q9Y4E8-2;Q9Y4E8-3;E9PCQ3;Q9Y4E8;Q9Y4E8-4;H0YI31;F8W0H4;F8VVY7;F8VZG8;H0YHM4;H0YI26;G5E9A6;P51784	USP15	-0.183128	0.419411	0.236282	no	0.578521	0.419411	0.322433	0.222818	0.236282	0.596732	2	2	4	3	3	2	3	2.2	6.7	2.6	4.8	2.2	3.3412e-34	6.62212	6.98372	7.15207	7.3485	7.1085	6.75995	11	10	109.3	593
Dynactin subunit 4	Q9UJW0;Q9UJW0-3;Q9UJW0-2;E5RGG1;H9KVE0;E5RI97;E5RK21	DCTN4	-0.18312	-0.0994972	-0.282618	no	-0.0994973	-0.353662	0.0641028	-0.457016	-0.282618	0.128014	4	3	6	5	3	3	11.3	8.3	24.1	12.6	12.8	13	4.7928e-49	7.48666	7.42672	7.51663	7.68593	7.68455	7.45527	10	10	52.337	3503
Small nuclear ribonucleoprotein G;Small nuclear ribonucleoprotein G-like protein	P62308;A8MWD9;Q49AN9;F5H013;C9JVQ0	SNRPG	-0.182982	0.333784	0.150801	no	0.212785	0.454783	NaN	0.179384	0.150801	0.0863083	2	3	1	3	3	2	26.3	26.3	26.3	36.8	36.8	26.3	3.0143e-14	7.94119	8.18777	7.80334	8.35788	8.41596	7.90929	4	4	8.496	85
40S ribosomal protein S30	P62861;E9PR30;E9PM49	FAU	-0.182969	-0.0614305	-0.2444	no	0.0452081	-0.104471	-0.0614305	0.192299	-0.2444	-0.342782	4	5	2	3	3	3	20.3	32.2	18.6	18.6	18.6	20.3	8.0726e-12	8.48484	8.31641	8.17909	8.43518	8.49236	8.42482	4	4	6.6478	665
Splicing factor 3A subunit 1	Q15459;E9PAW1;H7C1L2	SF3A1	-0.181734	0.474492	0.292758	no	0.360249	0.474492	0.477161	0.292758	0.458723	0.164787	14	13	12	13	12	12	18.2	18.8	15.3	18.7	17.8	18.9	2.3193e-107	8.14737	8.17368	8.07972	8.36188	8.38632	8.26052	17	17	88.885	2580
Protein transport protein Sec24D	O94855;O94855-2;E9PDM8;E9PC44;F6RFB3	SEC24D	-0.181018	-0.0931544	-0.274172	no	-0.196355	-0.000432773	-0.0931544	-0.274172	-0.0886845	-0.305795	15	18	14	15	18	11	20.6	24.8	18.8	19.7	22.7	15.2	1.514e-147	8.10775	8.28724	8.1451	8.38084	8.47254	8.13909	25	23	113.01	1361
Gem-associated protein 5	Q8TEQ6	GEMIN5	-0.179984	0.604981	0.424997	no	0.498199	0.605991	0.604981	0.672704	0.163397	0.424998	7	2	4	4	4	7	5.7	1.8	3.8	3.6	3.2	5.5	1.0177e-45	7.59224	6.9656	6.8585	7.52983	7.36008	7.70917	11	11	168.59	2911
Ubiquilin-1	Q9UMX0;Q9UMX0-2;H0YDS0;H0YEZ9	UBQLN1	-0.179845	0.128961	-0.0508848	no	-0.172744	0.202041	0.128961	0.108114	-0.221197	-0.0508848	3	3	5	3	4	4	17.7	18.5	22.2	17	19.4	19.9	1.6278e-106	7.57346	7.51046	7.50706	7.57871	7.8967	7.63453	11	5	62.518	3532
N-acetylglucosamine-6-sulfatase	H7C3P4;B4DYH8;P15586;F6S8M0;F5H260;F5H4C6;H0YFA9	GNS	-0.179696	-0.693409	-0.873104	no	-0.693409	-0.92562	-0.628913	-0.873104	-0.946806	-0.422771	5	7	5	8	8	6	12.1	16.5	13.9	17.9	17.5	17.3	6.3326e-50	7.87338	7.97563	7.81281	8.27747	8.21101	8.27161	12	12	56.374	245
Dynamin-like 120 kDa protein, mitochondrial;Dynamin-like 120 kDa protein, form S1	O60313;E5KLK1;E5KLJ6;E5KLJ9;O60313-2;E5KLJ5;H7C141;H7C3G2;H7C321	OPA1	-0.178485	-0.124857	-0.303342	no	-0.204516	-0.124857	-0.0596321	-0.0313952	-0.303342	-0.367147	2	3	2	2	6	3	2.2	3.2	2.2	1.9	8	3.4	4.7199e-19	7.08938	7.16841	7.09885	7.33407	7.70795	7.26755	9	9	111.63	477
Aspartate--tRNA ligase, mitochondrial	Q6PI48	DARS2	-0.178188	-0.118123	-0.296311	no	0.0565362	NaN	-0.292782	-0.296311	-0.479541	-0.0825664	2	1	3	5	3	3	4.7	3.1	6.5	9.6	6.5	4.8	1.062e-29	6.98388	7.1437	7.09314	7.54137	7.40218	7.13488	7	7	73.562	2748
Heterogeneous nuclear ribonucleoprotein L	P14866;M0QXS5;P14866-2;M0R1W6;M0QYL7;B4DVF8;M0R076	HNRNPL	-0.178076	0.252638	0.0745626	no	0.252638	0.263698	0.19798	0.0745626	0.167037	0.0438392	15	13	14	14	14	14	52.8	55.2	56.9	48	52.1	40.9	9.9534e-195	8.46356	8.50204	8.46653	8.75133	8.8859	8.63546	22	14	64.132	1635
Oxysterol-binding protein 1	P22059;H0YCV6;F5H2A3;Q6ZN50;B4DKE4;B4DFA8;Q0VF99;Q969R2	OSBP	-0.178075	0.0203844	-0.157691	no	-0.00360228	0.0203844	0.0316068	-0.349592	-0.157691	0.419874	4	6	6	5	5	6	7.6	9.9	11.2	8.2	10	13.3	8.6729e-49	7.57367	7.6391	7.7203	7.73399	7.90518	7.67895	13	13	89.42	1737
Mannose-1-phosphate guanyltransferase alpha	Q96IJ6;Q96IJ6-2;C9J255;F8WD54;C9JAH0	GMPPA	-0.177393	0.0987836	-0.0786098	no	0.0987836	0.0587133	0.254685	-0.222557	-0.0786098	0.259668	4	4	2	3	2	5	12.4	12.4	6.7	8.3	6.7	15	1.7318e-26	7.4596	7.31173	7.30496	7.35085	7.42129	7.5048	6	6	46.291	3051
Epidermal growth factor receptor substrate 15	B1AUU8;P42566;H7BYP0;P42566-2;A6NL94	EPS15	-0.176834	0.188468	0.0116344	no	0.324401	0.0525357	NaN	-0.0697022	NaN	0.092971	4	2	1	2	1	4	5.9	3.3	1.6	3	1.6	5.9	6.3376e-18	7.11959	6.78931	6.42718	7.05084	6.57156	7.17415	6	6	83.653	124
Arfaptin-1	P53367;P53367-2;B4DS69	ARFIP1	-0.176227	0.225975	0.049748	no	0.329867	0.122083	NaN	-0.0455827	0.145079	NaN	2	3	1	3	4	0	6.4	10.7	4.3	9.4	18.2	0	1.3265e-27	7.1522	7.28357	6.61084	7.31752	7.41454	NaN	7	7	41.738	2107
Basic leucine zipper and W2 domain-containing protein 2	E7ETZ4;Q9Y6E2;B5MCH7;Q75MG1;B5MCE7;C9JF98;E7EMS9;E9PFD4;F8WDX8	BZW2	-0.175269	0.424765	0.249496	no	0.44546	0.35655	0.424765	0.249496	0.212317	0.303703	11	11	9	11	10	10	17.6	19.4	15.2	26	30.4	25.5	4.2036e-62	8.00393	8.0571	7.96399	8.27651	8.32484	8.11604	18	17	46.913	549
Stathmin	P16949;A2A2D0;P16949-2	STMN1	-0.174692	-0.443076	-0.617769	no	-0.269033	-0.443076	-0.499374	-0.617769	-0.504976	-0.719753	10	8	8	7	6	7	52.3	47.7	52.3	52.3	47	52.3	2.0059e-34	8.345	8.26788	8.14513	8.58265	8.40326	8.26112	8	6	17.302	1669
DnaJ homolog subfamily C member 10	Q8IXB1;Q8IXB1-2;Q3B7W8;E7EP04;H7C1G0	DNAJC10	-0.173971	-0.237564	-0.411535	no	-0.408712	-0.237564	-0.225522	-0.451013	-0.307079	-0.411535	6	8	7	8	4	5	11.1	11.6	9.8	11.6	5.3	6.7	1.2113e-47	7.56073	7.68175	7.6431	7.87708	7.62378	7.69655	12	12	91.079	2835
Tubulin beta-6 chain	Q9BUF5;K7ESM5;K7EL29;K7ES63;K7EN98;K7ESQ3;K7EQT3;K7EJ64;K7ERA8;K7EJZ4;K7EPE5	TUBB6	-0.173491	-0.0588014	-0.232292	no	-0.0394191	-0.0604624	-0.0588014	-0.088413	-0.232292	-0.246591	18	18	17	20	20	17	81.8	73.1	81.8	73.1	81.8	81.8	0	9.26195	9.21733	9.24012	9.31086	9.39363	9.20876	27	12	49.857	3160
Large proline-rich protein BAG6	P46379-2;B0UX83;P46379;P46379-3;P46379-4;P46379-5;F6S6P2;F6UR09;F6U1F2;F6XTU0;F6RG75;F6WML8;F6VEM6;F6X9W3;F6U341;H0Y4L1;H0Y710	BAG6	-0.173259	0.370098	0.196839	no	0.436315	0.306377	0.370098	0.196839	0.08591	0.350173	5	4	5	5	5	7	4.9	4.2	4.9	5.5	5.1	6.7	4.6528e-38	7.54821	7.24142	7.38457	7.70148	7.79327	7.60675	9	9	118.69	106
AP-3 complex subunit sigma-1	Q92572;F5H459	AP3S1	-0.173039	0.076642	-0.0963969	no	0.0691642	0.0841197	NaN	-0.182692	-0.0951817	-0.0963969	2	2	1	3	3	4	17.1	13	7.8	18.7	18.7	18.7	6.1102e-19	7.18588	7.15348	6.61389	7.72736	7.6911	7.66043	4	4	21.732	2951
Succinate dehydrogenase [ubiquinone] iron-sulfur subunit, mitochondrial	P21912	SDHB	-0.1729	0.0219509	-0.150949	no	0.147889	-0.172744	0.0219508	-0.0132121	-0.184598	-0.150949	6	5	4	6	6	6	23.9	19.3	16.4	26.1	23.6	23.6	3.271e-35	7.58605	7.46081	7.3618	7.89933	7.80778	7.71394	9	9	31.629	1732
Hepatocyte growth factor-regulated tyrosine kinase substrate	O14964;O14964-2;I3L1P5;I3L165;I3L1E3;I3L2H4	HGS	-0.172711	0.126848	-0.0458623	no	-0.138684	0.126848	0.185064	-0.0458623	-0.104605	0.0149222	4	6	9	9	6	6	4.9	7.9	11.6	11.7	9.1	9	4.4028e-41	8.08037	7.77061	7.81946	8.22292	7.9406	7.86177	14	14	86.191	1176
Ribosomal RNA processing protein 1 homolog B	Q14684-2;Q14684	RRP1B	-0.172387	0.266281	0.0938945	no	0.303312	0.266281	0.076889	0.439931	0.0938945	-0.0619835	4	5	3	4	5	4	5.5	9.1	6.2	7.3	8.9	7.4	8.5159e-33	7.23452	7.39386	7.23411	7.42431	7.53448	7.33349	8	8	82.175	2516
Coiled-coil domain-containing protein 6	Q16204	CCDC6	-0.170677	0.296722	0.126045	no	0.296722	0.300182	0.225228	0.126045	0.212718	0.099479	2	4	3	4	3	5	7.2	9.7	6.1	13.3	7.2	12.9	8.2067e-33	6.9995	7.30451	7.20423	7.58031	7.37131	7.46183	7	7	53.29	2598
Zinc phosphodiesterase ELAC protein 2	Q9BQ52-4;G5E9D5;Q9BQ52;Q9BQ52-3;E7ES68;Q9BQ52-2;H7C2I4;J3QRS2;J3QL08;J3QLK4;H7C3Y9	ELAC2	-0.170418	0.736485	0.566067	no	0.950843	0.736485	0.491673	0.504039	NaN	0.628096	4	2	3	2	1	2	9.7	2.8	7	3.7	1.4	2.4	5.6659e-23	7.27231	6.71162	7.22681	6.99433	6.64649	6.79979	6	6	87.563	847
Replication factor C subunit 2	P35250-2;P35250;H7C5P4;H7C5S7;H7C5P1;H7C5Q7;F8WC37;H7C5A0;H7C5G4	RFC2	-0.169867	0.322541	0.152674	no	0.412501	-0.121413	0.322541	0.407402	NaN	-0.102053	2	2	3	2	1	2	7.8	5.9	10	5.9	3.1	8.1	5.0172e-22	6.92069	7.07726	7.13229	7.1583	7.10047	6.91812	6	6	35.243	1887
Mitochondrial import receptor subunit TOM34	Q15785	TOMM34	-0.169803	0.318668	0.148865	no	0.360879	0.318668	0.277761	0.432221	0.148865	-0.0751904	3	4	5	3	5	4	16.8	13.3	22.7	10.4	19.7	13.3	4.4472e-31	7.22068	7.43046	7.3834	7.41076	7.69992	7.48547	7	7	34.559	2590
Protein mago nashi homolog;Protein mago nashi homolog 2	P61326;Q96A72;F5H6P7;B1ARP8;F5H6N1;A6NEC0;F5H3U9	MAGOH;MAGOHB	-0.168812	0.461482	0.29267	no	0.465142	0.461482	0.440831	0.499789	0.29267	0.14602	5	5	4	9	8	6	37	34.2	30.1	63	50	41.8	1.0301e-38	7.80687	7.7885	7.79712	8.2379	8.17167	7.9789	9	9	17.163	2195
Cullin-4B	Q13620-1;K4DI93;Q13620;Q13620-3;A6NE76	CUL4B	-0.167676	-0.368377	-0.536053	no	-0.315682	-0.368377	-0.550211	-0.649845	-0.49211	-0.536053	14	13	11	15	13	14	20.6	20.3	21.2	24.7	21.6	24.4	2.6942e-146	8.15155	8.10714	8.06002	8.33264	8.34639	8.23596	30	22	102.3	1053
Replication protein A 70 kDa DNA-binding subunit;Replication protein A 70 kDa DNA-binding subunit, N-terminally processed	P27694;I3L4R8;I3L524;I3L2M5	RPA1	-0.167656	0.280896	0.113239	no	0.315343	0.280895	0.101165	0.331354	0.113239	0.0552614	13	10	9	8	15	9	26.1	18.7	17.5	15.1	32.5	16.7	7.297e-89	7.98818	7.92916	7.74603	8.08027	8.2589	7.92579	17	17	68.137	1802
Nuclear cap-binding protein subunit 2	E9PAR5;P52298;F8WE41	NCBP2	-0.16729	0.408914	0.241625	no	0.574841	0.186902	0.408914	NaN	0.224048	0.259202	2	2	2	1	2	2	23.3	23.3	23.3	12.6	23.3	23.3	3.4476e-14	7.01741	7.04324	7.14004	7.07671	7.28289	7.0778	2	2	11.932	580
DnaJ homolog subfamily B member 4	Q9UDY4;C9JUL4	DNAJB4	-0.165676	0.0434676	-0.122209	no	-0.071488	0.0434676	0.272541	-0.199123	-0.122209	0.0155491	6	5	7	8	7	7	13.1	25.2	30	31.8	29.1	23.4	1.2735e-66	7.67649	7.68591	7.7595	8.0133	8.07998	7.9017	13	12	37.806	3466
Acyl-CoA-binding protein	P07108;P07108-3;P07108-2;P07108-4;P07108-5;P07108-6	DBI	-0.164977	0.0911564	-0.0738202	no	-0.0149266	0.0911564	0.103845	-0.0738202	0.0238856	-0.230203	5	4	3	2	4	3	52.9	52.9	50.6	32.2	50.6	34.5	5.4172e-14	8.05123	7.85199	7.74736	7.76019	8.15924	7.94695	4	4	10.044	1499
Mitochondrial peptide methionine sulfoxide reductase	Q9UJ68-2;Q9UJ68-3;Q9UJ68-4;Q9UJ68-5;Q9UJ68;E5RJK1;H0YAN3;E5RIA9	MSRA	-0.163477	0.216237	0.0527607	no	0.00800025	0.424475	NaN	NaN	0.231701	-0.12618	2	2	1	1	2	2	17.8	17.8	17.8	8.9	17.8	17.8	3.2843e-15	7.07951	6.9785	6.60911	7.15845	7.29283	7.19457	2	2	18.963	3497
28S ribosomal protein S29, mitochondrial	P51398-2;P51398-3;P51398	DAP3	-0.162785	0.313154	0.150369	no	0.313154	-0.243913	0.418138	0.175582	0.150369	-0.00805654	3	2	3	3	5	3	8.7	9.5	12.9	8.7	18.5	12.6	8.75e-38	7.02061	7.00638	7.01026	7.47368	7.53002	7.18101	8	8	41.044	2076
Sideroflexin-1	Q9H9B4;D6RFI0;D6RDG7;D6RAE9	SFXN1	-0.162299	-0.287236	-0.449535	no	-0.309758	-0.287236	-0.271665	-0.449535	-0.234992	-0.467488	6	6	5	6	5	2	28.3	27.6	17.1	17.7	17.1	7.1	2.8188e-27	7.92322	7.97195	7.69721	7.85657	8.03858	7.26884	8	8	35.619	3286
Ribosome-binding protein 1	Q9P2E9;Q9P2E9-2;Q9P2E9-3;F8W7S5;A2A2S5;REV__Q9P2M7;Q8N4C6-6;F8W6D3;Q8N4C6-11;H0YDJ4;H9KV85;H0YEL6;E9PN67;Q8N4C6-4;C9J066;Q8N4C6-9;Q8N4C6-2;Q8N4C6;Q8N4C6-5;Q8N4C6-10;Q8N4C6-7	RRBP1	-0.160998	-0.0150693	-0.176067	no	-0.0846086	-0.0150693	0.0567012	-0.316841	-0.176067	-0.095587	41	41	40	41	43	44	36.4	33.8	33.5	32.1	37.4	34	0	8.73505	8.83772	8.73214	8.9726	9.01381	8.8623	51	51	152.47	3441
Acidic leucine-rich nuclear phosphoprotein 32 family member E	E9PPH5;Q5TB20;Q9BTT0;Q5TB19;E9PLC4	ANP32E	-0.158818	0.15464	-0.00417774	no	NaN	0.134968	0.174312	-0.00417774	0.106715	-0.0913952	1	3	2	2	3	2	10.5	21.9	21.9	21.9	21.9	21.9	3.3754e-17	7.22958	7.43146	7.17519	7.53423	7.67312	7.4552	2	2	13.128	655
Importin subunit alpha-1	P52292;J3QLL0;J3KS65	KPNA2	-0.156177	0.84407	0.687893	no	0.923961	0.844069	0.652788	1.01063	0.687892	0.513811	13	10	12	11	9	12	30.6	21.6	30.1	28.2	24.8	28.5	5.7243e-157	8.38119	8.09823	8.14085	8.617	8.26224	8.27554	14	14	57.861	2092
Membrane-associated progesterone receptor component 2	O15173	PGRMC2	-0.156142	-0.15082	-0.306962	no	-0.15082	-0.415542	-0.146003	-0.387363	-0.306962	-0.136716	4	4	3	4	6	5	27.8	34.1	40.8	34.1	37.2	34.1	8.259e-47	7.46144	7.60351	7.39182	7.72301	7.95705	7.8531	9	8	23.818	1190
Signal recognition particle 19 kDa protein	P09132;D6RBG4;P09132-2	SRP19	-0.155827	0.458285	0.302457	no	0.552537	NaN	0.364032	0.039859	0.302458	0.32422	3	1	3	3	3	3	19.4	10.4	19.4	19.4	19.4	27.8	8.8351e-53	7.19849	6.97999	7.22531	7.50462	7.49559	7.30283	4	4	16.156	1542
Sulfotransferase family cytosolic 1B member 1	O43704;D6RD70;D6RIA8	SULT1B1	-0.155764	-1.12697	-1.28274	no	-1.12697	-1.25108	-1.07895	-1.26141	-1.56057	-1.28274	8	10	8	6	7	7	33.1	35.8	29.4	25.7	30.1	29.4	3.2571e-55	7.91247	7.98601	7.92883	7.96176	7.95485	7.8156	10	10	34.899	1239
Four and a half LIM domains protein 3	Q13643	FHL3	-0.155718	0.0119516	-0.143766	no	0.144425	0.0119517	-0.0109229	-0.159371	NaN	-0.128161	2	2	2	2	0	3	6.4	7.1	6.1	7.1	0	10	3.7538e-11	7.21701	7.30557	7.12704	7.48454	NaN	7.43009	4	4	31.192	2474
Protein kinase C delta-binding protein	Q969G5;E9PIE3	PRKCDBP	-0.155581	1.32949	1.1739	no	1.17622	1.36271	1.32949	1.17391	1.24742	1.07449	5	5	6	6	5	2	18.4	22.6	20.3	26.1	22.6	8.4	9.7928e-71	7.78845	7.6407	7.76428	8.05945	7.83762	7.37149	6	6	27.701	2988
Small nuclear ribonucleoprotein F	P62306;F8W0W6	SNRPF	-0.154917	0.493642	0.338725	no	0.493642	0.348996	0.503098	0.273797	0.378682	0.338725	4	4	4	4	4	6	48.8	48.8	40.7	48.8	48.8	48.8	2.0227e-29	8.10092	7.95242	7.94285	8.39092	8.21232	8.21064	4	4	9.7251	2226
Histone deacetylase 2;Histone deacetylase	Q92769;J3KPW7;B3KRS5;H3BM24;E5RFI6;E5RJ04;E5RGV4;E5RHE7;E5RH52;E5RG37;E5RFP9;E5RK19	HDAC2	-0.154754	0.356994	0.20224	no	0.534684	0.356994	0.168415	0.20224	0.310307	0.0968075	5	4	4	5	4	4	24	24.8	23.8	26.4	24.6	22.3	2.6107e-64	7.78638	7.73022	7.76542	7.88145	7.96959	7.82619	13	8	55.364	1012
Serum deprivation-response protein	O95810	SDPR	-0.154572	-0.682483	-0.837055	no	-0.823179	-0.682483	-0.566474	-0.954941	-0.837055	-0.541416	12	13	14	14	15	15	28	33.6	35.8	26.1	29.9	33.6	2.5777e-79	8.43099	8.64123	8.66611	8.85295	8.85781	8.65974	14	14	47.173	1409
Serine/threonine-protein phosphatase 4 catalytic subunit;Serine/threonine-protein phosphatase	P60510;H3BTA2;H3BV22;I3L4X0;H3BPN5;H3BVE3	PPP4C	-0.154223	0.526785	0.372561	no	0.526785	0.24542	0.552368	0.219354	0.372561	0.761555	2	3	2	2	2	4	13.7	18.6	16	12.4	14	21.8	2.4238e-47	7.10075	7.16331	7.2742	7.37515	7.06807	7.30198	8	7	35.08	2160
Integrin-linked kinase-associated serine/threonine phosphatase 2C	Q9H0C8;H7C2I8	ILKAP	-0.154004	0.79865	0.644646	no	0.876546	NaN	0.720755	0.827692	NaN	0.461601	3	1	2	2	0	2	10.2	4.8	7.7	7.4	0	7.7	2.7922e-24	6.98086	7.27907	6.99561	7.49795	NaN	7.36459	3	3	42.906	3229
Tripeptidyl-peptidase 1	O14773-2;O14773	TPP1	-0.153954	-0.996606	-1.15056	no	-0.996606	-1.40545	-0.610889	-1.23554	-1.15056	-0.288654	3	2	2	2	2	2	8.8	8.8	8.8	8.8	6.6	8.8	6.718e-17	7.80401	7.84247	7.83217	7.96275	7.96738	7.91845	4	4	34.463	1168
Peptidyl-prolyl cis-trans isomerase D	Q08752	PPID	-0.153787	1.23766	1.08387	no	1.02248	1.45285	NaN	1.31427	1.08387	0.455633	3	2	1	2	3	3	10.8	5.1	4.1	6.5	9.7	10.5	5.0971e-22	7.44651	6.963	6.8787	7.3628	7.44675	7.21935	9	8	40.763	2381
UPF0556 protein C19orf10	Q969H8;M0QXF7;M0QYN0	C19orf10	-0.153224	0.341885	0.188661	no	0.0893595	0.341885	0.375908	0.169112	0.188661	0.369315	4	6	5	6	6	3	20.2	27.2	20.2	27.2	20.2	18.5	3.7174e-19	8.03068	8.32858	8.06715	8.45883	8.56326	8.11089	6	6	18.795	2989
tRNA-splicing ligase RtcB homolog	Q9Y3I0;E7EQS9	C22orf28	-0.153209	-0.121679	-0.274888	no	-0.121679	-0.102053	-0.13947	-0.200002	-0.279531	-0.274888	19	21	21	21	20	17	42.4	46.3	42.6	42.6	45.5	37.4	1.789e-116	8.53513	8.65471	8.52524	8.87849	8.76848	8.59528	21	21	55.21	3608
Probable dimethyladenosine transferase	Q9UNQ2;D6RCL3	DIMT1	-0.153204	0.241765	0.0885615	no	0.484025	0.241765	0.158301	0.0983357	0.0885615	-0.229219	2	3	3	4	2	3	10.5	18.2	13.7	20.1	13.1	11.8	1.8188e-26	6.79881	7.43295	6.99269	7.39693	6.99798	7.05812	8	8	35.236	3544
Nuclear pore complex protein Nup153	P49790;F6QR24	NUP153	-0.152814	0.482064	0.32925	no	0.680636	0.283492	NaN	0.324979	0.32925	0.358491	5	6	1	4	4	6	6	5.7	0.6	3.8	4.8	7.3	3.0376e-39	7.30205	7.39763	6.41649	7.25799	7.44951	7.3451	10	10	153.94	751
Anamorsin	Q6FI81;H3BV90;Q6FI81-3;H3BUG4;H3BT65;H3BQ23;H3BPG7;Q6FI81-2;H3BTZ8	CIAPIN1	-0.152801	0.23914	0.0863389	no	0.260757	0.168285	0.23914	0.440851	0.0689978	0.0863389	4	5	5	9	4	7	20.5	21.2	29.5	43.6	20.5	34	9.8261e-48	7.48731	7.64586	7.68348	8.13814	7.76536	8.07799	11	11	33.582	2720
Cleavage and polyadenylation specificity factor subunit 5	O43809;H3BND3;H3BV41	NUDT21	-0.152243	0.149937	-0.0023065	no	0.10403	0.149937	0.155952	-0.0023065	0.16728	-0.0596321	7	6	7	8	7	7	40.5	37	43.6	41	37	40.5	3.6499e-47	7.9213	7.84341	8.06845	8.33586	8.27033	8.07063	10	10	26.227	1246
Serine/threonine-protein phosphatase 2A catalytic subunit alpha isoform	P67775;P67775-2;H0YBN9;E5RI56	PPP2CA	-0.151891	0.221736	0.0698455	no	0.283738	NaN	0.159734	0.0698455	0.243335	0.0271015	2	1	2	2	2	3	58.6	57	56.3	66.3	66.3	70.9	5.7448e-160	7.03483	7.10164	7.23837	7.29403	7.33744	7.38694	17	2	35.594	2281
Unconventional myosin-Va	Q9Y4I1-2;F8WE88;G3V394;Q9Y4I1;Q9Y4I1-3;F8W6H6;E7ERV5;H0YM96;Q9UES5;O95317;H0YMK3;Q6P1W8;G3V3C9	MYO5A	-0.151125	-0.0496307	-0.200755	no	-0.0496307	0.163979	-0.23131	-0.330214	-0.143785	-0.200755	5	11	6	8	5	5	2.9	7.8	5.4	5.7	5	4	9.3869e-72	7.3561	7.7817	7.38425	7.81062	7.80311	7.43778	27	22	212.27	777
Poliovirus receptor-related protein 2	Q92692-2;Q92692;K7EKE8	PVRL2	-0.150108	0.252449	0.102341	no	0.252449	0.0486061	0.294632	0.057752	0.349677	0.102341	3	4	3	2	3	3	9	10.6	9	6.1	9	9	2.2674e-25	7.87276	7.98733	7.20339	7.44772	7.49174	7.26536	5	5	51.359	2963
Ras-related protein Rab-6A;Ras-related protein Rab-6B	P20340-2;P20340;F5H668;H0YGL6;H7BYW1;F5GZB1;Q9NRW1;P20340-3;J3KR73;B7Z337;F5H3K7;F5GXN4;C9JU14;F5GX61;F5H440;C9JB90;C9J0I2;Q14964;Q9H0N0	RAB6A;RAB6B	-0.15008	0.057737	-0.0923428	no	-0.065848	0.057737	0.150417	-0.29231	-0.041243	-0.0923428	10	8	7	10	10	11	40.4	29.3	28.8	41.3	40.4	44.7	2.2743e-40	8.39254	8.36637	8.4864	8.73839	8.57484	8.54754	11	11	23.548	1715
Proliferating cell nuclear antigen	P12004	PCNA	-0.14956	0.68973	0.54017	no	0.769035	0.68973	0.648847	0.729483	0.481203	0.54017	12	14	10	15	12	12	59	65.1	53.6	56.7	58.2	50.6	1.0666e-84	8.58097	8.60076	8.60288	8.96714	8.77463	8.66534	14	14	28.768	1602
Rho-related GTP-binding protein RhoC	Q5JR08;P08134;E9PN11;E9PQH6;Q5JR07;Q5JR05;Q5JR06;E9PLA2	RHOC	-0.148507	0.105442	-0.0430645	no	0.281912	-0.191815	0.105442	-0.0430645	-0.185105	0.353708	8	7	8	6	9	7	78.8	64.6	65.1	63	63	78.8	5.8089e-107	8.32366	8.21656	8.09726	8.37334	8.40637	8.25452	16	8	21.58	649
Nuclear pore complex protein Nup98-Nup96;Nuclear pore complex protein Nup98;Nuclear pore complex protein Nup96	P52948-6;P52948-2;P52948-5;P52948;J3KP29;H7C3P6;P52948-4;P52948-3;H0YEN4;H0YCT1;H0YCR0;H0YDF4	NUP98	-0.147399	0.166584	0.019185	no	0.166584	-0.0606008	0.22624	0.0182058	0.0551265	0.019185	10	5	4	8	8	8	7.4	3.9	3	6.4	6.2	6.1	4.3603e-58	7.64529	7.37577	7.34254	7.71917	7.72583	7.68689	18	18	186.27	2104
Transmembrane 9 superfamily member 4	Q92544;F8WCN2;F2Z2L1	TM9SF4	-0.147283	-0.277747	-0.42503	no	-0.173383	-0.288181	-0.277747	-0.432318	-0.0492126	-0.42503	3	3	5	3	2	4	6.5	7	11.1	8.4	5.1	9.7	4.2381e-35	7.22464	7.36003	7.39554	7.50152	7.35137	7.47156	6	6	74.518	2949
Protein quaking	Q96PU8-5;Q96PU8-9;Q96PU8-8;Q96PU8-6;Q96PU8-3;Q96PU8;F5GXS8;F5GYM3;F5H8C8;H0YG47;F5H5U6;H0YGD6;H0YFB7;F5GYT7	QKI	-0.146178	-0.0356239	-0.181802	no	-0.0353423	-0.0356239	-0.0724488	-0.23352	-0.0255958	-0.181802	8	7	6	6	5	5	32.2	28.1	24.3	28.1	19.9	19.2	1.129e-50	8.08048	8.03181	7.5992	7.85917	8.00372	8.10486	8	8	35.232	3068
3-beta-hydroxysteroid-Delta(8),Delta(7)-isomerase	Q15125;C9J719;C9JJ78	EBP	-0.146158	0.0682413	-0.0779172	no	-0.13014	0.0682413	0.239924	NaN	-0.0629506	-0.0928839	2	2	3	1	2	2	12.2	12.2	12.2	5.2	12.2	12.2	1.4617e-13	7.72051	7.76497	7.78357	7.70753	8.10846	7.78614	2	2	26.352	2548
Tubulin-folding cofactor B	Q99426;K7EP07;Q6FGY5;K7EK42;A8MVD5;K7ELT5;K7ENS2;K7EL99;K7EQH0;K7ER04	TBCB;CKAP1	-0.145708	0.283071	0.137362	no	0.308287	0.0710574	0.283071	0.137362	0.117506	0.243438	9	7	10	8	8	7	34.8	29.5	38.1	32.8	34.8	30.3	3.7426e-44	8.03989	8.00694	8.03862	8.22212	8.28167	8.02148	10	10	27.325	3093
28 kDa heat- and acid-stable phosphoprotein	Q13442;F8WBW6	PDAP1	-0.145508	0.234975	0.0894668	no	0.23863	0.0682715	0.234975	0.0864461	0.151827	0.0894668	5	5	7	4	7	4	27.1	27.1	32.6	14.9	27.1	18.2	2.1652e-32	7.93187	7.89914	7.88995	7.8966	8.24237	8.01381	8	8	20.63	2451
E3 ubiquitin-protein ligase HECTD1	Q9ULT8;H0YJP0;G3V4V5;H0YJD4	HECTD1	-0.144786	0.518991	0.374204	no	0.545761	0.51899	0.173742	0.539981	NaN	0.208428	4	2	2	3	1	4	2	1.3	1.1	1.5	0.6	1.8	6.4983e-29	7.06077	6.81106	6.8084	7.17199	6.71328	7.24155	8	8	289.38	3524
Transcription elongation factor A protein 1	P23193;P23193-2;E5RIS7;E5RJ93;B7Z4S1;Q15560;E5RK46;E5RFI1;Q5JRI7	TCEA1	-0.144747	0.369334	0.224587	no	0.583679	0.369334	0.284827	0.348648	0.224587	0.10715	8	8	8	4	5	6	29.6	29.2	34.9	15.9	18.6	22.9	2.612e-48	7.76128	7.93407	7.87337	7.63099	7.88927	7.65091	12	12	33.969	1746
Serine/arginine-rich splicing factor 2	J3KP15;Q01130;J3QL05;B4DN89;Q9BRL6-2;Q9BRL6	SRSF2;SFRS2	-0.144404	0.540883	0.396479	no	0.636773	0.540883	0.505718	0.396479	0.508239	0.338871	9	8	8	10	10	9	56.7	50.7	56.7	56.7	57.5	56.7	2.7423e-51	8.36588	8.24142	8.21609	8.6264	8.5288	8.36528	9	9	15.527	1006
Putative phospholipase B-like 2;Putative phospholipase B-like 2 32 kDa form;Putative phospholipase B-like 2 45 kDa form	Q8NHP8;F5H5E2	PLBD2	-0.144349	-0.587269	-0.731618	no	-0.46289	-0.933573	-0.587269	-0.731618	-0.890174	-0.480885	2	3	2	3	3	5	6.1	7.3	3.4	7.3	7.3	11.5	1.4381e-38	7.08167	7.17794	7.05208	7.53572	7.4205	7.48004	5	5	65.471	2887
RNA-binding protein 12	Q9NTZ6	RBM12	-0.143442	0.305093	0.161651	no	0.424087	0.305093	0.0651589	0.266871	NaN	0.0564312	4	3	4	5	1	6	6	3.8	4.8	4.3	1.5	7.9	2.558e-32	7.63661	7.41358	7.4928	7.8721	7.43388	7.76882	8	8	97.394	3358
Proteasome inhibitor PI31 subunit	Q5QPM7;Q92530;E7ER20;Q5QPM9;F5H4Z3;H0Y555	PSMF1	-0.143224	0.385262	0.242038	no	0.385262	0.107508	0.703971	0.184982	0.28179	0.242038	5	3	2	4	4	4	25.5	15.2	13.3	19.4	13.7	19	3.3414e-30	7.7414	7.38315	6.84673	7.86674	7.52894	7.56241	6	6	28.956	2678
Tubulin alpha-1C chain	Q9BQE3;F5H5D3;F8VS66;F8VRZ4;F8VWV9;F8VX09;F8VS94;F8VYI2;F8VXB8;F8W0F6;F8VRK0;F8VXZ7	TUBA1C	-0.141988	0.041818	-0.10017	no	0.0771171	-0.0724488	0.041818	0.198063	-0.123799	-0.10017	4	3	3	4	3	4	70.8	71.9	82.2	78	78	78	0	7.8368	7.77782	7.78173	8.02706	7.99822	7.83721	33	3	49.895	3136
Lamin-B receptor	Q14739;C9JXK0;C9JES9;H7C442;H7C108	LBR	-0.141896	0.368085	0.226189	no	0.329522	0.368085	0.51899	0.226189	0.486489	0.212216	7	6	6	4	3	6	9.1	9.3	9.3	4.4	3.6	6.3	4.0785e-29	8.04505	7.9434	7.87712	7.28053	7.82029	7.90075	11	11	70.702	2522
DCC-interacting protein 13-alpha	Q9UKG1;C9K0C4;C9JAB0	APPL1	-0.141015	0.0588522	-0.0821633	no	0.226864	-0.10916	NaN	NaN	-0.0687396	-0.095587	2	4	1	1	4	3	5.4	9.4	2.4	2.1	9.4	8	1.0579e-29	6.89786	7.18701	6.55183	6.69113	7.45249	7.06446	5	5	79.663	3510
Peptidyl-prolyl cis-trans isomerase FKBP5	Q13451;B7Z7Z8;Q13451-2	FKBP5	-0.140912	-0.427606	-0.568519	no	-0.427606	-0.623118	-0.354452	-0.482126	-0.72779	-0.568519	7	9	9	8	9	9	15.5	21.7	24.1	20.8	21.9	28	2.4993e-46	7.89196	8.09293	8.06254	8.27759	8.22368	8.08037	13	13	51.212	2454
NEDD8-activating enzyme E1 catalytic subunit	Q8TBC4;Q8TBC4-2;F8W8D4;B7Z5F6;F8WF86	UBA3	-0.139882	-0.27739	-0.417272	no	-0.377179	-0.227248	-0.27739	-0.409038	-0.516519	-0.417272	7	6	4	5	8	7	17.5	20.3	14	14.5	21.2	17.5	1.96e-43	7.81155	7.79605	7.5521	7.94814	8.07918	7.79818	10	10	51.852	2892
LIM and senescent cell antigen-like-containing domain protein 1	P48059-3;P48059;P48059-4;P48059-2;P48059-5;B4DPH6;Q7Z4I7-3;Q7Z4I7;Q7Z4I7-5;Q7Z4I7-2;P0CW20;P0CW19;A8MUY2;H3BPU6;A6NEJ8;C9JF46;Q7Z4I7-4;H0Y592	LIMS1;LIMS3	-0.139565	0.0143102	-0.125254	no	0.0143102	-0.121281	0.212451	-0.259303	-0.125254	0.162945	6	10	13	12	16	12	20.4	24	35.4	33.9	48.6	37.5	3.2775e-88	7.89055	8.05077	8.14882	8.29807	8.44957	8.25888	16	16	44.39	1998
Endoplasmic reticulum metallopeptidase 1	E7ER77;Q7Z2K6;B3KSB1;Q6ZMD3	ERMP1	-0.139235	-1.65634	-1.79557	no	NaN	-1.74717	-1.5655	-1.60947	-1.98167	NaN	1	3	2	2	3	1	1.4	4	2.6	2.6	4	1.4	1.3929e-11	6.43335	6.96921	6.65283	6.90107	7.17479	6.65751	3	3	93.159	528
1-phosphatidylinositol 4,5-bisphosphate phosphodiesterase gamma-1	P19174;P19174-2	PLCG1	-0.139106	-0.163885	-0.302992	no	-0.163885	-0.26123	-0.141171	-0.425889	-0.18409	-0.302992	5	3	6	4	8	6	5.7	3.8	7.1	4	8.8	7.2	2.0048e-54	7.31689	7.1529	7.33991	7.53014	7.91087	7.68188	12	12	148.53	1702
Thioredoxin reductase 1, cytoplasmic	B2R5P6;Q16881-5;E2QRB9;Q16881-2;B7Z2S5;Q16881-4;E9PNQ6;Q16881-3;E7EW10;Q16881-6;B7Z904;Q16881;E9PIR7;E7ESI6;F5H780;E9PMY9;E9PKD3;E9PIZ5;E9PLT3;E9PKI4;E9PQI3;E9PRI8;E9PJU2	TXNRD1	-0.138889	0.311184	0.172295	no	0.256046	0.359305	0.311184	0.128835	0.172295	0.174279	30	28	30	29	27	27	56.1	47.1	52.9	54.1	52.9	48.9	1.3237e-226	9.11524	8.98225	9.07708	9.30912	9.26418	9.04415	22	21	54.546	128
PHD finger protein 6	Q8IWS0;E9PC97;Q8IWS0-2;Q5JRC6;B4E0G4	PHF6	-0.138816	-0.0546401	-0.193456	no	-0.0546401	0.0397702	-0.219711	0.152051	-0.242572	-0.193456	4	6	4	2	5	4	15.3	18.6	15.3	4.9	18.6	15.3	4.7378e-35	7.42802	7.55854	7.23722	7.02547	7.63388	7.4928	6	6	41.29	589
Protein FAM49B	Q9NUQ9;Q9NW21;E5RI16;E5RJE1;E5RIR8;E5RJL8;E5RK61;E5RFS4;E5RHU5;E5RGI7	FAM49B	-0.138328	-0.0695647	-0.207893	no	-0.0261627	-0.282736	-0.0695647	-0.207893	-0.397365	-0.0082	3	5	7	4	2	3	10.5	26.2	33	21.6	13.9	16.4	1.1676e-55	6.96358	7.43337	7.51256	7.66775	7.24662	7.36263	9	7	36.748	3362
mRNA export factor	P78406;E9PQ57;E9PPG9;B0QZ36	RAE1	-0.138164	0.217239	0.0790747	no	-0.500904	0.217239	0.286709	NaN	0.125746	0.0324035	4	4	5	1	6	6	12	18.2	20.4	6	23.9	22.8	4.117e-47	7.40824	7.46138	7.48644	6.81289	7.8954	7.6659	7	7	40.968	2297
High mobility group protein HMG-I/HMG-Y	P17096;P17096-3;H7BYM6;E5RIT9	HMGA1	-0.137836	0.115504	-0.0223323	no	0.115504	0.191623	0.00795681	-0.0223323	0.185441	-0.274292	3	3	4	5	3	5	30.8	30.8	37.4	37.4	40.2	40.2	3.4103e-26	8.19318	8.22274	8.62071	8.64088	8.53232	8.50732	7	2	11.676	1673
Muscleblind-like protein 1;Muscleblind-like protein 2	C9JP00;Q9NR56;Q9NR56-7;Q9NR56-6;Q9NR56-2;Q9NR56-5;Q9NR56-3;Q9NR56-4;H7C4T5;O95205;Q86VM6;Q5VZF2-3;Q5VZF2-2;Q5VZF2;B4E3F7;C9JCX1;H7C4Y1;Q9NUK0-2;B1AKI6;Q9NUK0;C9J4T8;Q9NUK0-4;Q9NUK0-3	MBNL1;MBLL;MBNL2	-0.13782	0.158043	0.0202234	no	0.158043	0.485782	0.103891	0.0202234	0.154185	-0.012068	4	3	6	5	4	5	16.4	8	16.7	13.2	11.2	13.5	1.9443e-29	7.65252	7.85124	7.99357	8.12048	7.86856	8.02477	8	8	37.898	385
GTPase IMAP family member 4	Q9NUV9;G5E9W9;C9IZQ3;C9JPL9	GIMAP4	-0.137721	0.289933	0.152211	no	-0.0119249	0.289933	0.476097	0.046027	0.376077	0.152211	9	5	9	8	10	7	30.4	18.2	38	27.4	33.4	27.4	4.9086e-56	8.04809	7.75137	8.12352	8.40391	8.44361	8.26112	12	11	37.533	854
Sorting nexin-2	O60749;B4DEK4;D6RC15	SNX2	-0.137613	-0.264236	-0.401849	no	-0.297485	-0.264236	-0.263635	-0.405012	-0.401849	-0.290071	11	13	9	10	15	14	28.7	32.9	21.6	25	35.6	32.9	9.1467e-96	7.8944	8.04945	7.81253	8.09583	8.31538	8.14383	19	17	58.47	1275
Serine/threonine-protein phosphatase 2A activator	Q15257-3;Q15257-2;A6PVN5;Q15257;A6PVN9;B4DZF8;B7ZBQ0;A6PVN7;Q68CR8;A6PVN8;C9IZ76;A6PVN6;Q5T949;Q5T948;Q15257-4;B7ZBP9;B7ZBP7;B4DDQ6;H0Y6E5	PPP2R4;DKFZp781M17165	-0.137313	-0.153416	-0.290729	no	-0.124857	-0.157044	-0.153416	NaN	-0.319387	-0.262072	2	2	3	1	3	2	15.3	15.3	19.7	7.8	19.7	10.9	1.6456e-23	7.3894	7.39533	7.50599	7.08579	7.59026	7.43678	4	4	33.467	61
NAD-dependent malic enzyme, mitochondrial	P23368;P23368-2;Q6TCH8;B7Z6V0;E9PMB9;Q16798	ME2	-0.137235	-0.289834	-0.42707	no	-0.611739	-0.289834	-0.27011	-0.465295	-0.42707	-0.419215	5	6	8	9	8	6	11.3	14.4	16.3	20	16.3	11.5	3.318e-68	7.58041	7.60423	7.69122	8.14276	8.00753	7.7579	14	14	65.443	1750
Transmembrane 9 superfamily member 2	Q99805	TM9SF2	-0.136918	0.21215	0.0752312	no	0.229382	0.0605025	0.21215	-0.00475299	0.335099	0.0752312	6	2	5	7	6	7	9.5	3.5	11.8	10.6	12.7	11.6	6.9489e-39	7.7566	7.25268	7.72355	8.07777	8.04056	7.87537	8	8	75.775	3120
L-aminoadipate-semialdehyde dehydrogenase-phosphopantetheinyl transferase	Q9NRN7;B4DDW7;E9PLW6;E9PNF3	AASDHPPT	-0.136836	0.292793	0.155957	no	0.389848	0.292793	0.0877794	0.0936173	NaN	0.218296	5	3	3	5	1	6	17.2	11.7	11.3	16.8	4.9	20.4	2.6451e-25	7.36141	6.97026	7.1422	7.49468	6.89133	7.40321	7	7	35.776	3340
Nuclear pore complex protein Nup155	O75694-2;O75694;E9PF10	NUP155	-0.136713	0.0126499	-0.124063	no	0.0261023	0.0126499	-0.209266	-0.124063	-0.0282861	-0.292546	10	6	7	10	8	9	9.7	5	7.1	10.3	9.2	8.7	5.2779e-100	7.8344	7.74846	7.67262	8.215	8.06472	7.99809	17	17	149.01	1325
Dual specificity mitogen-activated protein kinase kinase 1	Q02750;Q02750-2	MAP2K1	-0.135367	0.418735	0.283369	no	0.418736	0.28423	0.442281	0.283369	0.446286	0.258408	3	3	2	4	3	3	13.2	10.9	11.5	16.8	13.2	14	3.3847e-29	7.4924	7.61257	7.44989	7.9272	7.81089	7.60444	7	4	43.439	2344
Cleavage stimulation factor subunit 2	P33240-2;P33240;E7EWR4;E9PID8	CSTF2	-0.135053	0.676272	0.541219	no	0.542311	0.810232	NaN	0.504162	0.7729	0.541219	2	2	1	3	2	4	4.3	10.5	5	8.9	9.3	12.9	2.0053e-30	7.26865	7.07809	6.85841	7.45978	7.32023	7.40461	7	4	59.251	570
Galactokinase	P51570;B4E1G6;K7ERJ9;K7EII7;K7ERN9	GALK1	-0.134193	-0.513945	-0.648138	no	-0.115699	-0.91219	NaN	-0.74932	NaN	-0.546956	3	2	1	4	1	3	10.5	7.1	3.3	9.7	1.8	8.2	4.3565e-22	7.02173	7.09093	6.84102	7.65617	6.98652	7.38231	8	8	42.272	254
Apoptotic chromatin condensation inducer in the nucleus	E7EQT4;Q9UKV3-5;Q9UKV3;G3V3B0;Q9UKV3-3;Q9UKV3-2;G3V3T3	ACIN1	-0.133197	0.272576	0.139379	no	0.37021	0.272576	0.233905	0.139379	0.298974	0.0262051	5	5	6	9	9	9	4.9	7.5	6.1	7.1	8.2	10	2.0501e-61	7.51128	7.44885	7.38439	7.95006	7.87725	7.74216	15	15	147.36	522
High mobility group protein B2	P26583;D6R9A6	HMGB2	-0.131855	0.0756872	-0.0561673	no	0.125116	0.0756872	-0.0905825	-0.0561673	-0.00619028	-0.215617	10	8	10	10	8	10	30.1	30.1	37.8	35.9	30.1	28.2	1.0308e-48	8.62347	8.59766	8.58583	8.84706	8.85301	8.64183	8	6	24.033	1791
C-type lectin domain family 14 member A	Q86T13	CLEC14A	-0.131685	0.0381248	-0.0935602	no	0.0381248	0.0931709	-0.303225	-0.0935602	0.00660824	-0.147828	7	4	4	7	6	5	15.7	11	14.5	18.2	15.9	15.5	8.0394e-61	7.7444	7.68259	7.4797	7.99037	7.90403	7.65002	8	8	51.635	2795
Acylpyruvase FAHD1, mitochondrial	Q6P587;Q6P587-2;Q6P587-3	FAHD1	-0.130515	0.0933433	-0.0371714	no	-0.115433	NaN	0.302119	-0.0371714	-0.358509	0.0278073	4	1	3	2	2	3	21.9	6.2	21.9	11.6	13.4	18.8	4.0984e-35	7.4842	7.09806	7.14659	7.2876	7.37958	7.35156	5	5	24.843	2742
Synembryn-A	Q9NPQ8-2;Q9NPQ8-4;Q9NPQ8;Q9NPQ8-3;H0YE35;H0YC88;E9PRC0;E9PSI0;Q9NVN3-4;H0YEN0;Q9NVN3-3;Q9NVN3;Q9NVN3-1;B7WPL0	RIC8A	-0.130275	0.486715	0.356439	no	0.430256	0.543173	NaN	0.375497	0.178567	0.356439	3	3	1	2	2	3	5.9	7.4	1.9	4.6	3.4	6.3	6.8263e-21	7.24689	7.18665	6.78825	7.16967	7.32451	7.36526	6	6	58.942	3322
Histone H4	P62805	HIST1H4A	-0.130105	0.000360775	-0.129745	no	0.0675003	0.000360774	-0.277271	-0.129745	-0.0886845	-0.470198	20	20	19	21	18	18	59.2	60.2	59.2	59.2	59.2	55.3	9.7642e-74	9.6369	9.55853	9.52657	9.9045	9.88214	9.63792	13	13	11.367	2242
Ras-related protein Rab-32	Q13637;O14966;P57729	RAB32	-0.130004	-0.186374	-0.316377	no	-0.186374	-0.331934	-0.0911243	-0.316377	-0.334339	0.00067814	3	5	4	5	3	2	17.3	25.3	22.2	27.1	15.6	12.4	2.2531e-38	7.19573	7.59359	7.5633	7.74788	7.61553	7.31892	8	8	24.997	2472
Serine/threonine-protein kinase PAK 2;PAK-2p27;PAK-2p34	Q13177;O75914-2;O75914;O75914-4;O75914-3;H7C1X3;E9PM17;B3KNX7;Q13153;Q13153-2;H0YCG5;B1AKS5	PAK2	-0.129866	-0.133169	-0.263034	no	-0.133169	-0.306846	-0.081067	-0.263034	-0.317072	-0.145873	11	12	10	11	14	10	28.4	26.5	21.8	25	28.4	21.8	1.3646e-97	7.81878	8.08073	8.04458	8.18715	8.41133	7.83219	17	17	58.042	2428
Far upstream element-binding protein 2	Q92945;M0R0I5;M0QYH3;M0R3J3;M0QXW7;M0R0C6;M0R251;M0QYG1	KHSRP	-0.129661	0.0689221	-0.0607391	no	0.108534	0.0689221	0.00228127	-0.0607391	0.0265724	-0.140648	18	22	19	22	18	16	37.6	43.2	38	43.2	36.7	34.6	2.3494e-152	8.45394	8.5706	8.49794	8.77124	8.64433	8.46592	28	23	73.114	2980
Aldehyde dehydrogenase X, mitochondrial	P30837	ALDH1B1	-0.128885	-0.217231	-0.346116	no	0.0664123	-0.217231	-0.444561	-0.130931	-0.561302	NaN	2	3	3	4	4	1	6	9.3	10.3	11.8	10.6	4.4	4.9963e-45	6.90994	7.1809	7.05998	7.49643	7.45923	6.75268	8	7	57.206	1851
BolA-like protein 2	Q9H3K6;Q9H3K6-2;H3BV85;H3BTW0;H3BVE0	BOLA2	-0.128646	-0.120618	-0.249263	no	-0.120617	-0.441696	0.300555	-0.0663991	-0.275365	-0.249263	3	3	3	6	5	3	51.2	39.5	37.2	61.6	69.8	51.2	7.1917e-27	7.54009	7.87803	7.57163	8.09545	8.2599	7.95582	5	5	10.116	3256
40S ribosomal protein S28	P62857	RPS28	-0.127996	0.477121	0.349125	no	0.494312	0.477121	0.354132	0.483239	0.349125	0.213571	8	8	7	8	6	4	56.5	56.5	56.5	56.5	56.5	56.5	9.6183e-55	8.51754	8.58892	8.62895	8.69135	8.78658	8.46861	7	7	7.8409	2250
CCAAT/enhancer-binding protein zeta	Q03701;C9J9W7	CEBPZ	-0.127622	0.642154	0.514532	no	0.843163	NaN	0.441145	0.619448	0.514532	0.382062	3	0	3	3	2	4	3	0	2.9	2.9	1.9	4.5	1.643e-19	6.92889	NaN	6.88239	7.16125	7.43721	7.31639	9	9	120.97	2352
Niban-like protein 1	Q96TA1-2;Q96TA1	FAM129B	-0.12727	-0.188528	-0.315798	no	-0.188528	-0.186627	-0.224287	-0.254957	-0.315798	-0.394953	15	16	17	21	19	16	26.7	28.8	31.2	33.8	39.6	33.4	2.7621e-145	8.56286	8.57145	8.45524	8.72284	8.82307	8.55007	26	26	82.682	3090
Superoxide dismutase;Superoxide dismutase [Mn], mitochondrial	B4E3K9;B3KUK2;P04179;P04179-2;F5H3C5;F5H4R2;F5GYZ5	SOD2	-0.127217	0.105321	-0.0218961	no	0.180332	0.0303098	NaN	NaN	0.115191	-0.158983	3	2	0	1	3	2	13.6	8.6	0	8.6	22.2	17.3	6.6801e-25	7.38844	7.01883	NaN	6.94362	7.63988	7.12662	3	3	18.262	140
Pyridoxal-dependent decarboxylase domain-containing protein 1	E7EPL4;H3BNZ1;J3KNK7;Q6P996;H3BND4;E7EMH5;Q6P996-2;Q6P474;Q86XE2;H3BU11;H3BQ54;H3BNL6	PDXDC1	-0.127042	-0.526586	-0.653627	no	NaN	-0.571046	-0.482126	-0.492827	NaN	-0.814427	1	4	2	3	1	3	2	6.3	3.4	5.4	2.5	6.4	8.2427e-33	6.32004	7.25691	6.66775	7.40097	6.76154	7.41712	8	8	83.571	513
Omega-amidase NIT2	Q9NQR4;H7C579;F8WF70	NIT2	-0.127019	-0.762221	-0.88924	no	-0.831391	-0.762221	-0.536749	-0.88924	-0.911883	-0.534261	4	3	3	4	5	5	21.7	19.9	19.2	22.5	25.4	31.9	3.68e-48	7.74991	7.30933	7.25869	7.62581	8.02296	7.931	7	7	30.608	3330
Dihydropyrimidinase-related protein 2	Q16555-2;Q16555;E5RFU4	DPYSL2	-0.126861	0.221741	0.0948802	no	0.150962	0.221741	0.401883	0.0190827	0.0948802	0.148001	21	25	23	24	22	19	58.6	61.6	58.2	59.5	58.6	52.6	3.8046e-235	8.68098	8.70818	8.78305	8.96737	8.90263	8.70818	27	23	58.162	2609
Palmdelphin	Q9NP74;Q9NP74-2;Q9NP74-3	PALMD	-0.126563	-0.663208	-0.789771	no	-0.672833	-0.663208	-0.548437	-0.74786	-0.789771	-1.02708	6	6	7	6	6	3	18.5	18.9	23.4	17.6	14.7	6.4	2.6572e-63	7.66229	7.74761	7.8393	7.98629	7.97413	7.64127	11	11	62.757	3312
Protein FAM3C	Q92520;C9JP35;C9JMN4	FAM3C	-0.126362	-0.0182068	-0.144568	no	-0.0182068	-0.24306	0.106871	-0.093425	-0.222805	-0.144569	4	2	3	3	2	2	18.5	7.5	17.2	14.5	8.8	11	5.0174e-17	7.66363	7.14029	7.56178	7.49674	7.51624	7.5088	6	6	24.68	2945
Serine/arginine-rich splicing factor 6	Q13247-3;Q13247;Q13247-2	SRSF6	-0.126172	0.754869	0.628698	no	0.788215	0.754869	0.419449	0.243831	0.673003	0.628698	3	2	5	4	2	3	19.7	19.7	20.9	17.9	15.2	19.7	4.3266e-52	7.44986	7.04673	7.68752	7.97142	7.1547	7.18247	10	6	38.418	2436
Vacuolar protein sorting-associated protein 28 homolog	E9PQR7;Q9UK41;Q9UK41-2;E9PM90;E9PR04;E9PI55;E9PLM9	VPS28	-0.125595	-0.168129	-0.293724	no	-0.201383	-0.163628	-0.168129	-0.403159	-0.0799754	-0.293724	4	2	4	3	3	4	36	23	38.5	29.8	29.8	39.8	5.0203e-22	7.40489	7.20466	7.37639	7.50371	7.50126	7.45168	6	6	18.469	663
Basic leucine zipper and W2 domain-containing protein 1	Q7L1Q6;Q7L1Q6-4;Q7L1Q6-3;Q7L1Q6-2;C9IZ80;C9JFN4;C9J188;C9JWF5;C9JV57;H0Y503	BZW1	-0.124791	0.798115	0.673325	no	0.798115	0.856763	0.568152	0.673325	0.70809	0.502505	17	16	20	18	17	18	35.8	33.4	45.6	37.7	35.3	32.5	9.3736e-66	8.69899	8.62045	8.57067	8.88884	8.81002	8.55477	21	20	48.043	2771
Calreticulin	P27797;K7EJB9;K7EM77;K7EL50	CALR	-0.124407	-0.168257	-0.292664	no	-0.168257	-0.292664	0.0623543	-0.312084	-0.292664	0.101443	30	32	43	36	35	39	58.8	65.7	75.3	74.1	74.3	74.3	2.145e-236	9.30094	9.3991	9.45272	9.66382	9.72353	9.55336	27	27	48.141	1804
HBS1-like protein	Q9Y450;Q9Y450-4;B7Z524;H0YDX7;J3QT46;B7Z1K2;H0YES5;E9PN23;G5E991;E9PMN1;E9PLR4;Q9Y450-2;E9PJ90;E9PS53;E9PHZ9	HBS1L	-0.124035	0.278654	0.154618	no	0.147122	0.278654	0.368011	-0.0821575	0.154618	0.244634	4	3	2	5	3	2	8	7.2	5.6	9.6	6.1	5.3	5.8728e-43	7.26451	7.18806	7.07813	7.60664	7.37814	7.07635	9	9	75.472	3617
ELKS/Rab6-interacting/CAST family member 1	Q8IUD2-4;Q8IUD2-2;G8JLD3;Q8IUD2-3;Q8IUD2;Q8IUD2-5;K7EPD6;K7EPP6	ERC1	-0.123476	-0.0975965	-0.221073	no	-0.264236	NaN	0.0690432	-0.0780633	-0.221073	-0.358959	2	1	3	2	2	2	2.3	1.2	3.3	2.4	2.3	2.3	1.2929e-13	7.00492	6.759	7.1602	7.16741	7.16705	7.17464	4	4	108.79	864
Unconventional myosin-IXb	Q13459-2;Q13459;M0R0P8;M0R300;M0R240;M0QXP0	MYO9B	-0.12334	-0.137454	-0.260793	no	NaN	0.0172857	-0.292193	NaN	-0.222928	-0.298658	1	2	2	1	3	2	0.6	1.5	1.5	0.6	2.1	1.1	1.5682e-18	6.57305	6.82574	6.80052	6.63119	7.08048	7.09826	6	6	229.14	1104
Nucleosome assembly protein 1-like 4	Q99733;F5HFY4;C9J6D1;C9JZI7;E9PNW0;E9PJJ2;E9PS34;E9PNJ7;A8MXH2;E9PKT8;E9PP22;E9PKI2;H0YCI4;C9J1B1	NAP1L4;NAP1L4b	-0.123218	0.0977644	-0.025454	no	0.0977644	-0.0461418	0.201493	-0.0846086	-0.025454	0.0195505	5	7	9	7	7	8	24.3	29.1	36	31.2	29.9	33.9	1.6046e-88	7.98727	8.19882	8.42362	8.44133	8.45481	8.4677	11	9	42.823	750
ATP-dependent DNA helicase Q1	P46063;F8WA66;F8WD97;F5H2L2;F5H4P4;F5H3W0;F5GYB7	RECQL	-0.122958	0.264357	0.141398	no	0.230939	0.264357	0.271775	0.141398	0.163139	0.13223	18	16	16	16	19	18	34.1	32	31.6	31.4	39.1	33.6	8.3461e-138	8.29444	8.37565	8.30835	8.42465	8.59089	8.30136	23	23	73.457	1972
Cytochrome c oxidase subunit 5A, mitochondrial	P20674;H3BNX8;H3BRM5;H3BV69;H3BRI0	COX5A	-0.122764	-0.188274	-0.311038	no	-0.188274	-0.308361	-0.130799	-0.427284	-0.280244	-0.311038	5	4	4	5	7	6	32.7	32	27.3	32	32.7	46	6.878e-23	7.96779	7.90349	7.66188	7.97676	8.42187	8.41915	7	7	16.762	1718
Heat shock protein HSP 90-alpha	P07900;P07900-2;Q86U12;G3V2J8;Q14568;Q58FG0;Q58FG1	HSP90AA1	-0.122725	0.488188	0.365463	no	0.502137	0.488188	0.415038	0.365462	0.392194	0.231007	43	39	37	41	40	39	55.1	51.1	51.4	54.9	54.9	54.9	0	9.47959	9.41835	9.43028	9.72959	9.67906	9.5595	43	29	84.659	1515
Tight junction protein ZO-1	Q07157-2;G5E9E7;Q07157;G3V1L9;H0YKB1;H0Y3R8;H0YLT6	TJP1	-0.122619	0.042234	-0.0803848	no	0.0765998	0.042234	-0.0366087	-0.327572	-0.052555	-0.0803848	11	8	11	10	9	8	6.7	7	9.2	9.2	7.4	5.7	2.9111e-105	7.81714	7.72074	7.74356	7.92741	8.08618	7.78871	24	24	186.96	848
G-rich sequence factor 1	Q12849-5;F5H5I6;H0Y8R1;H0YAK1;Q12849;H0YAM1	GRSF1	-0.122479	0.967222	0.844743	no	0.630818	1.35207	0.967222	1.04314	0.844743	0.631154	6	4	3	2	6	4	27	12.6	21.7	6.9	27.7	11.9	3.4844e-26	7.62661	7.56278	7.70952	7.42899	7.82649	7.54542	9	9	36.613	728
PC4 and SFRS1-interacting protein	O75475;O75475-3;O75475-2	PSIP1	-0.122252	0.0987836	-0.0234682	no	0.149873	0.0782743	0.0987836	-0.0234682	0.0212479	-0.280244	5	4	7	9	5	6	12.1	10.6	16.6	18.5	12.3	12.3	4.8838e-45	7.59963	7.50779	7.53485	8.03346	7.7598	7.64995	10	9	60.103	1309
UPF0468 protein C16orf80	Q9Y6A4;H3BPA3	C16orf80	-0.121778	0.119896	-0.00188246	no	0.522053	NaN	-0.282262	0.190322	-0.194087	NaN	3	0	2	2	2	1	17.6	0	9.8	10.4	11.9	6.2	4.0638e-13	7.29201	NaN	6.99472	7.37025	7.19299	6.82554	5	5	22.774	3653
Myoferlin	Q9NZM1-6;Q9NZM1;F8W8J4;Q9NZM1-2;Q9NZM1-3;C9JCN0;Q9NZM1-5;H0YD14;Q9NZM1-7;Q9NZM1-8;Q9NZM1-4	MYOF	-0.121714	-0.0399806	-0.161694	no	0.0725435	-0.0399806	-0.0603242	-0.0648829	-0.174534	-0.161694	66	65	63	59	69	62	39.1	37.7	38.4	34.8	38.2	36.2	0	8.99557	8.91758	8.91883	9.11424	9.13586	8.99272	97	95	233.47	3415
Actin, cytoplasmic 2;Actin, cytoplasmic 2, N-terminally processed	P63261;I3L3I4;I3L3I0;I3L1U9;I3L4N8;I3L3R2;K7EM38;J3KT65	ACTG1	-0.121282	0.067198	-0.0540844	no	0.067198	0.034707	0.0748361	0.119589	-0.160017	-0.0540844	2	2	2	2	2	3	74.1	80	78.1	90.9	87.7	72.8	0	8.51909	8.55859	8.52824	8.77154	8.63308	8.61134	30	2	41.792	2279
Guanine nucleotide-binding protein-like 1	P36915;B0V0L0;P36915-2;A2AB27	GNL1	-0.121281	-0.350271	-0.471552	no	-0.379399	-0.206268	-0.350271	-0.487898	-0.146655	-0.471552	3	4	4	2	4	3	4.8	9.2	7.4	3.5	7.4	4.9	1.4375e-23	7.20292	7.20101	7.11998	7.25628	7.48144	7.34406	8	8	68.66	1908
Tumor necrosis factor alpha-induced protein 8-like protein 3	Q5GJ75;Q8WVP5	TNFAIP8L3	-0.121199	-0.534858	-0.656057	no	-0.76086	-0.534858	-0.439783	-0.841812	NaN	-0.470303	2	2	3	3	1	3	5.8	8.6	8.6	11.3	3.1	9.2	6.4144e-15	7.41068	7.33041	7.40613	7.61413	7.03379	7.44966	5	5	32.659	2663
Ras-related protein Rab-13	P51153	RAB13	-0.120882	0.314418	0.193536	no	NaN	0.126943	0.501892	0.19441	0.193536	0.114551	1	3	2	2	2	2	17.7	29.1	15.8	24.6	24.6	20.7	8.1875e-28	7.26401	7.31975	7.50136	7.62074	7.50655	7.46667	7	4	22.774	2074
Melanoma-associated antigen D2	Q5H909;Q9UNF1-2;H7BXW3;Q9UNF1;Q5H907;G5E999;B1AKF1;G5E9N2;Q12816-2;F5GY27;B1AKE9;Q12816	MAGED2	-0.120816	0.00778268	-0.113034	no	-0.154065	0.00778268	0.0402298	-0.244035	0.12904	-0.113034	4	3	4	2	2	6	7.8	8.9	12.5	6.7	4.9	13.5	9.5528e-54	7.32982	6.97796	7.32597	7.29944	7.21588	7.59444	11	10	59.525	946
Serine/threonine-protein kinase MRCK beta	Q9Y5S2;H0YLY0;H0YLR5	CDC42BPB	-0.119704	-0.193078	-0.312781	no	-0.193078	-0.159113	-0.29901	-0.312781	-0.249142	-0.346418	4	4	3	7	5	2	5.3	3.9	3.2	5.8	3.5	1.5	7.3613e-50	7.13245	7.27811	6.9057	7.60766	7.58196	7.01649	18	15	194.31	3640
Enhancer of rudimentary homolog	P84090;G3V279	ERH	-0.119337	0.223879	0.104542	no	0.223879	0.248348	0.114082	0.104542	0.14725	0.0977488	5	6	6	7	7	5	44.2	51	44.2	51	51	44.2	2.6894e-65	8.34819	8.33738	8.28228	8.58572	8.63991	8.39554	5	5	12.259	2309
SUMO-conjugating enzyme UBC9	H3BQQ9;P63279;B0QYN7;H3BPC4	UBE2I	-0.119221	-0.0388575	-0.158079	no	-0.0388575	-0.0485152	0.0467124	-0.158078	-0.0654344	-0.271067	9	8	8	9	8	8	54.7	54	61.3	61.3	54.7	54.7	1.7913e-52	8.36832	8.21537	8.151	8.50884	8.47631	8.3266	8	8	15.516	102
HEAT repeat-containing protein 1	Q9H583;Q5T3Q7	HEATR1	-0.118982	0.591171	0.472189	no	0.477241	0.7051	NaN	0.592702	0.472189	0.443615	9	4	1	5	4	4	6.7	2.3	0.5	3.9	3.4	3.3	3.6752e-32	7.96096	6.98527	6.27919	7.57522	7.82348	7.39336	11	11	242.37	3270
Sorting nexin-6;Sorting nexin-6, N-terminally processed	Q9UNH7;Q9UNH7-2;B4DJS7;G3V5X9;H0YJF8;G3V4Z5;G3V5U2	SNX6	-0.118962	-0.314639	-0.4336	no	-0.361881	-0.314639	-0.221692	-0.466966	-0.433601	-0.287709	8	9	8	6	10	9	22.7	24.1	25.1	14.8	24.9	20.4	8.8489e-59	8.04689	7.93072	8.00091	8.00143	8.3707	8.1651	13	12	46.648	3539
Xaa-Pro aminopeptidase 1	Q9NQW7-2;Q9NQW7;G8JLB2;Q9NQW7-3;Q5T6H7;Q5T6H3;Q5T6H2;E9PFW2;O00462	XPNPEP1	-0.118537	-0.257976	-0.376513	no	-0.317188	-0.257976	-0.245617	-0.426962	-0.376513	-0.192447	9	11	11	12	8	9	21	29	28.5	27.2	19.4	22.9	2.023e-69	7.98359	8.14876	7.94462	8.271	8.10541	8.14258	20	20	67.226	860
Gamma-glutamylcyclotransferase	O75223;M0QZK8;O75223-3;B8ZZK2;O75223-2;H7BZK5;O75223-4	GGCT	-0.118373	-0.180403	-0.298776	no	-0.180403	-0.148479	-0.611739	-0.00719552	-0.298776	-0.31371	4	4	4	4	4	6	23.4	22.3	21.8	23.9	22.9	31.9	1.8355e-39	7.64636	7.57228	7.52943	7.85877	7.78907	7.86677	7	7	21.007	1291
Translocon-associated protein subunit alpha	P43307;P43307-2;F5H5Y2;C9J3L8;C9J5W0;E9PAL7;C9IZQ1;C9JBX5	SSR1	-0.118077	0.0150825	-0.102994	no	-0.00676469	0.0150825	0.0880553	-0.102994	-0.00388998	-0.117695	2	2	3	2	3	3	6.6	6.6	15.7	6.6	15.7	15.7	1.9654e-09	7.77485	7.85792	7.92026	8.01995	8.00013	7.88529	3	3	32.235	1963
Ubiquitin-fold modifier 1	P61960;H0Y614;P61960-2	UFM1	-0.11639	0.107617	-0.00877375	no	-0.00388998	0.114441	0.107617	-0.00877375	0.116692	-0.0251707	4	4	4	5	4	4	68.2	68.2	68.2	68.2	68.2	68.2	7.7121e-17	8.12087	8.00907	8.10281	8.20156	8.33668	8.11217	4	4	9.1175	2204
Tropomodulin-3	Q9NYL9;H0YNJ8;H0YKU1;H0YNU8;Q5T7W3;G5EA42;Q9NZR1;P28289	TMOD3	-0.116387	-0.166587	-0.282973	no	-0.201885	-0.166587	-0.137897	-0.282973	-0.17479	-0.341644	13	16	13	13	15	12	48.9	57.7	44.3	46	54.5	41.8	3.7233e-116	8.22295	8.34058	8.16885	8.36933	8.5223	8.19778	15	15	39.594	3402
Sequestosome-1	Q13501;Q13501-2;E7EMC7;E9PFW8;C9JRJ8;E3W990;D6RBF1;C9J6J8	SQSTM1	-0.116156	0.151026	0.0348696	no	0.14757	0.253154	0.151026	0.0348696	0.243677	-0.170053	6	6	7	7	5	3	24.1	28.4	36.8	30	19.5	11.8	5.6497e-90	7.73473	7.76793	7.96271	7.8846	7.86869	7.51477	10	10	47.687	2456
Complement decay-accelerating factor	H3BLV0;Q14UF5;E9PSH2;P08174;Q14UF4;Q14UF6;P08174-2;B1AP13;B1AP15;H7BY55	CD55	-0.115644	-0.254713	-0.370357	no	NaN	0.0193459	-0.528771	-0.435735	-0.304978	NaN	0	4	2	3	2	1	0	20.2	10.1	7.4	9.8	2.5	4.9203e-11	NaN	7.55323	7.08174	7.66128	7.49745	6.96756	5	5	35.695	123
Sorbitol dehydrogenase	Q00796;H0YLA4;B7Z3A6;H0YKB3	SORD	-0.11558	-0.0714274	-0.187007	no	-0.0209111	-0.121944	NaN	-0.187008	-0.263155	0.167345	3	2	1	2	3	2	16.8	8.1	5.9	6.4	12.3	9	2.6942e-28	7.15131	7.09594	6.68872	7.12094	7.2953	6.73497	7	7	38.324	2325
ATP synthase subunit a	P00846	MT-ATP6	-0.115547	0.300004	0.184457	no	0.300004	0.0926633	0.405509	0.184457	0.100546	0.260031	2	2	2	2	2	2	8.4	8.4	8.4	8.4	8.4	8.4	1.1036e-06	7.38646	7.32294	7.18506	7.50695	7.58735	7.59742	2	2	24.817	1435
Hepatoma-derived growth factor	P51858;A8K8G0;P51858-2;Q5SZ07	HDGF	-0.115321	0.195104	0.0797829	no	0.132009	0.20088	0.195104	0.0797829	0.108596	-0.138814	9	10	9	11	11	9	40	48.8	44.6	52.5	48.3	48.3	7.9311e-90	8.22074	8.32201	8.15439	8.67237	8.52231	8.24524	13	12	26.788	2089
Importin subunit alpha-5	P52294;C9JYI4;C9J352;C9JWD9;F2Z3G4;C9J4U1	KPNA1	-0.11443	0.504939	0.39051	no	0.514532	0.504939	0.333534	0.413192	0.39051	0.388979	4	6	4	2	3	5	21	26	21.6	16.5	21.6	22.3	1.0432e-90	7.55724	7.6476	7.5373	7.53074	7.65788	7.63075	13	6	60.221	2093
Histone H1.5	P16401	HIST1H1B	-0.114428	0.131013	0.0165851	no	0.192068	0.131013	-0.136585	0.0165851	0.0931248	-0.311736	7	7	7	7	7	8	29.6	29.2	29.2	29.2	29.2	33.2	2.2113e-34	8.98648	9.03663	8.9539	9.12646	9.19874	8.96998	9	7	22.58	1663
Ras-related protein Rab-18	Q9NP72;Q9NP72-2;Q5W0J0;Q9NP72-3;H0Y6T8	RAB18	-0.113993	0.358935	0.244942	no	0.116019	0.358935	0.383153	0.244942	0.348519	0.232396	7	6	9	8	5	7	34	32	44.7	39.8	32	40.8	3.5749e-60	7.83331	7.78421	7.95229	8.02152	7.85321	7.93869	9	9	22.977	3311
Cell division cycle and apoptosis regulator protein 1	Q8IX12-2;Q8IX12;F5H2E6;F5H1H2;F5H3E1	CCAR1	-0.113548	0.275332	0.161784	no	0.275332	0.350743	0.107834	NaN	0.340349	-0.0167816	2	3	4	1	3	5	1.7	2.6	4.3	1.2	2.9	5.1	4.671e-31	7.01932	7.19482	7.04532	6.98369	7.37714	7.39271	9	9	131.04	2834
Ras-related protein Rab-10	P61026	RAB10	-0.113392	0.0420409	-0.0713507	no	-0.0187766	0.0420409	0.125195	-0.149389	-0.0713507	-0.0446039	8	8	8	7	8	8	40	36.5	33	33	33	36.5	1.1102e-32	8.12454	8.0746	8.08679	8.33013	8.37958	8.14709	9	7	22.541	2178
Interferon-induced, double-stranded RNA-activated protein kinase	P19525-2;P19525;F8WBH4;C9JZT2	EIF2AK2	-0.11326	-0.114367	-0.227627	no	0.0196091	-0.288536	-0.114367	-0.250113	-0.205142	NaN	3	4	3	5	5	1	6.1	8	5.5	13.3	8.6	2.5	2.7657e-22	7.09819	7.31315	7.19863	7.50169	7.70568	6.52571	9	9	57.39	1705
Cytosolic acyl coenzyme A thioester hydrolase	O00154-4;O00154-6;O00154;O00154-2;O00154-3;O00154-5;K7EKP8;B4DUX0;F5GWE2;Q6ZUV0	ACOT7	-0.112511	0.854101	0.74159	no	0.704347	0.854101	0.856816	0.74159	0.602547	0.795208	6	8	6	8	7	6	24.9	31.1	22.5	28.7	26.9	21.3	6.3704e-34	7.60537	7.83377	7.64166	8.17519	7.98431	7.74116	10	10	37.419	1114
Ubiquitin-like-conjugating enzyme ATG3	Q9NT62;Q9NT62-2;F8WDI0;C9JNW8	ATG3	-0.112455	0.239702	0.127248	no	0.239702	0.133939	0.288999	0.300218	-0.0457225	NaN	3	2	3	2	2	1	13.1	13.1	11.1	8.9	8.3	4.1	1.6947e-22	7.28103	6.94774	7.31505	7.18182	7.32428	6.86375	4	4	35.864	3355
Glycogen phosphorylase, brain form	P11216;H0Y4Z6	PYGB	-0.112122	-0.455229	-0.567351	no	-0.455229	-0.602647	-0.397803	-0.608715	-0.567351	-0.274411	16	12	13	18	16	19	29.3	25.9	25.6	32.9	29.5	31.6	1.2098e-164	8.13226	8.09958	8.09743	8.50676	8.35873	8.36594	32	24	96.695	1587
Epidermal growth factor receptor substrate 15-like 1	Q9UBC2-3;M0R165;Q9UBC2;Q9UBC2-2;A5PL29;M0R2S2;K7EJR2;M0R330;M0QX30;M0R1V5;M0R3I1	EPS15L1	-0.111966	-0.0511297	-0.163096	no	-0.164915	NaN	0.0626556	-0.449641	NaN	0.12345	3	0	3	2	1	3	4.4	0	9	2.5	3.3	6.4	1.0191e-28	6.80455	NaN	7.29486	7.09792	7.04801	7.10752	7	7	83.247	1105
Nuclear autoantigenic sperm protein	P49321;P49321-3;P49321-2;F5H3J2;Q5T624;H0YDS9;E9PRH9;H0YF33;E9PI86;E9PPR5;E9PPQ8	NASP	-0.111818	0.163591	0.051773	no	0.269321	0.163591	0.0517131	0.217457	0.051773	-0.019346	11	13	15	12	14	14	16.8	18.5	23.4	18.4	21.4	22.1	1.3309e-100	8.34904	8.47423	8.47103	8.66457	8.63471	8.43138	17	17	85.237	2022
Prolyl 4-hydroxylase subunit alpha-2	O15460-2;O15460;C9JX45;A8MXE0;E7ERI1;E7ENX0;E7EPI9;C9JN43;C9JIG4;C9JCP0	P4HA2	-0.111458	-0.316256	-0.427714	no	-0.137635	-0.494876	NaN	-0.709379	-0.427713	-0.0321009	4	6	1	5	5	4	11.6	16.3	2.3	13.3	13.7	11.6	1.5666e-56	7.13953	7.46838	6.58938	7.48686	7.50908	7.21643	9	9	60.632	1207
ADP-ribosylation factor 1;ADP-ribosylation factor 3	P84077;P61204;F5H423;B7ZB63;F5H0C7;H0YGG7	ARF1;ARF3	-0.110594	0.0115008	-0.0990932	no	-0.102188	0.074198	0.0115008	-0.130535	-0.0772429	-0.0990932	6	5	8	7	6	6	64.1	60.2	64.1	64.1	64.1	64.1	2.187e-76	8.78265	8.68288	8.84698	9.13443	8.96001	8.92656	9	6	20.697	2187
Small acidic protein	E9PM92;O00193;E9PRZ9;E3W975;E9PQA1	C11orf58;SMAP	-0.110139	0.345894	0.235756	no	0.345895	0.137108	0.848453	0.175501	0.489605	0.235756	3	3	5	3	3	3	30.8	31.4	31.4	31.4	31.4	31.4	6.6951e-67	7.37608	7.5623	7.7663	7.68918	7.733	7.5525	5	5	17.506	647
DNA replication licensing factor MCM5	P33992;B1AHB1;B1AHB2;B1AHA9	MCM5	-0.1101	0.658538	0.548438	no	0.801229	0.658538	0.417039	0.786049	0.548438	0.294615	17	15	11	16	15	14	29.7	24	16.5	26.2	23.4	22.8	3.1085e-88	8.11461	8.02263	7.79951	8.34153	8.22791	8.00004	25	25	82.285	1876
Heterogeneous nuclear ribonucleoproteins C1/C2	G3V4W0;B4DY08;G3V4C1;P07910-2;P07910-4;G3V2D6;G3V251;G3V5X6;G3V3K6	HNRNPC	-0.110044	0.14081	0.0307666	no	-0.107018	NaN	0.388639	-0.0706641	0.0307666	0.309252	3	1	2	2	2	2	54.2	57.6	54.2	54.2	54.2	57.6	5.3843e-110	7.37241	6.88513	7.21341	7.50784	7.5132	7.39506	22	2	28.916	243
Histone H3.2	Q71DI3	HIST2H3A	-0.109093	0.232904	0.123811	no	0.232905	0.322596	0.11785	0.123811	0.258977	-0.0574155	5	5	6	3	4	5	52.9	52.9	47.8	52.9	52.9	47.8	1.0139e-50	8.79298	8.62332	8.94726	8.94847	9.19714	8.9926	8	1	15.388	2764
Sperm-associated antigen 7	O75391;I3L0X5;I3L4C3;I3L0Q5	SPAG7	-0.108828	0.345216	0.236388	no	0.345216	0.372617	0.0311794	0.277639	NaN	0.195137	2	3	2	3	1	2	14.5	18.9	10.1	20.3	4.4	8.8	4.4334e-28	7.22178	7.41095	6.8992	7.54172	7.02102	7.18749	5	5	26.034	1302
PRKC apoptosis WT1 regulator protein	Q96IZ0;H0YHP5;F8W1M8	PAWR	-0.10713	-0.318114	-0.425245	no	-0.445303	-0.318114	-0.179129	-0.369606	-0.425244	-0.651499	2	2	2	2	2	2	8.8	8.8	10.9	8.8	10.9	8.8	3.3157e-24	7.1837	7.1359	7.23218	7.38938	7.38054	7.16164	3	2	36.567	3053
Exocyst complex component 7	Q9UPT5-2;Q9UPT5-5;Q9UPT5-1;Q9UPT5-6;Q9UPT5;B4DJ07;Q9UPT5-4;C9JME6;B5MCY9;K7ERQ5;C9JKC2	EXOC7	-0.10677	-0.0871912	-0.193961	no	0.0469806	-0.264236	-0.0871912	-0.193961	-0.267596	-0.0771063	3	5	4	6	4	2	8	9.3	7.8	11.9	6	2.8	1.0267e-32	7.05937	7.45725	7.19529	7.48871	7.41858	7.00587	10	10	74.712	3550
Cytoplasmic dynein 1 light intermediate chain 1	Q9Y6G9;E9PHI6;C9JGM7;C9JLW1	DYNC1LI1	-0.106521	0.158413	0.0518926	no	0.158413	0.12466	0.223576	0.02922	0.106855	0.0518926	7	7	7	12	6	8	16.1	18.9	18.9	25	16.6	19.9	7.2345e-60	7.85727	7.77953	7.74911	8.31042	8.17105	8.14727	16	15	56.578	3658
Flotillin-2	Q14254;J3QLD9;E7EMK3;K7EKW9	FLOT2	-0.10642	-0.366588	-0.473008	no	-0.327917	-0.406537	-0.366588	-0.473008	-0.451541	-0.477988	6	7	9	8	13	6	16.8	23.6	22.9	16.6	31.3	15.7	7.1119e-51	7.61214	7.61459	7.66921	7.94431	8.17281	7.68922	16	16	47.064	498
S-adenosylmethionine synthase isoform type-2;S-adenosylmethionine synthase	P31153;B4DN45;Q00266	MAT2A	-0.106366	0.0522815	-0.0540844	no	0.142385	0.0522815	-0.104068	0.17093	-0.0540844	-0.147307	18	14	14	16	14	14	37.5	32.7	36.5	35.4	32.7	34.7	4.0187e-102	8.49283	8.40269	8.31182	8.75639	8.66285	8.4445	16	16	43.66	1854
Lactoylglutathione lyase	Q04760;Q04760-2	GLO1	-0.106254	-0.440208	-0.546462	no	-0.457016	-0.399226	-0.440208	-0.591775	-0.546462	-0.515611	8	9	11	12	10	9	60.9	50	60.9	66.8	56	66.8	3.0216e-57	8.52492	8.48632	8.53381	8.88377	8.70632	8.5904	10	10	20.777	2354
Casein kinase I isoform alpha	Q71TU5;P48729;P48729-2;D6REM4;E7ETM0;H0Y9X2;E5RG27;D6RGE5;Q8N752	CSNK1A1	-0.106229	0.270208	0.163979	no	0.368756	0.0201064	0.270208	0.164383	0.163979	-0.239154	2	3	2	3	3	2	6.8	9.2	6.5	10.2	9.2	6.8	8.6823e-14	7.22616	7.48797	7.17187	7.38193	7.65371	7.1357	4	4	37.567	2012
Protein YIPF5	Q969M3;Q969M3-3;E5RGR9;E5RHH4;Q969M3-2	YIPF5	-0.105953	-0.264379	-0.370332	no	-0.470927	NaN	-0.0578315	-0.42707	-0.313594	NaN	2	1	2	3	2	1	3.5	3.5	8.2	8.2	3.5	3.5	1.2639e-09	7.15752	6.89926	7.23581	7.74262	7.53567	7.03326	2	2	27.989	2990
SH3 domain-binding glutamic acid-rich-like protein 3	Q9H299;Q5T123	SH3BGRL3	-0.105469	0.131851	0.0263814	no	0.163559	-0.0746424	0.131851	0.0263814	-0.112767	0.323191	7	5	7	7	7	7	83.9	83.9	83.9	83.9	83.9	83.9	3.0739e-40	8.67878	8.41636	8.63861	8.80575	8.89734	8.77768	6	6	10.438	3246
Probable ATP-dependent RNA helicase DDX5	P17844;J3KTA4;B4DLW8;J3QRQ7;J3QSF1;J3KRZ1;J3KRX8;J3QR02;J3QKN9;J3QS79;J3QRN5	DDX5	-0.105468	0.664197	0.558729	no	0.666668	0.664197	0.475174	0.587446	0.558729	0.218649	25	24	23	24	23	22	45.6	46.4	45.3	45.1	44.6	41.9	1.9502e-152	8.66147	8.67287	8.61389	8.95767	8.94314	8.7041	33	25	69.147	1685
Disabled homolog 2	P98082-2;P98082-3;P98082;D6RFF7;D6RIA5;D6REB1	DAB2	-0.10526	-0.148609	-0.253868	no	-0.148609	-0.470407	-0.116365	-0.172872	-0.253868	-0.340847	4	6	8	5	4	6	8.2	14.9	17.2	10.1	9.8	11.4	5.1583e-49	7.44934	7.56018	7.62415	7.7189	7.75835	7.70744	11	11	58.86	2313
Dihydropyrimidinase-related protein 3	Q14195-2;Q14195;F5GWI3;H0YBT4;D6RF19;H0YB87;Q14117	DPYSL3	-0.105244	-0.214373	-0.319618	no	-0.214374	-0.086512	-0.45133	-0.319618	-0.129877	-0.456596	20	23	20	22	23	16	44.9	52.8	49.3	49.9	53.4	38	3.8927e-179	8.57458	8.70695	8.58054	8.86017	8.90435	8.61193	31	27	73.91	2497
Vinculin	P18206-2;P18206;Q5JQ13;B4DTM7;P18206-3	VCL	-0.105064	-0.534261	-0.639325	no	-0.533264	-0.534261	-0.694925	-0.600555	-0.639325	-0.745625	72	80	70	71	71	66	67.2	68.4	67.1	64.5	67.2	62	0	9.40565	9.44259	9.36127	9.60405	9.62416	9.43954	75	75	116.72	1697
Spartin	Q8N0X7	SPG20	-0.105023	0.0953887	-0.00963389	no	0.0953887	0.102202	-0.041243	-0.0600475	-0.00963389	0.115222	3	6	8	7	3	4	7.2	17.1	17.1	14.1	7.1	6.8	4.2213e-65	6.93137	7.59798	7.70243	7.88454	7.61425	7.51097	14	14	72.832	2843
Protein PBDC1	Q9BVG4;A6NDF3	PBDC1	-0.104549	0.274878	0.170329	no	0.368458	0.0856956	0.274878	0.124676	0.170329	0.36736	3	4	6	4	6	7	18.5	20.2	31.8	18.5	31.8	33.9	4.6551e-39	7.34516	7.52567	7.64046	7.60611	7.83758	7.77027	9	9	26.056	3171
Putative RNA-binding protein Luc7-like 2;UPF0562 protein C7orf55	Q9Y383;Q9Y383-3;Q9Y383-2;B7Z4Q3;C9JWT3;F8WB41;F8WEU3	LUC7L2;C7orf55	-0.1044	0.230634	0.126234	no	-0.068602	0.276171	0.230634	0.145909	0.10656	NaN	2	3	3	4	4	1	13.3	14.8	14.5	15.8	15.8	11.5	8.1089e-45	7.36129	7.44807	7.35717	7.92608	7.80475	7.36657	7	4	46.513	3591
Lysosome-associated membrane glycoprotein 2	B4E2S7;P13473-2;P13473;P13473-3;B7Z2R9;H0YCG2	LAMP2	-0.104279	-0.653427	-0.757706	no	-0.654985	-0.653427	-0.589668	-0.983969	-0.757706	-0.683562	4	5	5	5	5	5	12.4	12.4	12.4	12.4	12.4	12.4	8.2742e-18	7.86684	8.15643	8.05641	8.3586	8.3101	8.11461	5	5	39.811	261
Hexokinase-1	P19367-4;P19367-2;P19367;P19367-3;E7ENR4;B1AR63;B1AR62;B1AR61;E9PB90;P52789;Q2TB90;P52790;Q2TB90-3;Q2TB90-2	HK1	-0.103957	-0.167229	-0.271187	no	-0.286053	-0.167229	-0.0144982	-0.302524	-0.271187	-0.105142	27	28	27	28	33	28	30.7	33.8	34.5	31.8	38.1	33.3	6.805e-150	8.51532	8.65221	8.64298	8.79851	8.88801	8.65957	38	38	101.08	505
Heterogeneous nuclear ribonucleoprotein R	O43390;O43390-2;Q2L7G6;E7ETM7	HNRNPR	-0.103861	0.0568813	-0.0469799	no	0.0568813	0.137108	-0.0027385	-0.04698	-0.0446039	-0.118227	13	14	15	14	14	14	28.4	36	35.1	33.8	34.1	31.1	3.9512e-91	8.49154	8.52648	8.42771	8.72142	8.71521	8.54497	24	16	70.942	1224
Myosin-10	P35580;P35580-2;F8W6L6;P35580-3;P35580-4;E7ERA5;P13533	MYH10	-0.103688	-0.307195	-0.410884	no	-0.307195	-0.167615	-0.455965	-0.449852	-0.148088	-0.410884	16	29	21	21	34	22	20.9	27.4	24	26.3	33.7	22.6	0	8.02551	8.36901	8.19176	8.50436	8.72039	8.3574	72	47	229	778
WD40 repeat-containing protein SMU1	Q2TAY7;B4E3L0	SMU1	-0.103428	0.257356	0.153928	no	0.257356	0.293589	0.183081	0.374411	0.153928	0.0175776	6	7	5	7	6	6	11.7	14.2	13.5	17.5	16	11.7	4.2097e-48	7.56838	7.88595	7.46373	8.00126	8.03003	7.71429	10	10	57.543	2632
Protein kinase C and casein kinase substrate in neurons protein 2	Q9UNF0-2;Q9UNF0;B0QYG7;B0QYG8;H0Y923	PACSIN2	-0.1033	0.0751551	-0.0281449	no	0.297449	-0.0814759	0.0751551	-0.0281449	0.0999272	-0.107956	5	4	5	5	3	5	16	9	16.6	11	9	15.1	4.7754e-40	7.50883	7.50409	7.55694	7.85899	7.64017	7.55197	11	11	51.353	3538
Integrin alpha-V;Integrin alpha-V heavy chain;Integrin alpha-V light chain	P06756-3;P06756-2;P06756;H7BZG1	ITGAV	-0.102938	-0.837943	-0.940881	no	-0.859095	-0.781821	-0.837943	-1.10675	-0.855192	-0.940881	12	13	13	13	15	16	14.4	17.1	14.8	14.6	16.9	16.4	6.807e-107	7.88997	8.09184	8.01296	8.20115	8.31273	8.17499	26	26	111.13	1496
Adaptin ear-binding coat-associated protein 2	Q9NVZ3;Q9NVZ3-2;D6RAN6;Q9NVZ3-3;F6SKB8;D6RB24;Q9NVZ3-4;H0Y970	NECAP2	-0.102471	-0.385044	-0.487515	no	-0.778461	-0.385044	-0.341758	NaN	-0.539829	-0.435202	2	4	4	1	3	2	12.9	25.9	25.9	7.6	20.5	17.9	2.8786e-21	7.12486	7.49987	7.41706	6.95246	7.54387	6.93949	4	4	28.338	3375
Phosphatidylinositol 4-phosphate 3-kinase C2 domain-containing subunit alpha	O00443;F5H2B0;B4E2G4	PIK3C2A	-0.101612	0.113942	0.0123299	no	0.276503	0.113942	-0.0791562	-0.0104934	2.66878	0.0123299	5	2	4	4	2	5	3.2	1.6	2.9	2.6	1.4	3.6	6.4566e-31	7.0803	6.68116	6.93463	7.25394	7.05189	7.19769	10	10	190.68	1134
Rho guanine nucleotide exchange factor 7	Q14155-1;B1ALK7;B7Z6G2;Q14155-5;Q14155-6;Q14155-2;Q14155-3;Q14155;E7EUY6;E9PDQ5;E7EU80;B7Z6D9;Q15052-2;B7Z3C7;Q15052	ARHGEF7	-0.101608	0.150289	0.0486808	no	-0.118758	0.150289	0.25515	0.314141	0.0486808	-0.0419438	4	3	3	4	6	6	9	9.4	10.7	9.4	14.7	14.9	5.0209e-45	7.35923	8.83701	8.5767	8.76896	8.64971	7.65382	9	9	73.139	118
Ubiquitin-associated protein 2-like	Q14157-4;Q14157-1;Q14157-3;F8W726;Q14157;Q14157-5;Q5VU77;Q5VU79;Q5VU78;Q5VU81;Q5VU80;H0Y5H6;H7C2T8	UBAP2L	-0.101583	0.302778	0.201194	no	0.302778	0.198874	0.359805	0.270434	0.201195	0.153094	12	11	15	14	12	11	21.1	22.1	27.3	23	22.8	18.9	3.9205e-143	8.12241	8.17444	8.26656	8.36786	8.39484	8.20919	18	18	103.17	781
Phenylalanine--tRNA ligase alpha subunit	Q9Y285;K7ER00;B4E363;K7ER16;K7EPH2;K7EK06;K7ERS0	FARSA	-0.101401	0.285056	0.183654	no	0.279354	0.285056	0.314463	0.167426	0.210913	0.183654	10	11	10	11	8	10	28.3	33.7	24.2	27.8	17.9	27.8	1.337e-84	7.84797	7.98109	7.92283	8.22523	8.14019	8.06266	15	15	57.563	3566
BTB/POZ domain-containing protein KCTD12	Q96CX2;Q68DU8	KCTD12	-0.101288	-0.649661	-0.750949	no	-0.735349	-0.649661	-0.192447	-1.13159	-0.750949	-0.435202	9	11	12	9	12	12	28.3	45.2	42.8	33.5	42.8	42.5	2.5164e-128	8.13088	8.29783	8.30451	8.30673	8.47303	8.30153	15	15	35.7	3018
2-oxoglutarate dehydrogenase, mitochondrial	Q02218;E9PCR7;F5H801;Q02218-2;E9PDF2;E9PFG7;Q02218-3;Q9ULD0-3;Q9ULD0-2;Q9ULD0;C9J4G7	OGDH	-0.101031	-0.0766959	-0.177727	no	-0.0766959	-0.0354831	-0.132379	-0.224411	-0.177727	-0.0648829	21	17	17	22	22	21	28.4	22.5	22.4	25.6	27.6	26.2	1.0916e-146	8.39648	8.3523	8.07806	8.49668	8.56939	8.35953	33	33	115.93	2343
Transcription factor p65	Q2TAM5;E9PKH5;Q04206-2;Q04206;Q04206-3;Q04206-4;E9PI38;E9PQS6;E9PKV4;E9PMD5;E9PRX2	RELA	-0.100657	0.0514658	-0.0491915	no	0.0741828	0.0287489	NaN	NaN	-0.24123	0.142847	5	2	1	1	3	3	20.7	10.3	2.4	4	10.1	9.5	3.5375e-32	7.35782	7.0834	6.8419	6.35187	7.31712	7.31269	7	7	42.868	632
SH3 domain-binding glutamic acid-rich-like protein	O75368	SH3BGRL	-0.100041	-0.552377	-0.652418	no	-0.633292	-0.552377	-0.501006	-0.866315	-0.652418	-0.533663	3	7	4	8	8	6	30.7	56.1	39.5	47.4	56.1	55.3	3.426e-39	7.47911	7.92144	7.67084	8.14777	8.24147	7.93556	6	6	12.774	1299
DnaJ homolog subfamily C member 8	O75937	DNAJC8	-0.0999695	0.20307	0.1031	no	0.224519	0.20307	0.0998346	0.0324625	0.1031	0.151987	8	8	7	9	10	6	30.8	31.2	27.3	30.4	28.5	24.1	8.321e-25	7.80081	7.93404	7.923	8.23634	8.26064	7.83537	10	10	29.841	1342
von Willebrand factor;von Willebrand antigen 2	P04275;Q8TCE8	VWF	-0.0993243	-0.967832	-1.06716	no	-0.967833	-1.17025	-0.928806	-1.18015	-1.06716	-0.777115	74	82	80	71	78	69	33.2	37.7	36.4	32.6	35.8	32.3	0	9.02572	9.12094	9.06254	9.25971	9.27084	9.14965	95	95	309.26	1458
PDZ and LIM domain protein 5	Q96HC4;F5H7Y0;Q96HC4-4;E9PBF5;D6RB78;H0Y8Y3;Q96HC4-3;F5H0X8;Q96HC4-2;D3YTJ1;H0YBI4;H0Y929	PDLIM5	-0.0991391	-0.415867	-0.515006	no	-0.275007	-0.415867	-0.604925	-0.41684	-0.515006	-0.778713	17	18	18	20	19	18	36.1	37.1	36.1	42.8	36.9	36.7	4.5308e-137	8.58	8.57888	8.52626	8.94402	8.89028	8.65628	22	22	63.944	3043
cAMP-dependent protein kinase type II-beta regulatory subunit	P31323	PRKAR2B	-0.0987335	-0.0275787	-0.126312	no	-0.144569	-0.0275787	0.0275132	-0.264476	-0.126312	-0.093425	3	5	3	3	6	4	12	19.9	19.6	13.4	27.5	18.7	1.3231e-61	7.2394	7.49882	7.28183	7.46268	7.75621	7.41091	11	8	46.302	1855
ATP-dependent RNA helicase DDX1	Q92499	DDX1	-0.0986045	-0.00331438	-0.101919	no	-0.0024506	-0.0090604	-0.00331438	-0.119157	-0.0908535	-0.101919	25	27	24	23	25	27	39.3	41.4	36.1	37.8	37.6	45.1	2.7581e-233	8.75911	8.64808	8.73371	8.82754	8.88893	8.81313	34	34	82.431	2943
Heme-binding protein 1	Q9NRV9;F5GWX2;H0YG71	HEBP1	-0.0983799	-0.102752	-0.201132	no	-0.0553346	NaN	-0.15017	-0.201132	-0.553754	0.0860785	3	1	3	2	5	4	21.2	5.3	20.6	12.7	30.2	26.5	3.8429e-26	7.42773	7.16563	7.50433	7.39468	7.87248	7.6581	6	6	21.097	3342
COP9 signalosome complex subunit 8	Q99627-2;E9PGT6;Q99627;H7C3S9;B8ZZP3	COPS8	-0.0978468	0.0533141	-0.0445328	no	0.0469062	0.0671527	0.0533141	-0.0871912	-0.00187428	NaN	3	3	4	3	3	1	31.2	31.2	31.2	31.2	31.2	13.1	4.9478e-24	7.36678	7.46464	7.58638	7.62734	7.7508	7.10133	3	3	17.909	615
Transducin beta-like protein 3	Q12788;J3KNP2;H3BTN4	TBL3	-0.097735	0.909689	0.811954	no	0.910692	0.909689	0.707124	0.933628	0.811954	0.660224	6	6	5	7	6	7	13.1	13.4	8.9	14.2	10.9	14.4	4.5656e-70	7.41954	7.35578	7.21867	7.70995	7.49783	7.59771	11	11	89.034	2398
Mitochondrial import inner membrane translocase subunit TIM44	O43615;M0QXU7;M0R301;M0QXM9;M0R124	TIMM44	-0.0975211	0.31285	0.215329	no	0.375834	0.248348	0.31285	0.135317	0.34683	0.215329	4	7	7	9	6	5	9.5	21	18.8	27.9	17	13.9	3.4854e-57	7.33812	7.55975	7.49748	8.09795	7.62854	7.6801	13	13	51.355	1231
Wiskott-Aldrich syndrome protein family member 2	Q9Y6W5;Q9Y6W5-2	WASF2	-0.0973432	-0.177187	-0.27453	no	0.00750708	-0.361881	NaN	-0.27453	-0.0734089	-0.286645	3	3	1	3	3	2	8.2	8.2	3.8	8.2	8.2	5.4	4.3391e-17	7.2724	7.331	6.92187	7.54124	7.61624	7.19747	3	3	54.283	3665
Protein ERGIC-53	P49257	LMAN1	-0.0967709	-0.309875	-0.406646	no	-0.440633	-0.302173	-0.309875	-0.520045	-0.302173	-0.406646	13	15	11	12	16	10	35.9	32.4	27.3	33.7	39.8	28	2.0699e-102	8.31664	8.56751	8.45367	8.56595	8.80192	8.39146	14	14	57.548	2021
Liprin-beta-1	Q86W92-4;Q86W92-2;Q86W92;Q86W92-3;F5GZP6;H0YFE4;F5H6Q7;F5H0E0;F5H495;Q86W92-5;H0YGH8;E9PP16;E9PMU1;E9PK77;Q8ND30	PPFIBP1	-0.0967459	0.468691	0.371945	no	0.468591	0.468691	0.563625	0.43694	0.331681	0.371945	8	13	15	11	13	12	9.3	17.1	19.9	14.3	16.7	12.7	3.453e-107	7.62041	7.91209	7.9019	7.94794	8.0811	7.92554	22	22	110.3	2812
General vesicular transport factor p115	O60763;F5H4X1;O60763-2;F5GYR8;F5GZ76;H0Y7C0	USO1	-0.096147	-0.295841	-0.391987	no	-0.413269	-0.295841	-0.285935	-0.535754	-0.237686	-0.391988	15	19	17	20	17	13	21.3	26	25.1	26.7	22.8	19.5	1.2102e-184	8.16696	8.30224	8.26183	8.43545	8.43022	8.26136	24	24	107.89	1276
Heterogeneous nuclear ribonucleoprotein D0	Q14103-3;Q14103;H0Y8G5;H0YA96;D6RAF8;F5H6R6;D6RD83;D6RF44	HNRNPD	-0.0960693	0.635652	0.539582	no	0.58801	0.648937	0.635652	0.539582	0.692945	0.499239	5	6	7	4	5	5	38.6	45.8	45.8	41.5	45.4	41.5	5.943e-121	8.0192	8.03274	7.93212	8.20268	8.25108	8.1778	16	3	32.834	2487
Flotillin-1	O75955;B4DVY7;B0V109;B0S8A9;A2AB12;A2AB10;A2AB13;A2AB11;B0V2I8;B0V111;A2AB09;B0V112;B0V110;B0V114;B0V113;B0V2J0;B0S8B0;B0V108;A2ABJ5	FLOT1	-0.095854	-0.449324	-0.545178	no	-0.467384	-0.449324	-0.436268	-0.545178	-0.438186	-0.685806	4	8	9	9	7	6	12.4	22.7	23	24.4	23.7	15	4.8978e-70	7.46962	7.80103	7.82718	8.04198	7.83621	7.69712	17	17	47.355	1345
Endothelial differentiation-related factor 1	O60869;O60869-2	EDF1	-0.0955491	-0.0583858	-0.153935	no	0.179678	-0.0583858	-0.137766	0.0551116	-0.153935	-0.266397	4	4	4	7	3	4	30.4	24.3	31.1	36.5	24.3	22.3	5.6368e-31	7.75407	7.86561	7.78283	8.19301	7.88487	7.97666	8	8	16.368	1283
Nuclear protein localization protein 4 homolog	Q8TAT6;Q8TAT6-2;B4DG89;I3L4U9;I3L283;I3L3I1	NPLOC4	-0.0954104	-0.313478	-0.408888	no	-0.352194	-0.313478	-0.239642	-0.46728	-0.350497	NaN	5	4	8	5	3	1	11	8.4	21.1	11.5	6.2	2.5	4.529e-30	7.59564	7.58396	7.89578	7.82249	7.40257	6.47812	10	10	68.119	2891
DnaJ homolog subfamily C member 13	O75165;H0YA63;H0Y8Q2	DNAJC13	-0.0951455	-0.0807941	-0.17594	no	-0.0156403	-0.115832	-0.0807941	-0.17594	-0.192447	0.136981	4	2	7	5	6	10	2.5	1.1	5.3	2.9	3.6	7.2	6.1267e-58	7.29157	6.54716	7.31471	7.44373	7.57765	7.61928	18	18	254.41	1290
Rab3 GTPase-activating protein non-catalytic subunit	Q9H2M9	RAB3GAP2	-0.0947348	0.261399	0.166664	no	0.264235	NaN	0.258563	-0.071488	0.166664	0.233006	5	0	3	7	4	3	4.7	0	2.8	5.5	3	2.7	1.6206e-37	7.23618	NaN	7.07423	7.65292	7.42988	7.00372	11	11	155.98	3251
Transferrin receptor protein 1;Transferrin receptor protein 1, serum form	P02786;G3V0E5;F5H6B1;F8WBE5;H7C3V5	TFRC	-0.0944617	1.04916	0.954697	no	0.533785	1.09675	1.04916	0.331373	1.02688	0.954697	6	12	14	11	16	12	8.6	19.1	20.8	17.5	25.5	19.6	2.6805e-100	7.59805	8.05465	8.02967	8.07368	8.40042	8.06796	19	19	84.87	1443
Adenylate kinase isoenzyme 1	P00568;Q5T9B7;H0Y4J6;H0YID2;Q9Y6K8-2;Q9Y6K8-3;Q9Y6K8	AK1	-0.0942376	-0.531968	-0.626205	no	-0.531968	-0.710525	-0.430714	-0.652876	-0.626205	-0.362666	12	8	7	8	10	10	67	40.7	47.4	39.7	52.6	51	3.2768e-75	8.41091	8.34404	8.29748	8.36773	8.64036	8.4869	12	12	21.635	1434
TATA-binding protein-associated factor 2N	Q92804-2;Q92804;K7EPT6;K7EL85;K7ENI1;K7EKB2	TAF15	-0.0937814	0.251985	0.158204	no	0.318452	0.251985	0.125305	0.22201	0.0828661	0.158204	8	6	6	5	7	7	12.4	16.5	11.9	11.9	12.4	12.4	3.167e-54	7.98292	7.88432	7.81969	8.0406	8.23322	7.95379	9	7	61.557	2969
Histone H1x	Q92522	H1FX	-0.0933328	-0.368824	-0.462157	no	-0.183074	-0.368824	-0.736302	-0.354226	-0.462157	-0.745797	4	3	2	2	4	3	17.8	17.4	10.3	12.7	22.5	12.7	1.5539e-21	7.5724	7.40297	7.22316	7.59627	7.72873	7.41767	4	4	22.487	2946
SPATS2-like protein	Q9NUQ6-2;B8ZZZ7;Q9NUQ6;B4DRE6;B4DT67;F8W6C2;H7C2G5;C9JW67	SPATS2L	-0.0933135	0.822222	0.728909	no	0.822223	1.01526	0.765425	0.790534	0.710284	0.728909	2	7	5	2	5	3	6.7	20.9	14.1	5.3	13.9	9	6.7809e-32	7.18466	7.55855	7.40985	7.10971	7.64517	7.38927	9	9	54.178	213
Asparagine--tRNA ligase, cytoplasmic	O43776;B4DN60;K7EIU7;K7EQ35;B4DG16;K7EPK2;K7EMQ6;K7EJ19;REV__H7C110;REV__H7BZ55	NARS	-0.092945	0.262884	0.169939	no	0.262884	0.161218	0.331463	0.234482	0.169939	0.146531	13	14	13	16	14	14	23	22.6	22.3	32.7	24.8	30.5	1.0088e-96	8.38198	8.2594	8.20965	8.66154	8.50683	8.34296	18	18	62.942	1245
RNA-binding protein Raly	Q5QPL9;Q9UKM9-2;Q9UKM9;Q5QPM1;Q5QPM0;Q5QPM2	RALY	-0.0929405	0.139474	0.0465335	no	0.139474	0.183048	0.0468912	0.0465335	0.258184	0.0183812	11	12	10	11	11	8	48.5	51.1	43.9	41.8	48.9	32.1	1.6803e-40	8.25969	8.31896	8.16658	8.50931	8.44959	8.20491	14	14	24.665	2677
Serine/arginine-rich splicing factor 4	Q08170;F6T1J1	SRSF4	-0.0923819	0.0726088	-0.0197731	no	NaN	0.0689221	0.0762955	-0.327572	-0.0197731	0.179319	1	3	4	4	3	3	8.9	14.4	13.4	13	14.4	13	1.3017e-34	6.39071	7.03651	6.93649	7.36691	7.14467	6.97687	8	4	56.678	2372
Eukaryotic translation initiation factor 3 subunit H	O15372;B3KS98;E5RJT0;E5RGU4;E5RFW7;E5RFH0;E5RHC7;E5RH59	EIF3H;EIF3S3	-0.0920077	0.463131	0.371124	no	0.385846	0.507747	0.463131	0.549599	0.298566	0.371124	7	9	8	7	8	8	25.6	31	32.7	25.6	28.7	26.4	2.7215e-76	8.20268	8.17606	8.23762	8.44273	8.36672	8.1583	14	14	39.93	136
MOB kinase activator 1A;MOB kinase activator 1B	Q9H8S9;Q7L9L4;Q7L9L4-2;Q9H8S9-2;D6RCK3;H7BZ12	MOB1A;MOB1B	-0.0918146	0.0256909	-0.0661237	no	0.0256909	0.058518	-0.0313952	0.0358453	-0.0661237	-0.181802	4	2	3	4	3	3	19.4	8.3	13.9	17.1	13.9	13.9	1.7522e-21	7.53061	7.25227	7.37586	7.69394	7.76066	7.55162	5	5	25.079	3282
Actin, alpha cardiac muscle 1;Actin, gamma-enteric smooth muscle;Actin, alpha skeletal muscle;Actin, aortic smooth muscle	P68032;P63267;P68133;P62736;Q5T8M8;A6NL76;F8WB63;B8ZZJ2;C9JFL5;F6UVQ4;F6QUT6	ACTC1;ACTG2;ACTA1;ACTA2	-0.0917669	-0.517326	-0.609093	no	-0.502127	-0.517326	-0.661294	-0.349026	-0.871844	-0.609093	6	8	8	8	10	5	31.6	33.4	31.6	37.7	33.4	31.6	1.2606e-100	9.22881	9.28841	9.27907	9.46298	9.4917	9.20691	15	1	42.019	2285
Transaldolase	P37837;F2Z393;E9PM01;E9PKI8	TALDO1	-0.0916499	-0.569005	-0.660655	no	-0.717824	-0.569005	-0.351741	-0.746485	-0.660655	-0.287354	17	16	20	19	17	19	41.2	39.2	43.3	46.6	41.2	54.6	1.3392e-87	8.9936	9.07148	9.07569	9.27302	9.28872	9.17949	18	18	37.54	1916
Beta-2-syntrophin	Q13425;Q13425-2;H0YCS0;J3KT21;H7BY41	SNTB2	-0.0914826	-0.113034	-0.204516	no	-0.113034	0.0725738	-0.133695	-0.204516	-0.00762614	-0.349026	4	7	4	2	7	4	10.4	15.2	8.7	4.3	16.7	7.2	2.0218e-36	7.14326	7.6248	7.36607	7.06498	7.80355	7.28932	10	10	57.949	2448
Protein farnesyltransferase/geranylgeranyltransferase type-1 subunit alpha	P49354;P49354-2;E9PQP6;H0YE66;H0YCW1;E9PPM9	FNTA	-0.0911831	-0.00345841	-0.0946416	no	0.0203404	-0.245009	-0.00345841	0.0376805	-0.0946416	-0.255682	4	4	3	4	4	4	12.1	12.7	12.7	16.1	12.7	14	2.7995e-32	7.3605	7.44279	7.07173	7.4853	7.68535	7.31503	9	9	44.408	2024
Glutamate dehydrogenase 1, mitochondrial;Glutamate dehydrogenase;Glutamate dehydrogenase 2, mitochondrial	P00367;B4DGN5;P49448;B3KV55	GLUD1;GLUD2	-0.0911587	-0.443501	-0.534659	no	-0.447209	-0.358734	-0.443501	-0.647361	-0.408168	-0.534659	21	18	20	23	22	20	41.2	39.4	41	42.3	41	37.6	1.9666e-130	8.59311	8.62696	8.60439	8.8006	8.88244	8.6755	22	22	61.397	1424
Ras-related C3 botulinum toxin substrate 1	P63000;P63000-2	RAC1	-0.0911577	-0.270947	-0.362105	no	-0.25084	-0.270947	-0.370164	-0.311503	-0.362105	-0.450908	4	4	5	4	6	6	41.1	41.1	41.1	41.1	41.1	41.1	2.7641e-42	8.36258	8.04379	7.98941	8.39653	8.44716	8.22748	9	3	21.45	2267
Sodium/potassium-transporting ATPase subunit beta-3	P54709;C9JXZ1;C9JA36;B7Z1N7;H7C547;F8WBY4;C9J6S2	ATP1B3	-0.0908991	-0.091666	-0.182565	no	-0.091666	-0.116099	0.0110064	-0.182565	-0.200755	-0.00518435	8	9	9	6	7	7	31.5	35.5	35.5	24	27.6	29	7.4127e-51	8.07324	8.2154	8.16244	8.21072	8.33347	8.13213	9	9	31.512	2124
Eukaryotic translation initiation factor 4 gamma 2	P78344;D3DQV9;P78344-2;H0Y3P2;H0YCH5;H0YD77;H0YEC5;E9PKF8;H0YE22;H0YEN8;H0YDC0;H0YDP4;H0YCF8;H0YD99;H0YE44	EIF4G2	-0.0906223	0.352105	0.261483	no	0.248811	0.352105	0.471769	0.261483	0.267948	0.22085	21	19	20	19	17	19	24.8	26.5	23.9	24.1	20.4	23.9	7.7689e-137	8.32434	8.24022	8.32899	8.45834	8.43337	8.32181	30	30	102.36	2293
T-complex protein 1 subunit zeta	P40227;P40227-2;B4DPJ8;J3KRI6	CCT6A	-0.0905147	0.0981812	0.00766653	no	0.157673	0.030855	0.0981812	0.0609841	-0.0346383	0.00766653	20	20	19	18	22	17	46.1	44.8	49.3	45.6	49.3	41.1	1.1408e-174	8.86115	8.98008	8.88568	9.1749	9.19142	9.00108	25	19	58.024	1928
Magnesium transporter protein 1	Q9H0U3;Q6P577	MAGT1	-0.0901384	0.0094808	-0.0806576	no	-0.471864	0.618008	0.0094808	-0.325271	0.802764	-0.0806576	2	3	5	4	3	5	5.1	8.7	14.3	11.9	8.7	14.9	3.1266e-54	7.38032	7.31458	7.69171	7.81752	7.62664	7.67448	6	6	38.036	3236
Splicing factor 3A subunit 3	Q12874;E7EUT8	SF3A3	-0.0897276	0.287642	0.197914	no	0.287642	0.26609	0.313262	0.197914	0.261812	0.181624	13	11	11	14	11	11	30.5	30.7	25.5	34.1	29.1	26.1	1.0825e-88	8.13216	8.07951	8.05196	8.35245	8.34963	8.03627	15	15	58.848	2404
La-related protein 1	Q6PKG0-3;Q6PKG0;E5RH50;H0YBW1;H0YC33;H0YAN4;H0YC73;Q659C4-7;Q659C4-6;Q659C4-5;Q659C4-2;Q659C4;E5RHK4;Q659C4-9	LARP1	-0.0897262	0.388488	0.298761	no	0.388488	0.420028	0.222902	0.380634	0.292846	0.298761	9	6	10	11	11	9	10.8	7.7	11.1	12.9	12.7	9.6	5.8778e-67	7.92683	7.73379	7.91223	8.14158	8.20607	8.04949	18	18	116.46	2749
NADH dehydrogenase [ubiquinone] flavoprotein 2, mitochondrial	P19404;E7EPT4	NDUFV2	-0.0896014	-0.156138	-0.245739	no	-0.0977455	-0.207768	-0.156138	-0.196229	-0.245739	-0.304044	2	2	2	3	2	2	10.8	10.8	10	15.3	10.8	10.8	5.761e-15	6.97918	7.07925	7.32069	7.57974	7.35052	7.10106	3	3	27.391	515
Costars family protein ABRACL	Q9P1F3;Q5SZC9	ABRACL	-0.089226	-0.333653	-0.422879	no	-0.333653	-0.438825	0.00257023	-0.471448	-0.286763	-0.422879	4	3	4	3	4	3	76.5	46.9	46.9	46.9	46.9	46.9	2.5634e-31	8.17149	8.10813	8.2315	8.40868	8.39674	8.25763	4	4	9.0564	3433
Electron transfer flavoprotein subunit beta	P38117;P38117-2;M0QY67	ETFB	-0.0883679	-0.638027	-0.726395	no	-0.638027	-0.766638	-0.614663	-0.726395	-0.769687	-0.663481	8	9	11	9	11	8	38	41.6	52.5	43.1	49.8	34.9	4.4558e-65	7.96398	7.97574	8.07762	8.2446	8.29491	8.03354	14	14	27.843	1917
Translocation protein SEC63 homolog	Q9UGP8;A6PVC9	SEC63	-0.0872787	0.269164	0.181886	no	0.269164	0.247149	0.411656	0.181886	0.164141	0.23321	4	4	6	3	4	6	6.7	8.6	9.7	5	8.9	9.2	3.1857e-38	7.35116	7.4303	7.52745	7.36485	7.62557	7.56	10	10	87.996	3472
Zinc transporter 7	Q8NEW0;H0Y362	SLC30A7	-0.0866056	0.445521	0.358915	no	0.459774	0.431267	NaN	NaN	0.546625	0.171206	2	2	1	1	2	3	8.2	8.2	4.3	4	8.2	8.2	1.5406e-19	6.94161	6.96358	6.57453	7.02436	7.21598	7.33165	2	2	41.625	2880
Growth factor receptor-bound protein 10	Q13322-3;Q13322-2;Q13322-4;Q13322;H7C3B9	GRB10	-0.086492	0.0899121	0.00342003	no	0.238119	-0.19333	0.0899121	-0.143785	NaN	0.150625	2	2	2	2	1	2	3.5	3.7	3.7	4.3	1.7	3.5	9.0485e-10	6.89928	6.70659	6.66098	7.04532	6.55387	6.93686	4	4	60.847	2441
Calcium-binding mitochondrial carrier protein SCaMC-1	Q6NUK1;Q6NUK1-2;J3KN42;H3BMI3	SLC25A24	-0.0864619	-0.356933	-0.443394	no	-0.355129	-0.356933	-0.453122	-0.53963	-0.443394	-0.424707	9	12	10	12	9	11	17.4	23.3	23.9	22.6	19.9	27.3	1.5078e-54	7.98122	8.12418	7.96795	8.34388	8.2724	8.14292	16	16	53.354	2727
Biliverdin reductase A	P53004;C9J1E1	BLVRA	-0.0863755	-0.53824	-0.624616	no	-0.492315	-0.53824	-0.577441	-0.532566	-0.624616	-0.632268	4	7	5	7	5	6	16.9	28.7	19.3	26.7	18.9	28	1.0226e-48	7.55532	7.95745	7.64793	8.08246	7.98403	8.00139	11	11	33.428	2105
Calcyclin-binding protein	Q9HB71;Q5R370;Q9HB71-2;B2ZWH1	CACYBP	-0.0862612	0.277044	0.190783	no	0.328055	0.190767	0.277044	0.336628	0.190092	0.190783	14	13	11	15	16	16	58.3	58.8	58.3	61.8	61.8	61.8	1.0613e-96	8.51817	8.48605	8.39877	8.81491	8.79698	8.63847	14	14	26.21	3296
Lanosterol synthase	P48449-2;P48449;P48449-3;C9J315	LSS	-0.0861692	0.795108	0.708939	no	0.795108	0.815351	0.539415	0.243728	1.04029	0.708939	7	4	4	3	7	6	14	8	8.1	5.2	13.7	11.3	4.5875e-38	7.4131	7.20268	7.12011	7.38435	7.75229	7.36805	11	11	74.217	2003
39S ribosomal protein L47, mitochondrial	Q9HD33-2;Q9HD33;Q9HD33-3	MRPL47	-0.0856611	0.126202	0.0405414	no	0.500728	-0.290188	0.126203	0.260636	-0.480782	0.0405414	2	2	2	3	2	2	9.1	8.7	9.1	12.6	9.1	8.7	4.5356e-11	6.88668	6.92342	7.24361	7.48243	7.32073	6.87281	5	5	27.085	3306
Delta(24)-sterol reductase	B7Z817;Q15392;F5H0H1;H7C4B7	DHCR24	-0.0850522	1.0613	0.976248	no	1.0613	1.13682	0.953188	0.976248	1.11713	0.854257	5	4	4	5	8	4	11.4	9.1	9.5	10.1	16.2	6.1	2.295e-30	7.67452	7.35828	7.47569	7.94166	8.05204	7.57245	10	10	54.75	306
Methionine adenosyltransferase 2 subunit beta	Q9NZL9;Q9NZL9-2;Q9NZL9-4;Q9NZL9-3;H7C0X7;E5RJR3;E5RFS9;Q9NZL9-5	MAT2B	-0.0841126	-0.171207	-0.255319	no	-0.00115369	-0.239398	-0.171207	-0.200504	-0.25532	-0.318924	11	10	10	9	10	10	48.5	40.7	45.8	30.2	38	39.5	9.167e-64	8.29815	8.16888	8.14842	8.36819	8.37619	8.21712	15	15	37.551	3414
Extended synaptotagmin-2	H7BXI1;A0FGR8-2;A0FGR8;A0FGR8-6;F2Z3K9;A0FGR8-5;A0FGR8-4	ESYT2	-0.0839817	-0.10657	-0.190552	no	-0.0321009	NaN	-0.181039	-0.141956	-0.320658	-0.190552	5	1	3	6	3	5	5	1.4	4.2	8.1	4.4	8	1.3092e-34	7.45066	6.4722	7.29473	7.58945	7.34926	7.50092	10	10	98.008	2
Mitochondrial import inner membrane translocase subunit Tim10	P62072	TIMM10	-0.083858	0.122094	0.0382365	no	0.242413	0.00177566	NaN	0.00720268	0.0692703	NaN	2	2	1	2	2	1	24.4	24.4	8.9	23.3	24.4	15.6	2.1395e-08	7.27339	7.21719	7.14251	7.43494	7.47473	6.89952	3	3	10.333	2209
Coiled-coil domain-containing protein 47	Q96A33;Q96A33-2;J3QR89	CCDC47	-0.083709	0.488836	0.405127	no	0.488836	0.387412	0.650408	0.381479	0.405127	0.545677	5	3	4	9	5	7	16.1	9.9	10.1	21.5	13.3	15.5	4.3866e-36	7.72254	7.57732	7.65665	8.24625	7.96065	7.84984	10	10	55.873	2998
Polymerase I and transcript release factor	Q6NZI2;Q6NZI2-2;Q6NZI2-3	PTRF	-0.083698	-0.157044	-0.240742	no	-0.230203	-0.124328	-0.157044	-0.284633	-0.128161	-0.240742	22	23	23	20	22	20	34.4	41.8	40	39	37.9	36.2	1.6384e-154	9.1113	9.12966	9.03826	9.32887	9.3351	9.09356	18	18	43.476	2731
WD repeat-containing protein 44	H7BY83;Q5JSH3-2;Q5JSH3;F8W913;Q5JSH3-3	WDR44	-0.0835294	0.142367	0.0588374	no	-0.0166389	0.301373	NaN	-0.107688	0.225363	NaN	2	2	0	3	4	1	3	3	0	4.3	6.3	1.5	1.6886e-20	7.10633	6.9707	NaN	7.27841	7.40676	6.82615	7	7	89.847	950
14-3-3 protein eta	Q04917;A2IDB2;F8WEB6;A2IDB1	YWHAH	-0.0834417	0.0606832	-0.0227584	no	0.0854049	0.0306193	0.0606832	0.00346661	-0.0416635	-0.0227584	14	13	12	11	12	12	56.9	53.7	53.7	50.4	51.2	47.2	3.5833e-113	8.79051	8.72478	8.65606	8.77698	8.83218	8.7165	17	13	28.218	2356
Heat shock protein beta-1	P04792;F8WE04;C9J3N8	HSPB1	-0.0833092	-0.384492	-0.467801	no	-0.384492	-0.476537	-0.384492	-0.525969	-0.467801	-0.463413	26	27	27	25	28	26	89.3	90.2	89.3	90.2	71.7	89.3	3.5432e-118	9.49032	9.50293	9.55795	9.81457	9.67602	9.58885	19	19	22.782	1461
Double-stranded RNA-specific adenosine deaminase	P55265-5;P55265;P55265-4;E7ENU4;P55265-3;H0YCK3;P55265-2	ADAR	-0.083209	0.0314889	-0.0517201	no	-0.224287	0.0496959	0.0314889	-0.0568609	0.0553364	-0.0517201	13	11	7	15	13	11	17.3	15.8	10.1	18.5	17.7	14.2	3.5113e-89	7.88372	7.74659	7.44708	8.20172	8.07886	7.92655	22	22	103.64	506
Tubulin beta-3 chain	Q13509;A8K854;G3V2A3;G3V5W4;G3V2R8;G3V3R4;G3V2N6;G3V542;G3V3J6;G3V3W7	TUBB3	-0.0831772	0.934152	0.850975	no	0.973922	0.836759	0.934152	1.03747	0.850975	0.828486	6	7	5	6	8	8	61.8	64.4	54.2	62.7	64.4	58.9	4.1836e-198	8.33953	8.2985	8.09531	8.46145	8.51107	7.99286	22	7	50.432	2458
Protein DEK	P35659;P35659-2;B4DFG0;D6RDA2;D6R9L5;H0Y993;H0Y8X0	DEK	-0.0831251	-0.00460935	-0.0877344	no	0.0909872	-0.00460935	-0.1595	-0.0877344	-0.0333701	-0.271187	9	12	9	9	7	8	25.6	24	23.7	25.9	22.1	23.7	1.5599e-58	8.29385	8.32897	8.22835	8.4865	8.33887	8.22758	11	11	42.674	1897
Nucleoporin Nup37	Q8NFH4;F8VTY2	NUP37	-0.0827367	0.312602	0.229865	no	0.258477	NaN	0.366727	NaN	0.139172	0.320558	3	1	2	0	4	2	14.4	2.8	8	0	12.6	6.4	1.8948e-24	7.38356	7.02284	6.96534	NaN	7.71232	7.2551	6	6	36.707	2884
Survival of motor neuron-related-splicing factor 30	O75940	SMNDC1	-0.0826307	0.493784	0.411153	no	0.493784	1.05571	0.340222	NaN	0.372636	0.449671	2	3	3	1	2	2	13	24.4	24.4	8.8	20.2	13	2.1285e-29	6.93396	7.11217	7.2331	6.60248	7.25421	7.15782	5	5	26.711	1343
Histone H2A.V;Histone H2A.Z;Histone H2A	Q71UI9;P0C0S5;Q71UI9-4;Q71UI9-2;C9J0D1;Q71UI9-3;C9J386	H2AFV;H2AFZ	-0.0825949	0.0679539	-0.014641	no	0.068075	0.0679539	-0.0408223	0.0256176	-0.014641	-0.18574	4	5	5	4	7	6	31.2	53.9	53.9	53.9	53.9	53.9	3.4493e-59	7.92936	8.27768	8.53361	8.77312	8.82407	8.73988	6	4	13.509	1563
Transportin-1	Q92973-2;Q92973;Q92973-3;E5RI07;O14787-2;O14787;B4DSC0;E7EW37;J3KPU5;K7ESG1;K7ENW1;K7ESC1;K7ELC3	TNPO1	-0.082416	0.353616	0.2712	no	0.328815	0.443281	0.353616	0.24696	0.445048	0.2712	29	30	30	26	31	25	39.9	40.2	38	38.3	41.1	33.3	1.3883e-203	8.56697	8.7543	8.57122	8.78229	8.87794	8.63925	36	36	101.31	2981
SEC14-like protein 2	O76054-5;B3KRD8;O76054;H7C417;O76054-4;H7C4C6;H7C1K3;C9JZI9;Q9UDX4-3;Q9UDX4-2;B5MC44;Q9UDX4	SEC14L2	-0.0823052	0.434794	0.352489	no	NaN	0.602613	0.266975	0.236826	NaN	0.468152	1	2	2	3	1	2	5.6	10.6	10.6	13.8	3.1	9.1	2.3808e-16	6.62303	7.1247	7.11371	7.55569	7.23827	7.17441	4	4	36.636	135
Malignant T-cell-amplified sequence 1	Q9ULC4;Q9ULC4-3;Q9ULC4-2	MCTS1	-0.0814629	0.0986755	0.0172126	no	0.0986755	0.117099	-0.0313952	0.00718814	0.0607434	0.0172126	4	6	7	5	5	5	43.6	42.5	47.5	31.5	32.6	31.5	7.8656e-53	7.80878	7.81598	7.96281	7.95594	8.01999	7.81936	8	8	20.555	3521
Cullin-2	Q13617;Q13617-2;Q5T2B5;Q5T2B7;Q5T2B4	CUL2	-0.0812747	0.32292	0.241646	no	0.32292	0.272193	0.401501	0.386204	0.112911	0.241646	8	8	5	5	8	8	12.6	11	8.2	7	11	11.9	8.5341e-50	7.77856	7.68284	7.54721	7.68032	7.97979	7.81383	16	16	86.982	2469
Multimerin-1;Platelet glycoprotein Ia*;155 kDa platelet multimerin	Q13201;E7EPG1;Q13201-2	MMRN1	-0.0812079	-1.91525	-1.99646	no	-2.28398	-1.91525	-1.62639	-2.61965	-1.99646	-1.4599	12	22	20	19	17	22	10.9	22	20.5	18.4	16.9	21.9	3.5358e-162	7.93414	8.32576	8.26977	8.40175	8.44742	8.4309	30	30	138.11	2431
Zinc finger protein 207	O43670-2;O43670;J3QRS9;O43670-4;O43670-3;J3KS31;J3QS27;J3KTL1;J3KRB6;J3KRW6;H0Y3M2	ZNF207	-0.081138	0.406388	0.32525	no	0.36669	0.410121	0.406388	0.401082	0.261241	0.32525	7	6	7	7	4	5	10.6	15.1	15.1	13.6	7.8	11.7	1.1446e-61	7.83366	7.91479	7.82063	8.16894	8.0125	7.86577	10	10	49.692	1044
Translationally-controlled tumor protein	P13693;Q5W0H4;J3KPG2;Q8TBK7;E9PJF7;H0YCX0;Q56UQ5;Q9HAU6	TPT1	-0.0808727	0.589789	0.508917	no	0.68397	0.589789	0.564884	0.683715	0.508917	0.47688	13	13	16	15	15	13	45.3	45.3	45.3	45.3	45.3	38.4	2.7821e-58	8.96386	8.81491	8.74122	9.18868	9.08304	8.8929	9	9	19.595	1617
40S ribosomal protein S23	P62266;D6RD47;D6RDJ2;D6RIX0;D6R9I7	RPS23	-0.0802651	0.706912	0.626647	no	1.06724	0.706912	0.326769	0.690125	0.626647	0.288206	5	6	7	6	6	7	23.1	28.7	48.3	28.7	28.7	48.3	7.8888e-19	8.39964	8.44196	8.45232	8.85103	8.71924	8.57106	5	5	15.807	2220
Proline synthase co-transcribed bacterial homolog protein	O94903;H0YBB9;E5RFX7;E5RG77;H0YBG2;E5RH70;E5RFZ4	PROSC	-0.0799638	-0.130799	-0.210763	no	-0.226755	-0.130799	-0.070252	-0.210763	0.110963	-0.228973	3	4	3	2	4	2	10.9	18.5	10.5	11.3	18.5	11.3	2.2731e-22	7.42796	7.53948	7.40321	7.61327	7.68608	7.42685	6	6	30.344	1364
40S ribosomal protein S4, Y isoform 1	P22090;C9JEH7	RPS4Y1	-0.0799591	0.125227	0.0452676	no	0.125227	0.158043	0.112974	-0.0321009	0.0459972	0.0452676	7	6	4	7	3	4	55.1	57.8	58.9	62.4	47.9	50.6	1.5962e-106	7.77558	7.86055	7.69784	8.11096	7.73714	7.44127	19	6	29.455	1738
Phosphoglycerate kinase 1;Phosphoglycerate kinase	P00558;B7Z7A9;E7ERH5;P07205	PGK1	-0.0795175	-0.159758	-0.239276	no	-0.20389	-0.159758	-0.147046	-0.239276	-0.221444	-0.278461	34	33	33	35	38	35	66.4	69.1	69.1	66.4	73.4	70.7	1.6707e-228	9.23887	9.31372	9.27987	9.52025	9.53455	9.34692	27	27	44.614	1433
Dolichol-phosphate mannosyltransferase	O60762;Q5QPK2;H0Y368;E9PHH5;Q5QPJ9	DPM1	-0.0793358	-0.0978804	-0.177216	no	-0.0219061	-0.202762	-0.0978804	-0.287591	-0.177216	-0.0464211	3	2	5	3	3	2	11.5	10.4	21.9	15	11.9	7.3	2.058e-25	7.1929	6.98381	7.44702	7.54584	7.39213	7.19543	6	6	29.634	871
Polypyrimidine tract-binding protein 1	P26599;P26599-2;P26599-3;K7EKJ7;A6NLN1;K7ES59;K7ELW5;K7EK45;K7EKX4	PTBP1	-0.0792685	0.186295	0.107026	no	0.190487	0.186295	0.0669713	0.059014	0.118461	0.107026	20	21	20	21	22	21	42.9	45.2	42.9	50.3	42.9	50.3	6.3627e-191	9.09075	9.21069	9.14145	9.29741	9.39178	9.22352	18	15	57.221	1792
Proteasome-associated protein ECM29 homolog	Q5VYK3;J3KN16;Q5VYK5	ECM29;KIAA0368	-0.079118	-0.104337	-0.183455	no	-0.104337	-0.194087	-0.0560286	-0.258097	-0.113967	-0.183455	10	12	12	7	14	10	7.8	8.5	10.1	5.3	11.1	7	1.8382e-100	7.76712	7.80594	7.83174	7.78762	8.08113	7.84579	22	22	204.29	994
Nuclear cap-binding protein subunit 1	Q09161;F2Z2T1	NCBP1	-0.0790965	0.445991	0.366894	no	0.46945	0.440381	0.445991	0.366894	0.456979	0.253395	7	4	6	5	6	3	12.4	6.3	11.5	7.1	10.6	5.4	7.8691e-51	7.66752	7.50979	7.61974	7.72205	7.92984	7.44775	12	12	91.838	2388
Ornithine aminotransferase, mitochondrial;Ornithine aminotransferase, hepatic form;Ornithine aminotransferase, renal form	P04181;P04181-2	OAT	-0.0790291	0.3311	0.252071	no	0.235433	0.641716	0.3311	0.252071	0.615398	0.250491	6	7	8	6	9	7	18.9	22.6	21.4	20.7	25.7	20.7	4.0358e-61	7.83897	7.90729	8.05774	7.92076	8.08565	7.82239	11	11	48.534	1455
DNA replication licensing factor MCM3	P25205;B4DWW4;J3KQ69;Q7Z6P5	MCM3	-0.0789829	0.561899	0.482916	no	0.702186	0.561899	0.363846	0.674452	0.482916	0.284634	21	12	16	21	14	13	28.1	17.5	24.5	29.5	18.2	16.8	3.7972e-130	8.25059	7.9955	7.971	8.50161	8.24775	7.99824	30	30	90.98	1773
Signal recognition particle subunit SRP72	O76094;O76094-2;D6RDY6	SRP72	-0.0788825	0.18751	0.108628	no	0.18751	0.0783657	0.240077	0.0638917	0.190619	0.108628	12	16	11	16	13	9	26.4	32	18.5	29.1	23.7	18.2	4.2641e-122	8.69223	8.77251	8.53665	8.8552	8.77496	8.50015	22	22	74.605	1354
Tumor suppressor p53-binding protein 1	A6NNK5;Q12888;F8VY86;Q12888-2;H7C3N7;C9JXV0;H7BZY0	TP53BP1	-0.0788796	0.29133	0.21245	no	0.215747	NaN	0.366913	0.0672584	0.212451	0.35862	3	1	6	2	3	5	2.3	0.7	5.1	1.5	2.3	3.9	1.1862e-40	6.97127	6.56689	7.26867	6.93742	7.2391	7.3138	11	11	209.02	60
Ran-binding protein 3	B7Z7F3;Q9H6Z4-3;Q9H6Z4-2;Q9H6Z4;F5H4C2;K7EIJ4;K7EN31;K7EJV3;K7EMH9;K7ENJ2;K7EID7;K7ENB9;K7EPW1;K7ESQ0;K7EMT3	RANBP3	-0.0788147	0.251109	0.172295	no	0.208311	0.251109	0.284212	0.15234	0.205197	0.172295	4	6	5	5	5	4	8.3	13.2	11.7	11.7	10.5	8.7	1.0088e-37	7.38439	7.67137	7.41647	7.69995	7.70984	7.55657	9	9	52.894	303
Cytochrome b5 type B	J3KNF8;H3BUX2;O43169;D6RFH4;J3QR91	CYB5B	-0.0787829	0.372319	0.293536	no	0.459516	0.372319	0.37174	0.293536	0.344667	0.156482	5	4	5	4	4	5	46.7	46.7	46.7	36.7	49.3	46.7	1.1283e-38	7.54133	7.54283	7.5874	7.70737	7.79566	7.63172	5	5	16.694	999
Macrophage-capping protein	B4DU58;P40121;P40121-2;E7ENU9;B8ZZL6;H7C0X8	CAPG	-0.0783353	-0.327113	-0.405448	no	-0.318461	-0.548437	-0.327113	-0.405448	-0.504061	-0.27739	9	10	9	10	9	12	41.3	40.7	39.8	48.9	34.9	50.5	1.73e-80	8.17768	8.2275	8.13701	8.49752	8.31383	8.36953	12	12	36.248	224
Dynamin-1-like protein	O00429-4;O00429-5;O00429-3;G8JLD5;O00429-2;O00429;J3KPI2;O00429-6;B4DGC9;F8VZ52;B4DPZ9;F8VUJ9;F8W1W3;B4DDQ3;H0YHY4;F8VR28;F8VYL3	DNM1L	-0.0778828	-0.0214797	-0.0993626	no	-0.0214797	-0.104739	0.00160233	0.0150097	-0.0993626	-0.128293	10	10	7	11	11	7	17.3	17.3	12.4	19.2	19.3	12.7	5.0628e-70	8.11965	8.14811	7.96817	8.33447	8.35868	8.2097	15	15	78.099	865
Charged multivesicular body protein 4b	Q9H444;P59074;Q96CF2	CHMP4B	-0.0775283	-0.0359054	-0.113434	no	-0.0359054	-0.193835	0.185179	-0.118227	-0.113434	0.0852977	8	7	8	9	7	9	38.8	39.3	41.5	34.4	30.8	42.4	3.5588e-52	8.17426	8.19827	8.19943	8.42185	8.32666	8.33415	9	9	24.95	3262
Clathrin light chain A	P09496-2;P09496-4;P09496-3;P09496;F8WF69;F5H6N3;C9J8P9	CLTA	-0.0775028	-0.0261627	-0.103665	no	-0.0261627	-0.0710762	0.0302068	-0.126576	-0.103665	0.0466678	5	8	12	10	9	7	27.5	32.1	38.5	29.4	35.8	33.9	1.2003e-38	7.98747	8.43906	8.4531	8.71268	8.60656	8.20569	10	10	23.662	1549
U6 snRNA-associated Sm-like protein LSm1	O15116;E5RJ47;E5RH18	LSM1	-0.0770536	0.255545	0.178491	no	NaN	0.165855	0.345235	NaN	0.184785	0.172197	1	2	2	0	2	2	12	30.8	30.8	0	30.8	24.8	2.6442e-24	6.32997	6.67488	6.79603	NaN	6.84794	6.94067	3	3	15.179	1182
Zinc finger CCCH domain-containing protein 15	Q8WU90;B4DMW2;F8WB26;H7C466	ZC3H15	-0.0767034	0.208428	0.131724	no	0.327892	0.151458	0.208428	0.131724	0.0974402	0.219287	4	6	5	2	4	2	10.6	14.8	10.6	6.1	9.2	6.1	2.4496e-39	7.51745	7.56441	7.23975	7.62051	7.6613	7.42236	11	11	48.602	2915
Biglycan	A6NLG9;P21810;C9JKG1	BGN	-0.0764837	-2.7021	-2.77859	no	-3.15897	-2.45339	-2.7021	-3.28991	-2.6812	-2.77859	4	8	5	6	7	4	16.6	34.2	23.1	25.7	31.9	18.2	8.0888e-54	7.48574	7.88182	7.57597	7.9111	7.98243	7.51394	9	9	34.875	51
Prostaglandin G/H synthase 1	B4DHQ2;P23219-2;P23219;P35354	PTGS1	-0.076478	-1.0937	-1.17018	no	NaN	-0.985209	-1.2022	-1.17018	-0.981049	-1.23567	1	3	4	4	2	4	2.6	8.4	11	11.4	7.1	10.6	4.8313e-24	6.91211	7.16817	7.35669	7.42562	7.29429	7.47104	6	6	61.929	168
Histone acetyltransferase type B catalytic subunit	O14929;O14929-2;F8WEW1;F8W9G7	HAT1	-0.0764105	0.478426	0.402016	no	0.457613	0.478426	0.532637	0.718118	0.349364	0.402016	5	6	4	5	7	6	19.3	22.7	15.8	20.8	27	21.7	3.1366e-72	7.74342	7.89623	7.59923	8.063	8.03775	7.85932	9	9	49.512	1173
Guanine nucleotide-binding protein G(I)/G(S)/G(T) subunit beta-1	P62873;F6UT28;B1AKQ8;F6X3N5;B3KVK2	GNB1	-0.0763749	-0.151859	-0.228234	no	-0.0650208	-0.188148	-0.151859	-0.228234	-0.300651	-0.192825	7	9	9	8	8	7	38.5	47.9	47.9	38.5	44.7	40.9	5.4243e-125	8.24356	8.30218	8.31894	8.46157	8.45929	8.09975	11	6	37.377	2251
Vacuolar protein sorting-associated protein 26A	O75436;F5H4L7;O75436-2;G3V1N8	VPS26A	-0.0762957	0.267705	0.191409	no	0.183949	0.267705	0.470989	0.191409	0.316151	0.111929	8	8	10	12	9	8	33.6	38.5	52.6	51.4	36.1	34.9	7.954e-99	7.91066	7.94711	8.03727	8.25203	8.27393	7.98593	17	15	38.169	1306
Inhibitor of nuclear factor kappa-B kinase-interacting protein	Q70UQ0;Q70UQ0-2	IKBIP	-0.075956	-0.0764222	-0.152378	no	-0.0764222	-0.159629	0.101706	-0.205017	-0.152378	-0.0315363	5	4	5	4	5	2	27.4	16	18.9	23.1	21.4	16.6	7.6393e-59	7.37466	7.43242	7.39973	7.60014	7.61931	7.06187	14	10	39.309	2761
Bifunctional 3-phosphoadenosine 5-phosphosulfate synthase 1;Sulfate adenylyltransferase;Adenylyl-sulfate kinase	O43252	PAPSS1	-0.0758745	0.0978106	0.0219361	no	-0.233765	0.0978106	0.217457	-0.0719	0.108068	0.0219361	6	8	7	8	7	8	14.9	17.3	14.7	18.4	16.3	16.3	2.5723e-61	7.88687	7.81511	7.83155	7.97609	8.0308	8.02325	15	13	70.832	1218
60S ribosomal protein L23a	P62750;H7BY10;K7EJV9;K7ERT8;A8MUS3;K7EMA7	RPL23A	-0.0753781	0.369427	0.294049	no	0.429965	0.369427	0.258805	0.397714	0.294049	0.234703	12	11	8	10	11	10	43.6	42.9	32.1	43.6	43.6	43.6	1.6479e-37	8.78416	8.77546	8.65783	9.0782	9.03591	8.79808	8	8	17.695	80
Translocon-associated protein subunit delta	P51571;H7C1C6;A6NLM8	SSR4	-0.0753429	0.233193	0.15785	no	0.160847	0.233193	0.247029	0.0860019	0.169355	0.15785	7	7	7	9	7	8	37	37	37	37	37	37	6.5747e-46	8.23942	8.30668	8.186	8.60608	8.54228	8.32096	6	6	18.998	2079
Putative RNA-binding protein 3	P98179	RBM3	-0.0749737	1.59396	1.51899	no	1.59396	1.82312	1.30483	1.51899	1.71809	1.33377	7	5	5	8	7	8	55.4	35	25.5	55.4	55.4	55.4	2.7918e-67	8.68427	8.42773	8.32156	9.07148	9.03949	8.96094	5	5	17.17	2316
DNA replication licensing factor MCM2	P49736;H0Y8E6	MCM2	-0.0749225	0.557072	0.48215	no	0.557072	0.632271	0.328381	0.78824	0.48215	-0.0199154	16	12	10	15	15	10	23	16.6	12.5	22.3	17	13.4	3.0276e-119	8.10291	7.91489	7.88452	8.34254	8.27416	7.83014	25	25	101.89	2039
Proteasome subunit beta type-5	P28074;P28074-3;H0YJM8;P28074-2	PSMB5	-0.0748395	0.142083	0.0672433	no	0.142083	0.152388	0.0318282	0.0672433	0.0282927	0.0712848	13	9	9	9	12	9	39.9	28.9	34.2	33.8	40.3	34.2	4.3001e-58	8.4898	8.2538	8.36386	8.59115	8.61259	8.42588	11	11	28.48	1809
Elongation of very long chain fatty acids protein 1	Q9BW60-2;Q9BW60	ELOVL1	-0.0748317	0.440283	0.365451	no	0.440283	0.396536	0.450932	0.375553	NaN	0.35535	2	2	2	2	1	2	9.9	9.9	9.9	9.9	4.8	9.9	1.9368e-15	7.74906	7.61797	7.68541	7.80654	7.52123	7.73997	2	2	29.485	3176
Insulin-like growth factor 2 mRNA-binding protein 2	Q9Y6M1-1;Q9Y6M1;F8W930;Q9Y6M1-5;Q9Y6M1-6;Q9Y6M1-3;Q9Y6M1-4	IGF2BP2	-0.0747706	-0.555914	-0.630685	no	-0.53047	-0.555914	-0.586693	-0.630685	-0.545375	-0.701771	7	11	11	12	12	8	20	27.3	27.5	28.6	25	22.1	1.4749e-98	7.8333	8.04976	8.06644	8.35322	8.307	7.94493	19	17	61.842	790
U6 snRNA-associated Sm-like protein LSm4	Q9Y4Z0;M0QXB0	LSM4	-0.0746225	-0.0615688	-0.136191	no	0.0442854	-0.0615688	-0.181929	-0.194087	-0.101516	-0.136191	3	4	3	3	3	4	33.1	36	33.1	33.1	33.1	29.5	1.963e-42	7.45738	7.5978	7.39037	7.66273	7.5846	7.55795	5	5	15.35	3627
Collagen alpha-2(IV) chain;Canstatin	P08572	COL4A2	-0.0743458	-2.96175	-3.0361	no	-2.96175	-2.49452	-2.99143	-3.0361	-2.63882	-3.08395	12	13	14	15	14	14	7.8	8.4	9.8	9.1	9.1	9.1	2.9092e-96	8.36687	8.61482	8.42996	8.71513	8.78483	8.52269	13	13	167.55	1529
Serine/arginine-rich splicing factor 11	Q5T760;Q05519-2;Q05519;B4DWT1;B4DTC1;Q5T757	SRSF11	-0.0741403	0.286023	0.211882	no	0.286023	0.45688	0.182295	0.0846397	0.211882	0.310576	3	3	3	5	3	3	10	10	11.8	10	10	10	1.5443e-11	7.27279	7.2915	7.03771	7.78829	7.58181	7.28448	4	4	42.316	2360
Eukaryotic translation initiation factor 5	P55010;H0YLZ1;H0YN40;H0YMJ8;H0YM54;H0YK11;H0YK29	EIF5	-0.0738159	0.668455	0.594639	no	0.668455	0.683182	0.601343	0.598501	0.594639	0.331663	11	11	9	6	9	9	24.4	23.2	19.3	15.5	23	24.4	1.1445e-44	7.98641	7.90523	7.79227	7.87651	8.14962	7.89256	15	15	49.222	2128
T-complex protein 1 subunit gamma	P49368;B4DUR8;P49368-2;Q5SZX6;E9PRC8;E9PQ35;Q5SZW8;Q5SZX9;E9PM09	CCT3	-0.0737294	0.131977	0.0582476	no	0.131977	0.082637	0.155936	0.142051	0.0272632	0.0582476	33	32	34	30	29	27	61.8	64.8	60.4	54.7	51.4	49	7.4305e-192	9.07788	9.12901	9.06277	9.2801	9.27552	8.97655	32	32	60.533	2025
Major vault protein	Q14764;H3BQK6;H3BRL2;H3BUK7;H3BNF6;H3BP76;H3BNF2;H3BUP3;H3BQE7;H3BPZ2;I3L155	MVP	-0.0737246	-0.91265	-0.986375	no	-0.91265	-0.980245	-0.815575	-0.986375	-1.04803	-0.63171	32	41	45	42	39	47	45	53.6	51.2	54.8	51	57.8	9.0756e-263	8.90383	9.00273	9.11916	9.26736	9.28481	9.13969	45	45	99.326	2523
Protein transport protein Sec61 subunit alpha isoform 1	P61619;B4DR61;P61619-3;F8W776;Q8TC24;Q9H9S3-2;Q9H9S3-3;Q9H9S3;H7C287;H7C1Q9;C9JXC6;H7C069;A6NK38;F2Z2C7;A6NIF9;C9JJV4;H7C1S8	SEC61A1	-0.0733498	0.540883	0.467533	no	0.462018	0.588921	0.540883	0.437408	0.534454	0.467533	7	8	7	7	9	8	13.2	14.7	14.3	12.2	14.7	17.2	2.8624e-30	8.37773	8.24	8.1917	8.53906	8.53648	8.46334	11	11	52.264	209
Vesicle-associated membrane protein-associated protein B/C	O95292;E5RK64;O95292-2	VAPB	-0.073319	0.0539729	-0.0193461	no	0.0539729	0.0289404	0.327529	0.037947	-0.140386	-0.019346	2	4	3	3	5	3	9.1	14.8	22.6	17.3	18.1	16.9	1.5037e-25	6.96185	7.36682	6.99556	7.68676	7.75231	7.4292	7	6	27.228	1379
Transmembrane protein 43	Q9BTV4	TMEM43	-0.0732856	0.0607884	-0.0124972	no	-0.103934	0.084502	0.0607884	-0.0124972	0.167086	-0.0301242	8	7	6	6	8	10	33	21.5	16.2	12.2	28.8	32	1.2255e-46	7.93339	7.90957	7.79411	8.12788	8.21085	8.05607	13	13	44.875	3159
60S ribosomal protein L30	P62888;E5RI99;E5RJH3	RPL30	-0.0732479	0.68258	0.609332	no	0.669029	0.699419	0.68258	0.690544	0.609332	0.574863	11	11	11	10	11	11	66.1	66.1	66.1	66.1	66.1	66.1	2.6253e-69	8.70111	8.74611	8.70065	8.89307	8.92803	8.68184	7	7	12.784	2255
Splicing factor U2AF 65 kDa subunit	P26368-2;P26368;K7ENG2;K7ELP8	U2AF2	-0.0731852	0.32191	0.248725	no	0.425501	0.32191	0.239294	0.248725	0.345766	0.205314	11	7	6	7	11	8	22.5	20.2	11.7	18.9	26.8	17.6	2.2454e-59	8.29341	8.15461	8.1502	8.3807	8.54694	8.36277	11	11	53.12	1788
RNA-binding protein 8A	Q9Y5S9;Q9Y5S9-2	RBM8A	-0.0728462	0.241731	0.168885	no	0.141892	0.36952	0.241731	0.49602	0.168885	0.0855733	4	5	5	5	5	6	27	32.2	27	32.2	32.2	32.2	9.6202e-33	8.08253	8.10643	8.09545	8.13252	8.33632	8.16164	6	6	19.889	3641
40S ribosomal protein S7	P62081;B5MCP9	RPS7	-0.0725363	0.348078	0.275542	no	0.36589	0.323588	0.348078	0.411311	0.23851	0.275542	12	11	12	8	10	12	61.3	56.7	64.9	55.7	49	64.9	4.5635e-76	9.37206	9.39349	9.27584	9.47888	9.40099	9.38869	13	13	22.127	2210
Methionine aminopeptidase 1;Methionine aminopeptidase	P53582;F5GXS7;H0Y955;H0Y9L0;D6RF24	METAP1	-0.0721113	0.117349	0.0452379	no	0.117349	-0.0494913	0.23732	0.0452379	-0.158725	0.299791	3	4	4	4	5	3	11.7	13.5	13.7	14.5	16.8	11.7	1.0125e-36	7.26914	7.4349	7.11277	7.75992	7.75606	7.38723	7	7	43.215	2110
Unconventional myosin-VI	Q9UM54-5;Q9UM54-2;Q9UM54-6;Q9UM54-4;Q9UM54-1;E7EW20;Q9UM54;Q5JVM0	MYO6	-0.0720832	-0.711583	-0.783666	no	-0.751464	-0.711583	-0.62368	-0.836005	-0.453965	-0.783666	14	10	7	11	12	7	11.7	10.3	6.8	10.3	11.8	5.7	2.6351e-95	7.96922	7.85467	7.67777	8.14755	8.1514	7.83783	24	24	145.04	565
Phosphoribosylformylglycinamidine synthase	O15067;F5GWT9;H0YGH1;J3KT98;J3KTQ5;J3QSG0;J3QSH6	PFAS	-0.0719026	0.458465	0.386563	no	0.482936	0.458465	0.283211	0.524977	0.289986	0.386563	15	12	12	11	15	14	18.6	16.5	14.3	13.2	18.9	15.3	2.8873e-160	8.0839	8.14885	8.04556	8.13536	8.32369	8.14358	25	25	144.73	1181
Histone H1.0;Histone H1.0, N-terminally processed	P07305;P07305-2	H1F0	-0.071474	0.329927	0.258453	no	-0.00331438	NaN	0.663168	NaN	0.00220897	0.514697	2	1	3	1	2	2	9.8	9.8	16.5	5.2	9.8	9.8	1.7917e-09	7.81698	7.43022	7.88265	7.63287	7.9899	8.01085	3	3	20.863	1503
Transmembrane emp24 domain-containing protein 7;TIR domain-containing adapter molecule 2	Q9Y3B3-2;Q9Y3B3;Q6JUT2;G3V2Y2	TMED7;TICAM2	-0.0714157	-0.0434844	-0.1149	no	-0.419755	-0.0129261	-0.0434844	-0.175684	-0.0939657	-0.1149	7	5	5	7	7	6	39.4	28.7	29.3	34.6	39.4	29.3	4.6512e-35	7.99962	8.10721	8.02719	8.29517	8.31934	8.1175	6	6	21.233	2726
Spermine synthase	P52788;B4DE40;P52788-2;H7C2R7	SMS	-0.0710083	-0.10608	-0.177089	no	0.00597073	-0.10608	-0.18954	-0.244278	-0.177089	-0.151729	4	4	4	5	3	5	12.8	9.8	12.6	14.8	7.4	12.6	6.5908e-24	7.49552	7.63764	7.46641	7.65914	7.38849	7.61969	8	8	41.268	2100
Matrin-3	P43243;A8MXP9;D6REM6;D6R991;H0Y8T4;B3KM87;P43243-2;D6R8Z5;D6RCM3;D6REK4;D6RBI2;D6RBK5;D6RE02;D6RIA2;D6RB45;D6R9F3;D6RAM9;D6RAY2;D6RBS2	MATR3	-0.0709236	0.243609	0.172685	no	0.243609	0.26086	0.130097	0.172685	0.198742	0.114441	27	30	26	30	25	30	41.1	41.8	39.7	37	32.1	39.2	4.0164e-241	8.9251	8.98072	8.89741	9.16429	9.08275	9.00966	29	29	94.622	88
Scavenger receptor class F member 1	Q14162-2;Q14162;Q14162-4;Q14162-5;Q14162-3	SCARF1	-0.0700776	0.786772	0.716695	no	0.678257	0.895288	NaN	0.652198	0.716695	0.863047	2	3	1	2	3	2	3.8	5.2	1.9	4.4	7	3.8	2.6986e-22	6.15779	6.71823	6.11899	7.08336	6.84895	6.43818	5	5	78.783	2494
MMS19 nucleotide excision repair protein homolog	Q96T76-9;Q96T76;Q96T76-8;Q96T76-5;H0Y746;Q5T454;Q96T76-7;H0Y7V3;H7C1W5;F8WCH8;B0QZ77	MMS19	-0.0693754	0.117102	0.0477262	no	0.0525956	NaN	0.181608	-0.15043	0.0855579	0.0477262	2	1	2	4	5	2	3.6	0.9	2.6	4.9	6	2.6	2.589e-35	6.85923	6.80033	6.99034	7.41459	7.77858	7.10418	9	9	108.38	3088
Serine/threonine-protein phosphatase PP1-beta catalytic subunit;Serine/threonine-protein phosphatase	P62140;E7ETD8;C9JP48;C9J9S3	PPP1CB	-0.0691044	-0.188148	-0.257252	no	-0.0734089	-0.188148	-0.234869	-0.257252	-0.0423642	-0.275245	5	4	4	4	6	3	51.7	53.2	53.8	45.3	52.3	45.9	3.0418e-140	7.58448	7.83047	7.70574	8.16161	8.07022	7.66359	18	5	37.186	2212
Eukaryotic translation initiation factor 2 subunit 1	P05198;G3V4T5;H0YJS4	EIF2S1	-0.0688446	0.268365	0.19952	no	0.349952	0.268365	0.254066	0.183032	0.19952	0.224722	16	16	16	14	18	18	52.1	52.4	48.3	47.9	54	54.6	1.7011e-103	8.43748	8.47714	8.37123	8.71332	8.65518	8.50804	19	19	36.112	1475
N-alpha-acetyltransferase 50	E7EQ69;Q9GZZ1;C9J5D1;Q9GZZ1-2;B0AZT5;C9JZU6;C9J5J3;F8WCK0	NAA50	-0.068677	0.546119	0.477442	no	0.546119	0.481344	0.8867	0.477442	0.584696	0.222431	7	6	3	6	6	3	44.6	38.7	20.8	40.5	42.3	20.2	4.4003e-46	7.83689	7.6941	7.29671	7.97684	8.00415	7.50181	8	8	19.311	520
Survival motor neuron protein	Q16637-4;Q16637-2;Q16637-3;Q16637;E7EQZ4;H0YBZ9;B4DP61	SMN1	-0.0686524	0.120421	0.0517683	no	0.156691	NaN	0.0841502	NaN	0.0329642	0.0705725	2	0	2	1	2	2	7.2	0	11.2	7.2	11.2	7.2	2.7648e-08	6.84017	NaN	6.98898	6.79951	7.23515	6.89883	2	2	27.135	525
CTP synthase 1	P17812;B4DR64;B7Z9C4	CTPS1	-0.0685702	-0.0813395	-0.14991	no	-0.0813395	-0.178874	-0.0650208	-0.120352	-0.14991	-0.190172	13	12	10	13	14	12	37.9	35	32.5	37.2	42.3	32.7	7.4639e-102	8.21706	8.15293	8.1599	8.44207	8.50866	8.26581	20	17	66.69	1683
DNA-dependent protein kinase catalytic subunit	P78527;E7EUY0;P78527-2;F5GX40;H0YG84	PRKDC	-0.067857	-0.033793	-0.10165	no	-0.033793	-0.0150693	-0.17594	-0.10165	-0.057277	-0.104337	92	100	91	100	100	102	25.8	27.4	25.7	29.1	26.2	28.1	0	9.07958	9.10578	9.02898	9.31796	9.29533	9.162	142	142	469.08	2299
Laminin subunit alpha-4	Q16363-2;Q16363;H0Y351;H0YAQ5;E5RFQ2;H0YAP9	LAMA4	-0.067855	-1.41819	-1.48605	no	-1.51187	-1.41819	-1.30434	-1.71277	-1.37979	-1.48605	10	13	12	19	19	12	7.2	11.2	10	14.2	12.3	8.6	2.8964e-130	7.80303	8.20022	7.84291	8.4286	8.4735	8.09618	28	28	201.77	2601
1-phosphatidylinositol 4,5-bisphosphate phosphodiesterase beta-3	Q01970;Q01970-2	PLCB3	-0.0676395	-0.0816199	-0.149259	no	0.018308	-0.181548	NaN	-0.0243196	-0.223052	-0.149259	3	5	1	3	5	5	2.9	4	0.8	3.6	7	6.6	7.8556e-53	6.93581	7.22861	6.44201	7.53081	7.64464	7.50683	11	11	138.8	2341
Cell division control protein 42 homolog	P60953;P60953-1;E7ETU3;Q5JYX0;F8WET9;B1AH79;G3V4H1;G3V476;Q9H4E5-2;P17081;Q9H4E5	CDC42	-0.0675812	-0.0745054	-0.142087	no	-0.0969364	-0.0745054	-0.0350609	-0.155231	-0.122341	-0.142087	8	7	8	8	11	7	39.3	39.3	33.5	53.9	39.3	33.5	2.1566e-42	8.63863	8.44761	8.48873	8.92209	8.75444	8.57438	10	9	21.258	2169
F-actin-capping protein subunit alpha-2	P47755;F8W9N7;C9JUG7;B4DG50;F8WED3	CAPZA2	-0.0673874	-0.263515	-0.330903	no	-0.246469	-0.295958	-0.263515	-0.447103	-0.330903	-0.173255	10	10	6	11	10	7	52.8	55.6	45.8	68.5	54.5	45.5	2.1475e-98	8.12953	8.36201	8.08821	8.43114	8.51581	8.15854	12	10	32.949	1991
Translation initiation factor eIF-2B subunit gamma	Q9NR50;H0Y580;Q9NR50-3;Q9NR50-2	EIF2B3	-0.0670906	0.266246	0.199156	no	0.37202	0.197004	0.266247	0.37501	0.199156	0.156097	4	2	3	4	4	2	8.4	6.6	10.6	11.1	12.6	6.6	1.5535e-33	7.25387	6.99918	7.08084	7.59081	7.52466	7.16026	6	6	50.24	3336
SWI/SNF complex subunit SMARCC2	Q8TAQ2-2;Q8TAQ2-3;Q8TAQ2;F8VXC8;F8VZW6	SMARCC2	-0.0670311	-0.154784	-0.221815	no	NaN	-0.105678	-0.20389	-0.332622	-0.221815	-0.0308304	1	2	2	2	3	4	4.4	5.5	4.6	4.8	6.9	8.1	4.2097e-34	6.78517	7.00514	7.05084	7.13824	7.28262	7.20235	11	6	124.84	766
Junction plakoglobin	P14923;C9JTX4;C9J826;C9JK18;C9JKY1;C9JPI2;K7ERP3	JUP	-0.066986	0.374112	0.307126	no	0.374112	0.138791	0.992977	0.158301	0.307126	0.882544	4	4	7	4	6	8	20.4	18.3	27	14	23.1	31.9	5.0876e-122	7.56535	7.53301	7.75214	7.44618	7.90635	7.92487	22	10	81.744	1637
Chromobox protein homolog 5	G3V1X9;P45973;F8VNY3	CBX5	-0.0667762	-0.145482	-0.212258	no	-0.121015	-0.145482	-0.285935	-0.146134	-0.212258	-0.695549	5	6	5	6	6	4	36.8	43.7	36.8	43.7	45.3	30	2.1384e-35	8.01296	8.06558	7.89497	8.18424	8.20058	7.89422	8	7	22.097	821
Four and a half LIM domains protein 2	Q14192;J3KNW4;C9J3S8;F8WDA8;Q5TM15	FHL2	-0.0665601	-0.588517	-0.655077	no	-0.477056	-0.588517	-0.590818	-0.559443	-0.701061	-0.655077	16	19	20	19	18	16	59.9	63.1	65.9	63.4	60.9	57.3	4.7365e-101	8.39007	8.55241	8.49087	8.82482	8.81654	8.63442	17	17	32.193	1004
Ubiquitin-60S ribosomal protein L40;Ubiquitin;60S ribosomal protein L40;Polyubiquitin-B;Ubiquitin;Polyubiquitin-C;Ubiquitin	P62987;J3QS39;J3QTR3;F5H6Q2;F5GYU3;F5H2Z3;M0R2S1;F5H265;F5H7Y5;B4DV12;F5H388;F5H747;F5GXK7;J3QKN0;P0CG47;Q96C32;F5H7K6;F5H041;P0CG48;M0R1V7;F5H4D8;M0R1M6;J3QLP7;J3QRK5;J3QSA3;K7EMA8;F5GZ39;J3KSM4	UBA52;UBB;RPS27A;UBC;UBBP4	-0.0664349	0.429168	0.362733	no	0.440048	0.271601	0.429168	0.415769	0.293377	0.362733	2	3	2	2	2	2	41.4	41.4	41.4	41.4	41.4	41.4	4.491e-42	6.7168	6.94204	6.78496	7.20572	7.17342	6.9157	5	1	14.728	2264
Latexin	Q9BS40	LXN	-0.0662032	-1.26177	-1.32797	no	-1.37596	-1.26177	-1.2549	-1.67306	-1.18739	-1.32797	3	3	3	3	3	3	16.7	16.7	16.7	16.7	16.7	16.7	2.3889e-16	7.60076	7.87893	7.73813	7.95135	8.03076	7.7585	3	3	25.75	3149
Tax1-binding protein 3	O14907	TAX1BP3	-0.0658302	-0.347439	-0.413269	no	-0.316377	-0.516923	-0.347439	-0.304277	-0.413269	-0.514804	2	4	3	4	3	3	28.2	45.2	39.5	45.2	33.9	39.5	4.484e-35	7.30865	7.54723	7.35411	7.87195	7.62809	7.59254	4	4	13.735	1172
Protein phosphatase 1 regulatory subunit 14B	Q96C90;F5GXC4;F5H2U0;B5MC51;P53671-3	PPP1R14B	-0.0655422	0.517471	0.451929	no	NaN	0.855901	0.179041	NaN	0.36329	0.540568	1	2	2	1	3	2	17	30.6	30.6	17	48.3	30.6	7.3085e-21	7.16083	8.24222	8.46746	7.34106	8.53339	8.518	3	3	15.911	3015
LanC-like protein 1	E9PHS0;O43813;F8WDS9	LANCL1	-0.0654937	-0.488653	-0.554147	no	NaN	-0.676538	-0.300768	-0.554147	-0.741402	-0.435309	1	4	2	2	5	4	6.6	28.1	17.3	11.7	32.1	27.6	4.314e-26	6.78866	7.47875	6.99033	7.36524	7.64005	7.48411	8	8	22.042	620
Rho GDP-dissociation inhibitor 1	P52565;J3KTF8;J3QQX2;A8MXW0;J3KRY1;J3KRE2;J3KS60	ARHGDIA	-0.0654384	-0.0961269	-0.161565	no	-0.0833836	-0.227741	-0.0961269	-0.267716	-0.161565	-0.0986889	18	18	15	18	17	15	74.5	68.1	52.5	76	60.3	74.5	1.8941e-68	9.07287	8.98116	9.11657	9.16752	9.21851	9.17365	15	15	23.207	2095
Nucleolar complex protein 2 homolog	Q9Y3T9	NOC2L	-0.0652776	0.354594	0.289316	no	0.677287	0.354593	0.122287	0.289316	0.784011	0.234652	4	4	5	2	5	5	6.4	6.1	8.3	3.2	7.6	7.9	2.5571e-28	7.52169	7.46322	7.52944	7.13811	7.80148	7.51363	8	8	84.918	3613
Apoptosis inhibitor 5	Q9BZZ5-2;G3V1C3;Q9BZZ5;Q9BZZ5-5;Q9BZZ5-3;B4E283;Q9BZZ5-1;H0YER7;E9PQK6	API5	-0.0651471	0.0486508	-0.0164963	no	0.0486508	0.0666087	0.0178114	-0.0153549	-0.0164963	-0.0764222	9	10	10	10	11	8	18.3	23	18.7	23.8	22.2	16.9	2.7706e-54	7.93031	8.09128	7.92466	8.11458	8.22487	7.98245	14	14	56.769	3211
Ubiquitin-like modifier-activating enzyme 6	A0AVT1;A0AVT1-2;H0Y8S8;A0AVT1-3;A0AVT1-4	UBA6	-0.0650107	-0.179511	-0.244522	no	-0.179511	-0.240131	-0.1121	-0.220578	-0.244522	-0.248656	12	12	9	11	12	13	16.8	16.3	12.6	13.6	16	18.6	1.0057e-87	7.93986	7.97059	7.83107	8.1574	8.10863	8.13446	24	24	117.97	1
Ribosome biogenesis protein BRX1 homolog	Q8TDN6	BRIX1	-0.0649698	0.587728	0.522758	no	0.587728	0.59861	0.324907	0.522758	0.551332	0.491145	6	5	5	7	8	5	17	17	19.8	26.9	30.3	21.2	2.0831e-33	7.52354	7.51295	7.39737	7.87568	7.78957	7.35392	10	10	41.401	2906
RNA-binding protein FUS	P35637-2;P35637;H3BPE7	FUS	-0.0648968	0.405356	0.340459	no	0.454012	0.373626	0.405356	0.348482	0.340459	0.240912	6	8	5	8	8	8	16.2	16.6	16.2	16.6	16.2	16.6	1.4912e-79	8.37221	8.36736	8.13446	8.62071	8.52047	8.451	8	6	53.354	927
Caspase-3;Caspase-3 subunit p17;Caspase-3 subunit p12	P42574;C9JXR7;A8MVM1	CASP3	-0.0648944	0.245095	0.180201	no	0.245095	0.0217604	0.259409	0.180201	0.253567	0.0674701	6	4	6	5	5	3	21.7	15.5	30.3	21.7	18.8	11.6	5.2401e-40	7.58207	7.73061	7.79231	7.85818	8.0447	7.5476	7	7	31.608	1951
Rap1 GTPase-GDP dissociation stimulator 1	P52306-4;P52306;E9PH06;P52306-2;P52306-3;H0Y8M2;H0Y9J0;D6RHH8;D6REZ0;D6RF90;D6RB97;D6RBC6;D6RE95;D6RHZ7	RAP1GDS1	-0.0642026	0.105085	0.0408826	no	-0.0691522	0.105085	0.370154	0.121989	-0.0227584	0.0408827	10	9	10	10	11	8	16.5	15.7	18.6	23.9	22.6	15.7	6.2278e-99	7.9566	7.98141	8.02366	8.19507	8.26604	7.96995	20	20	66.316	2094
Probable ATP-dependent RNA helicase DDX46	Q7L014;D6RJA6;H0Y9U3	DDX46	-0.0640779	0.137775	0.0736969	no	0.234482	-0.090447	0.137775	0.0736969	0.314894	-0.202762	6	4	2	8	2	4	6.9	3.9	2.4	8.1	2.4	3.5	3.5568e-32	7.52369	7.40993	7.06659	7.95546	7.31201	7.29372	13	13	117.36	2769
Prefoldin subunit 4	Q9NQP4;E9PQY2	PFDN4	-0.0638451	-0.209746	-0.273591	no	-0.248413	NaN	-0.171079	-0.124196	NaN	-0.422987	2	1	2	2	1	2	20.1	9	9	20.1	9	20.1	1.9625e-17	7.27091	7.04933	7.18273	7.54484	7.32496	7.29418	2	2	15.314	664
Eukaryotic translation initiation factor 2A	Q9BY44;B4DQ14;F8WAE5;B4DF96;C9IZE1;H7C5Q3;Q9BY44-2;H7C5R5;F8WF18;F8WAT3	EIF2A	-0.0637809	0.551564	0.487783	no	0.559388	0.551564	0.431034	0.496875	0.487783	0.4097	15	8	8	12	13	14	39.3	23.6	21	31.6	33.2	33.2	1.8073e-144	8.10704	8.04056	7.98253	8.27093	8.24893	8.12493	20	20	64.989	3196
High mobility group protein B1;Putative high mobility group protein B1-like 1	Q5T7C4;Q5T7C6;P09429;B2RPK0;Q5T7C0	HMGB1;HMGB1P1	-0.0635575	0.0287784	-0.0347791	no	0.0287784	0.0889451	-0.129613	-0.0347791	0.119526	-0.249627	19	19	19	18	17	16	60.8	60.8	60.8	58.2	60.8	58.2	9.4277e-106	8.90433	9.06438	8.92644	9.18293	9.22008	8.93878	13	9	18.311	1546
Myosin regulatory light chain 12B;Myosin regulatory light chain 12A	O14950;P19105;J3QRS3	MYL12B;MYL12A	-0.0633706	-0.177981	-0.241352	no	-0.164786	-0.177982	-0.37529	-0.241352	-0.168129	-0.407516	9	8	9	8	7	7	54.7	54.7	72.1	54.7	54.7	54.7	2.9326e-142	8.51684	8.70985	8.32742	8.85683	8.75618	8.60195	15	7	19.779	1175
Septin-7	Q16181-2;E7ES33;E7EPK1;Q16181;B4DNE4;G3V1Q4;H0Y3Y4;H0YFF6;F5GZE5;Q5JXL7;F2Z3D3;Q5W161;O43236-5;J3QRT6;J3KSZ7;Q6ZU15;O43236-2;O43236-3;O43236;O43236-4	2007-09-01	-0.0632892	-0.0522768	-0.115566	no	-0.0545012	-0.0522768	-0.033652	-0.115566	-0.0996318	-0.158983	26	21	21	22	22	22	52.3	49.5	46.3	47.2	52.1	48.9	1.5948e-151	8.68088	8.63764	8.68549	8.89945	8.87572	8.69055	22	22	50.58	512
Actin-related protein 2/3 complex subunit 3	O15145;C9JZD1;F8VR50	ARPC3	-0.0629826	-0.0625362	-0.125519	no	-0.0985544	-0.0625362	0.0437499	-0.125519	-0.14496	0.0547669	9	9	7	9	9	9	33.7	33.7	32	41	33.7	33.7	2.0068e-36	8.52905	8.51493	8.39517	8.84028	8.80229	8.62536	8	8	20.546	1188
Serine/arginine-rich splicing factor 7	Q16629-3;Q16629-2;Q16629-4;C9JAB2;Q16629;F8WEA1	SRSF7	-0.0625359	0.466078	0.403542	no	0.601124	0.396042	0.466078	0.403542	0.493297	0.379395	9	7	6	7	6	7	62.1	43.9	48.5	56.8	50.8	49.2	1.1592e-36	8.04937	7.91025	7.91014	8.33104	8.23454	7.99127	9	8	15.257	360
Heterogeneous nuclear ribonucleoprotein U-like protein 2	Q1KMD3;H3BQZ7	HNRNPUL2;hCG_2044799	-0.0625043	-0.206768	-0.269273	no	-0.255199	-0.206768	0.00310507	-0.310689	-0.269273	-0.0543624	19	17	18	16	18	20	29	28.8	30.8	26.4	27	29.7	3.8152e-124	8.57766	8.55121	8.49143	8.67213	8.72298	8.75083	24	24	85.104	2625
Ubiquitin-40S ribosomal protein S27a;Ubiquitin;40S ribosomal protein S27a	P62979	RPS27A	-0.0623906	0.727571	0.66518	no	0.740191	0.683205	0.727571	0.79606	0.66518	0.62988	3	4	3	3	3	4	48.1	48.1	48.1	48.1	48.1	48.1	5.1091e-61	8.28963	8.31942	8.24376	8.55307	8.55217	8.30608	6	2	17.965	2263
Heat shock 70 kDa protein 13	P48723;F5GWS8	HSPA13	-0.0622128	0.438533	0.37632	no	0.471749	0.405318	NaN	0.37632	0.724302	0.357529	2	3	1	4	3	3	4.7	9.1	2.1	10.2	9.1	6.6	6.3288e-23	6.8988	7.13357	6.29332	7.33943	7.42682	7.03084	5	5	51.927	2011
Mitochondrial fission 1 protein	Q9Y3D6	FIS1	-0.0621705	-0.463397	-0.525568	no	NaN	-0.523963	-0.402831	-0.525568	-0.525768	-0.0557509	1	3	2	4	3	3	8.6	23.7	16.4	44.7	34.2	29.6	2.9871e-40	7.11163	7.76707	7.44052	8.00204	7.94211	7.86603	5	5	16.937	3605
UPF0568 protein C14orf166	Q9Y224;G3V4C6;H0YJB9;G3V4E7	C14orf166	-0.0621226	0.00429111	-0.0578315	no	0.107912	-0.0619835	0.00429111	-0.184852	-0.0364681	-0.0578315	8	8	10	10	10	10	29.9	41.4	36.5	38.9	44.7	36.5	3.2025e-101	7.75735	8.43973	8.12733	8.57485	8.66297	8.14662	12	12	28.068	3558
Coatomer subunit zeta-1	P61923;F8VVA7;F8VXB1;F8VUC5;F8W156;F8W651;F8VS17;F8VYZ4;F8VWL5;F8VXR1;F8VYK5;B4DHZ0;B4DDX8	COPZ1	-0.0619637	0.15592	0.093956	no	0.0714971	0.15592	0.252174	0.0364815	0.142465	0.093956	3	4	4	3	3	3	29.4	35	35	27.1	27.1	29.4	1.1575e-35	8.01431	8.18752	8.01271	8.02485	8.21956	8.05365	4	4	20.198	764
Golgi resident protein GCP60	Q9H3P7	ACBD3	-0.0617863	-0.0654344	-0.127221	no	-0.307079	-0.0654344	-0.0404014	NaN	0.128945	-0.383386	3	3	2	1	4	3	10.4	10	7	4.2	13.3	7.6	8.0205e-61	8.26783	7.22251	7.00894	7.19262	7.41253	8.28616	8	8	60.593	3258
Eukaryotic translation initiation factor 1;Eukaryotic translation initiation factor 1b	P41567;K7EM18;O60739;K7EQP2	EIF1;EIF1B	-0.0617812	0.807477	0.745696	no	0.769969	0.926098	0.807477	0.923359	0.745696	0.690288	7	7	8	7	7	6	76.1	74.3	64.6	76.1	63.7	63.7	6.7231e-90	8.06662	8.11783	7.97097	8.4188	8.15788	7.9153	8	8	12.732	1068
Matrix metalloproteinase-14	P50281;F8W1B7;Q9Y5R2;P51511	MMP14	-0.0617062	0.212283	0.150577	no	0.212283	0.263231	0.204649	0.0492628	0.432552	0.150577	7	12	9	13	11	12	13.7	22.7	15.1	23.7	20.3	22.7	9.2433e-88	7.82188	8.10006	7.99876	8.3258	8.34242	8.13136	16	16	65.893	2055
Regulator of chromosome condensation	P18754;P18754-2;C9JW69;C9JRH2;C9JMJ4;C9J3R0;C9JQZ4;H7C497	RCC1	-0.0616666	0.290745	0.229078	no	0.343055	0.290745	0.285442	0.347931	0.229078	0.11879	10	7	8	9	8	9	25.2	21.4	30.6	27.3	25.7	21.6	1.1653e-66	7.97611	7.86571	7.89077	8.19871	8.13443	7.93139	12	12	44.969	1701
Kinesin-1 heavy chain	P33176;Q12840;J3KNA1;C9JWB9	KIF5B	-0.0613409	0.0498452	-0.0114957	no	0.0748207	0.0498452	0.0187904	0.00991641	-0.0809306	-0.0114957	24	27	27	31	28	25	38.6	40.7	42.1	44.1	44.1	40.8	9.4757e-276	8.36088	8.50728	8.52634	8.71648	8.75288	8.51751	47	37	109.68	1873
U3 small nucleolar RNA-associated protein 14 homolog A	Q9BVJ6;F8WD00;Q9BVJ6-3;Q9BVJ6-2;Q5TAP6	UTP14A	-0.0612888	0.775818	0.714529	no	1.02859	0.523048	NaN	NaN	0.792307	0.63675	2	3	0	1	3	3	3.6	4.3	0	1.4	7.8	5.3	1.1169e-22	6.69484	6.94323	NaN	6.48316	7.08849	6.89655	6	6	87.977	3172
Cytochrome c oxidase subunit 4 isoform 1, mitochondrial	P13073;H3BN72;H3BNV9;Q86WV2;H3BPG0;H3BNI5	COX4I1	-0.0610583	-0.277509	-0.338567	no	-0.243303	-0.277509	-0.405992	-0.291604	-0.348232	-0.338567	9	11	9	10	11	8	37.3	43.2	42.6	43.2	37.3	37.3	2.2245e-44	8.27263	8.43238	8.37725	8.6853	8.59419	8.28153	9	9	19.576	1612
Scavenger receptor class B member 1	Q8WTV0-4;B7ZKQ9;F8W8N0;Q8WTV0-2;B3KW46;B4DZ71;Q8WTV0;Q8WTV0-3;F5H4X0;F5H5E8	SCARB1	-0.0609427	-0.0892269	-0.15017	no	-0.088413	-0.0892269	-0.373954	-0.15017	0.181149	-0.301354	5	3	4	3	3	2	11.2	7	9.1	9.1	7	5.1	2.383e-20	7.53704	7.39839	7.44903	7.50934	7.63569	7.2745	6	6	53.579	143
Acetyl-CoA acetyltransferase, cytosolic	Q9BWD1;B7Z233	ACAT2	-0.0608307	0.354667	0.293836	no	0.354667	0.512555	-0.0224744	0.293836	0.490639	0.138934	11	13	7	11	12	10	41.3	50.1	26.2	37.8	37.8	32	2.0201e-76	8.4179	8.31465	7.92681	8.44143	8.38494	8.19934	13	13	41.35	3178
Calcitonin gene-related peptide type 1 receptor	Q16602;E7EN01	CALCRL	-0.0605224	0.020121	-0.0404014	no	0.503527	0.020121	-0.028852	0.00140012	-0.298424	-0.0404014	3	2	2	2	2	2	9.1	6.7	6.7	6.7	6.7	6.7	1.3263e-25	7.41115	7.223	7.14205	7.29444	7.42118	7.33594	3	3	52.929	2612
Tripeptidyl-peptidase 2	P29144;Q5VZU9	TPP2	-0.0603114	-0.0070519	-0.0673633	no	-0.0070519	-0.103128	0.166017	-0.0673633	-0.201885	0.0509956	13	12	9	13	9	14	13.5	13.9	10.2	13.2	8.2	13.2	6.9856e-103	8.00762	7.88316	7.74032	8.05827	7.94097	8.00052	26	26	138.35	1814
Cytochrome c-type heme lyase	P53701	HCCS	-0.0600123	0.386167	0.326154	no	NaN	0.460648	0.311685	0.326154	0.685385	0.194889	1	3	2	4	2	2	6.3	12.7	6.3	19.4	10.1	9	2.6305e-14	7.04056	7.24418	6.879	7.41365	7.37831	7.05907	4	4	30.601	2116
Histone-binding protein RBBP4	Q09028-3;Q09028;Q09028-2;Q09028-4;H0YCT5;H0YF10;H0YDK2;B4DRT0;H0YEU5;E9PNS6;E9PNS2;C9JPP3;E9PIC4;C9JAJ9;E9PND5	RBBP4	-0.0598363	0.262607	0.202771	no	0.211916	0.297644	0.262607	0.390529	0.202771	0.188825	8	4	5	6	5	6	44.1	24.9	25.6	41	41.5	40.5	1.8968e-58	8.03088	7.87905	7.97115	8.14032	8.3063	8.08012	15	9	46.158	2387
Annexin;Annexin A11	B4DVE7;P50995;H0Y6E1;E5RIN3	ANXA11	-0.059701	-0.156785	-0.216486	no	-0.156785	-0.299831	-0.10916	-0.216486	-0.332278	0.0556513	13	11	12	14	12	16	32.6	32	26.3	29.7	33.5	37.1	4.7151e-82	8.11247	8.03189	7.99312	8.27914	8.22027	8.21099	16	15	51.242	230
Cytoplasmic tyrosine-protein kinase BMX	P51813;Q08881	BMX	-0.0596639	-0.26111	-0.320773	no	-0.26111	-0.467801	-0.167615	-0.601316	-0.316146	-0.320773	5	7	6	4	8	6	9.6	12	8.4	4.6	15	9.6	7.0893e-39	7.56787	7.66257	7.6215	7.27669	7.92237	7.60097	14	14	78.01	2088
Nucleolar GTP-binding protein 1	Q9BZE4;B7Z7A3;B4DY13;Q5T3R7	GTPBP4	-0.0596461	0.851079	0.791433	no	0.904791	0.851079	0.598654	0.791433	0.806443	0.510334	11	11	4	11	10	10	19.1	19.9	7.7	18	17	15.8	1.2802e-64	7.87559	8.09733	7.60377	8.10411	8.04395	7.90186	17	17	73.964	3206
Protein SET	Q01105-2;Q01105-3;Q5VXV2;Q01105	SET	-0.059402	0.342104	0.282702	no	0.342104	0.384301	0.224553	0.282702	0.344135	0.162089	16	14	15	16	16	15	47.7	33.6	47.7	47.7	47.7	47.7	1.2747e-286	9.09356	8.87865	9.12733	9.38659	9.35752	9.20047	11	11	32.103	2331
Nucleolar protein 58	Q9Y2X3;H7BZ72;F8WED0	NOP58	-0.0593781	0.513667	0.454288	no	0.54789	0.513667	0.340934	0.454289	0.516553	0.262452	16	12	12	12	11	11	27.4	27.6	29.1	31.8	25.7	24.4	3.8186e-99	8.1395	8.1038	8.0408	8.36314	8.31368	8.07591	21	21	59.578	3583
26S protease regulatory subunit 10B	P62333;H0YJC0;H0YJS8;H0YJX2;H0YJE9;H0YJT1;H0YJD2;H0YJY8	PSMC6	-0.0592882	0.029588	-0.0297002	no	0.029588	-0.0199154	0.0397702	-0.0350609	-0.024887	-0.0297002	11	14	15	16	15	16	33.4	46.8	46.8	53.7	42.9	46.3	9.2085e-113	8.23457	8.29135	8.51456	8.67185	8.65424	8.47894	20	20	44.172	2233
Protein flightless-1 homolog	Q13045;J3QLG3;Q13045-2;J3KS54;J3QQQ2;J3QQU5;J3QLR6;K7EQZ7;J3KT47;J3KS39;K7EP37;K7EP27	FLII	-0.0592752	0.388525	0.32925	no	0.416346	0.35801	0.388525	0.32925	0.347454	0.303953	13	13	17	12	16	16	11.9	12.8	16.1	11	16	13.8	3.8879e-128	7.90923	7.98139	8.11146	8.20898	8.35995	8.04712	26	26	144.75	2417
Protein NDRG1	Q92597;Q92597-3;E9PDL6;Q92597-2;E7ESM1;E5RJY1;E5RIR1;E5RGM5;E5RIV1;E5RIM2;E5RJ98;E5RG99;E5RI76;E5RH82;E5RK17	NDRG1	-0.0588527	-0.239923	-0.298776	no	NaN	-0.352081	-0.127765	-0.460271	-0.298776	-0.121546	1	3	3	3	3	3	4.1	17.8	18.3	17.8	11.9	17.8	5.7327e-24	6.6978	7.52082	7.47625	7.60406	7.43661	7.64471	6	6	42.835	2954
Aldose reductase	P15121;E9PCX2;E9PEF9;C9JRZ8-2;C9JRZ8	AKR1B1	-0.058722	-0.425674	-0.484396	no	-0.483364	-0.425674	-0.191563	-0.518031	-0.484396	-0.155749	16	15	15	16	17	14	61.4	50.3	50.3	63	57.9	52.5	5.4608e-104	8.65991	8.67425	8.71955	8.97376	9.00113	8.7208	18	18	35.853	1640
Ras GTPase-activating protein-binding protein 2	Q9UN86-2;Q9UN86;D6RAC7;D6RB17;D6RGJ4;D6RBM9;D6REX8;D6RBR0;D6RE13;D6RBW8;D6R9X5;D6R9A4	G3BP2	-0.0586375	0.550655	0.492018	no	1.15261	0.550655	0.253206	0.643721	0.492018	0.288787	5	7	6	7	9	8	18.5	21.8	17.4	19.8	24.7	19.2	3.159e-44	7.73395	8.05755	7.97297	8.26965	8.34961	8.158	13	12	50.817	3536
T-complex protein 1 subunit beta	P78371;P78371-2;F5GWF6;F8VQ14	CCT2	-0.0584089	0.110137	0.0517282	no	0.15242	0.0455505	0.110137	0.153912	0.0517282	0.0255881	38	36	32	39	37	36	61.9	62.8	56.8	67.1	61.5	60.6	1.1015e-270	9.05142	9.08973	8.99419	9.298	9.2852	9.06382	32	32	57.488	2296
Catenin beta-1	P35222;B4DGU4;P35222-2;E7EMJ5;E9PDF9;E7EV28;C9IZ65	CTNNB1	-0.0583937	0.0188342	-0.0395595	no	-0.0289935	0.0188342	0.0341604	-0.0575542	-0.0395595	-0.0190613	17	21	20	22	19	19	32.3	39.8	39.3	40.7	38.7	39.3	3.6022e-200	8.39697	8.50429	8.45582	8.76596	8.68887	8.54236	30	25	85.496	1881
Lysophospholipid acyltransferase 7	Q96N66;Q96N66-3;Q96N66-2;H7C2M4;C9J4E9;A9C4B8;M0R1Z5	MBOAT7	-0.0580536	-0.0531114	-0.111165	no	-0.132774	-0.0531114	0.0138876	-0.111165	-0.148609	-0.00100955	5	5	6	5	5	5	13.8	13.8	16.3	12.7	13.8	13.8	8.6278e-49	7.84022	7.8595	7.87533	8.09513	8.10806	7.95468	6	6	52.764	3064
Pre-mRNA-splicing factor SPF27	O75934	BCAS2	-0.0577762	0.337375	0.279599	no	0.337375	0.430859	0.262296	0.17454	0.281334	0.279599	6	5	4	3	5	3	33.8	36	23.1	16	35.6	21.8	1.0206e-63	7.67978	7.56948	7.29951	7.62966	7.90159	7.24269	9	9	26.131	1340
Neuroblast differentiation-associated protein AHNAK	Q09666;E9PLZ1;E9PJZ0;E9PKR9;E9PJC6;E9PLK4;Q09666-2;E9PQE3;P48552	AHNAK	-0.057698	0.284107	0.226409	no	0.169988	0.284107	0.355775	0.138457	0.226409	0.371068	263	284	279	266	260	267	62.9	66.8	63.8	63.7	62.4	64.5	0	9.899	9.93646	9.91567	10.0889	10.1355	9.99796	277	276	629.09	2389
Long-chain-fatty-acid--CoA ligase 3	O95573;H7C260;F5GWH2;H7BYZ7;F5H062;C9JC11	ACSL3	-0.0576466	0.239123	0.181477	no	0.282509	0.211999	0.239123	0.240179	0.181477	-0.0258793	17	12	10	17	11	15	35.7	25.1	19.3	36.8	23.3	28.5	1.6197e-142	8.13849	8.07262	7.95258	8.33403	8.29017	8.07368	26	25	80.419	1400
Heterogeneous nuclear ribonucleoprotein D-like	O14979-3;O14979-2;O14979	HNRPDL	-0.0574284	0.778135	0.720707	no	0.932499	0.778135	0.526057	0.860897	0.720707	0.474733	6	7	6	8	9	8	31.6	34.8	31.1	27.9	34.8	31.6	1.0829e-52	7.90564	8.09646	8.00035	8.36061	8.35349	8.01385	9	8	27.191	1178
Histone H3;Histone H3.3	K7EK07;P84243	H3F3B;H3F3A	-0.0574269	-0.0825664	-0.139993	no	-0.234869	-0.0825664	-0.067914	-0.139993	-0.0059029	-0.375067	3	4	2	2	2	2	47.7	47.7	42.4	47.7	47.7	42.4	1.0385e-38	8.7783	8.51667	8.88911	9.03778	9.08973	9.05964	7	1	14.914	1063
WD repeat-containing protein 36	Q8NI36;D6R922;D6RFM8	WDR36	-0.0574129	0.761384	0.703971	no	0.761384	0.828153	0.295004	0.703971	0.687497	0.886353	6	4	7	5	6	5	8.6	5.7	9	6.7	8.1	6.7	7.937e-50	7.49259	7.25455	7.42839	7.48171	7.71697	7.39804	11	11	105.32	2890
Eukaryotic peptide chain release factor GTP-binding subunit ERF3A	P15170-2;J3KQG6;P15170;H3BR35;Q8IYD1;H3BSV8	GSPT1	-0.0573728	0.354538	0.297165	no	0.408244	0.354538	0.28766	0.297165	0.425927	0.230753	17	17	20	20	17	19	30	30.3	33.6	35.8	32.2	30	4.6974e-119	8.62744	8.58397	8.53011	8.82921	8.78975	8.64396	22	22	68.6	1018
Aspartate aminotransferase, cytoplasmic;Aspartate aminotransferase	P17174;B7Z7E9	GOT1	-0.0570151	-0.177854	-0.234869	no	-0.217975	-0.177854	0.000331888	-0.293488	-0.0959919	-0.234869	10	10	10	10	10	11	32.2	38.5	32.9	32.9	33.7	37	7.2855e-86	8.07679	8.12885	8.16212	8.19058	8.24569	8.23388	14	14	46.247	1675
Ras-related protein Rab-7a	P51149;C9J592;C9J8S3;C9IZZ0;C9J4V0;C9J4S4;C9J7D1	RAB7A	-0.0568427	0.294349	0.237507	no	0.077726	0.294349	0.363438	0.0796153	0.309771	0.237507	14	17	15	15	17	14	70	80.2	67.1	73.4	72.5	62.8	5.2663e-116	8.67891	8.62292	8.5276	8.88681	8.88628	8.67085	15	15	23.489	2073
Splicing factor 3A subunit 2	Q15428;K7EP23;K7EMT0;K7EKV8	SF3A2	-0.056712	0.420299	0.363586	no	0.711323	0.420298	0.348298	0.397011	0.363586	0.211999	6	5	3	8	7	7	15.9	16.6	8.8	23.9	16.2	18.3	4.396e-45	7.59229	7.6583	7.21125	8.1172	8.02576	7.84691	12	12	49.255	2576
Synaptobrevin homolog YKT6	O15498;B4DR94;H7C3K7	YKT6	-0.0565536	0.259806	0.203253	no	0.127431	0.259806	0.896469	0.114863	0.233227	0.203253	6	4	5	6	5	5	36.4	16.7	33.3	33.3	23.2	25.3	4.7898e-31	7.61125	7.60532	7.59689	8.05316	7.95809	7.6903	9	9	22.417	1208
Double-stranded RNA-binding protein Staufen homolog 1	Q5JW30;O95793-2;O95793;O95793-3;Q5JW28	STAU1	-0.0564288	0.422598	0.366169	no	0.519052	0.422598	0.252037	0.331409	0.44546	0.366169	4	4	7	6	4	6	13.6	19	26.7	19.6	14.4	22.1	2.7123e-68	7.39461	7.39145	7.76044	7.81129	7.69706	7.63851	13	12	54.708	1407
NADH dehydrogenase [ubiquinone] 1 alpha subcomplex subunit 4	O00483	NDUFA4	-0.0563573	-0.378844	-0.435202	no	-0.317999	-0.391328	-0.378845	-0.214	-0.635801	-0.435202	2	2	3	3	3	4	34.6	34.6	34.6	37	32.1	46.9	3.4858e-15	7.54437	7.39356	7.43691	7.8834	7.96203	7.80718	5	5	9.3697	1137
Pirin	O00625	PIR	-0.0563459	-1.05582	-1.11217	no	-1.00295	-1.24926	-1.05582	-1.11217	-1.17792	-1.0644	6	6	7	7	9	7	25.9	32.1	37.6	29	44.1	41	9.4243e-52	8.29319	8.37219	8.45903	8.47481	8.64315	8.53342	10	10	32.113	1148
Protein arginine N-methyltransferase 1	Q99873-4;Q99873-3;Q99873-2;Q99873;H7C2I1;E9PKG1;E9PIX6;E9PQ98;H0YDE4;E9PNR9;E9PMW9;E9PI83;Q9NR22-2;Q9NR22;E9PMZ2	PRMT1	-0.0563113	0.490578	0.434266	no	0.501647	0.490578	0.347215	0.376152	0.493703	0.434266	20	20	19	20	20	15	56.7	46.7	55.2	47.6	59.8	43.1	5.3861e-130	8.52385	8.60047	8.54107	8.7999	8.74955	8.45588	21	21	40.548	3122
Nuclear pore complex protein Nup205	Q92621;F2Z2D0;F8WCW4	NUP205	-0.0562567	0.182475	0.126218	no	0.19851	0.182475	-0.233888	0.199603	0.126218	-0.113434	11	11	8	6	10	8	6.9	7.7	5.6	4.2	6.1	6.3	9.5395e-75	7.78643	7.82792	7.71119	7.78039	7.97631	7.92985	20	20	227.92	2959
Caprin-1	Q14444-2;Q14444;G3V153;E9PLA9;E9PP31	CAPRIN1	-0.0562181	0.655899	0.599681	no	0.655899	0.543783	0.72934	0.668364	0.572802	0.599681	19	13	16	15	14	17	30.8	25.9	29.4	24.5	22.9	25.5	6.8465e-79	8.62125	8.47699	8.60797	8.72076	8.63727	8.58005	18	18	76.861	2507
5-nucleotidase domain-containing protein 2	E9PAL9;Q9H857-2;Q9H857;C9JTZ6;Q9H857-4;Q9H857-3;H7C519;C9J036;H7C4G8	NT5DC2	-0.0560623	-0.341303	-0.397365	no	-0.204892	-0.341303	-0.441696	-0.397365	-0.410233	-0.0897694	4	4	5	4	5	6	9.3	7.4	11.7	7.7	11	15.4	8.6978e-34	7.09244	7.18333	7.23206	7.46273	7.57822	7.47178	8	8	64.144	579
CD99 antigen	P14209;P14209-3;P14209-2;A8MQT7	CD99	-0.0560225	0.0746081	0.0185856	no	0.152324	0.0746081	-0.00129785	-0.231924	0.0185856	0.036511	2	3	2	2	2	2	29.7	29.7	45.4	48.1	48.1	48.1	1.7194e-60	7.44351	7.85426	7.39876	7.81319	8.08322	7.47982	5	2	18.848	1626
Plastin-3	P13797;B4DGB4;B7Z6M1;F8W8D8;B4DI60;H7C4N2;P13796;Q5TBN3;Q14651;C9JAM8;F2Z2Z9	PLS3	-0.0550612	-0.0757379	-0.130799	no	-0.0757379	-0.0366087	-0.160017	-0.130799	-0.103397	-0.252779	43	42	45	47	48	43	61.6	62.1	67.6	65.7	67.1	69.2	0	9.37989	9.32259	9.30694	9.58386	9.60875	9.47241	40	40	70.81	1619
Non-specific lipid-transfer protein	P22307-4;A6NM69;C9JC79;P22307;E1B6W5;P22307-2;H0YF61;H0YCB0;P22307-3;E9PLD1	SCP2	-0.0549498	-0.457227	-0.512176	no	-0.561302	-0.457227	-0.389897	-0.520246	-0.512176	-0.41045	10	10	9	7	11	10	19.5	19.5	17.6	17.4	23.4	19.5	5.0598e-60	8.31746	8.38048	8.32834	8.44439	8.59659	8.45956	10	10	50.341	53
Ubiquitin-conjugating enzyme E2 E1;Ubiquitin-conjugating enzyme E2 E2;Ubiquitin-conjugating enzyme E2 E3	C9J2P0;H7C061;P51965-2;K4DI90;P51965;Q96LR5;Q969T4;C9J180	UBE2E1;UBE2E2;UBE2E3	-0.0548566	0.25635	0.201493	no	0.253601	0.259098	NaN	0.171125	0.201493	0.476659	2	2	1	2	2	2	12.9	12.9	7.5	12.9	12.9	12.9	3.3412e-07	7.38324	7.44598	6.95485	7.54745	7.60344	7.44217	2	2	16.21	343
Vesicle-fusing ATPase	I3L0N3;P46459;B4DFA2;I3L0L3;I3L2G1;K7EQD6;I3L338;I3L4Q9	NSF	-0.0547848	0.0575719	0.00278704	no	0.0575719	-0.0160683	0.260238	0.00278704	-0.0163536	0.303739	8	5	8	8	13	10	11.2	10.4	11.1	13.7	20.4	16.4	4.1644e-73	7.71765	7.61592	7.72582	7.95628	8.16265	7.99599	20	20	82.091	975
Kinesin light chain 1	G5E9S8;Q07866-8;G3V2E7;Q07866-2;Q07866-3;Q07866;F8W6L3;Q07866-7;G3V3H3;Q07866-5;Q07866-10;Q07866-6;G3V5R9;Q07866-4;Q07866-9;E7EVH7;G3V2P7;A8MZ87;H0YJU9;H0YJL0;H0YJT3;H0YG16;B4DME9;Q9NSK0;Q9NSK0-3;H7C4M1;H0YGB8;C9JZE5;C9J8T5;Q9NSK0-4;K7EL76;Q6P597-2;Q6P597;Q6P597-3	KLC1	-0.0547572	0.0693004	0.0145433	no	-0.0229005	0.132926	0.0693005	-0.00417774	0.0145433	0.0441963	8	10	12	4	11	9	25.1	29.1	32.4	21.5	33.9	29	6.6665e-114	7.95694	8.10792	8.10796	7.95901	8.28549	8.03354	20	14	62.506	560
Quinone oxidoreductase	Q08257;A6NP24;Q08257-3;Q08257-2;C9JH92	CRYZ	-0.0547134	-0.342213	-0.396927	no	-0.260508	-0.562767	-0.342213	-0.396927	-0.419539	-0.328147	6	8	7	5	4	6	27.4	31	28.9	25.8	17.6	24.6	8.9932e-55	7.67209	7.83858	7.82003	7.86632	7.81213	7.80814	9	9	35.206	2376
Secernin-1	Q12765;Q12765-2;Q12765-3;C9K052;B4DIV7;B8ZZP4;C9J7U9	SCRN1	-0.0546982	-0.380397	-0.435095	no	-0.380397	-0.468323	-0.225152	-0.435095	-0.521955	-0.148088	5	8	6	4	7	6	12.8	17.1	15	8.2	17.6	14.7	7.9648e-38	7.5971	7.8543	7.75444	7.53377	8.08668	7.81848	9	9	46.382	2396
NEDD8-conjugating enzyme Ubc12	P61081;M0QX69;M0QYI6	UBE2M	-0.0545467	-0.110497	-0.165044	no	-0.110497	-0.29772	-0.0268709	-0.190804	-0.165044	-0.101247	4	6	4	5	6	5	30.6	31.7	20.8	31.7	31.7	31.1	7.8372e-35	7.7552	7.85274	7.61662	8.0498	8.18997	7.94846	7	7	20.9	2179
Hematological and neurological expressed 1-like protein	Q9H910;B4DLH4;H3BU16;Q9H910-2;A6NGP5;H3BMV3;H3BMT0;H3BTV5;H3BMM8;B4E1P3;H3BS08	HN1L	-0.0545185	0.190009	0.135491	no	0.33428	0.172685	0.190009	0.423662	0.135491	0.0980732	5	3	2	4	5	4	36.8	23.7	14.7	31.1	37.4	29.5	4.7652e-32	7.60114	7.59897	7.49617	7.84638	7.94366	7.5636	6	6	20.063	183
39S ribosomal protein L13, mitochondrial	Q9BYD1;E5RJI7;E5RFI2	MRPL13	-0.0541227	0.0200479	-0.0340748	no	0.362733	0.0200479	-0.0583858	0.0421299	-0.343465	-0.0340748	4	2	2	3	3	3	25.8	12.9	12.9	18	18	21.3	1.0214e-16	7.44691	7.02576	6.7919	7.22575	7.05907	7.36814	5	5	20.692	3199
DAZ-associated protein 1	K7EQ02;Q96EP5-2;Q96EP5;K7EJ88	DAZAP1	-0.0541155	-0.129085	-0.183201	no	-0.145612	-0.129085	-0.122607	-0.183201	0.179956	-0.316841	6	5	5	3	4	4	36	27.6	31.1	20.9	25.8	24.4	1.1515e-32	7.88199	7.87139	7.82521	7.80976	8.05835	7.72558	6	6	24.805	1078
60S acidic ribosomal protein P2	P05387;H0YDD8	RPLP2	-0.0538944	0.876678	0.822784	no	0.924454	0.876678	0.739276	0.86986	0.822784	0.670543	8	8	9	8	8	9	49.6	76.5	78.3	49.6	49.6	78.3	2.7969e-47	8.8839	8.8337	8.81614	9.06089	9.11167	8.91293	6	6	11.665	1478
EH domain-containing protein 2	Q9NZN4;B4DNU6	EHD2	-0.0538426	0.143739	0.0898967	no	0.128251	0.143739	0.160347	0.0898967	0.131392	-0.0485152	22	28	28	25	23	19	45.9	62.6	55.2	51.9	48.1	43.1	8.6411e-163	8.82771	8.89839	8.81105	8.99435	9.02301	8.82605	30	26	61.161	3418
Tyrosine-protein phosphatase non-receptor type 12	Q05209;Q05209-2;E9PBR5;H0YC15;C9J1X8;F8WB51;H3BM04	PTPN12	-0.0531057	0.128139	0.0750337	no	NaN	0.0381841	0.218095	0.231938	-0.00748264	0.0750337	1	2	2	3	4	4	1.7	2.9	2.7	4.1	4.9	6	2.7268e-32	5.8252	6.67371	6.78214	7.23416	7.45855	7.26162	7	7	88.105	2359
Thioredoxin domain-containing protein 5	Q86UY0;Q8NBS9;Q8NBS9-2	TXNDC5	-0.0530297	-1.04397	-1.097	no	-1.18345	-0.951961	-1.04397	-1.2587	-0.99458	-1.097	31	32	35	37	34	34	70.6	72.5	78.9	71.1	64.7	71.1	6.4324e-194	9.46491	9.53176	9.46792	9.78359	9.74662	9.57917	26	26	40.369	2805
RNA-binding motif protein, X chromosome;RNA-binding motif protein, X chromosome, N-terminally processed;RNA binding motif protein, X-linked-like-1	P38159;P38159-2;H0Y6E7;H3BT71;Q96E39;B3KRG5;H3BUY5;H3BR27;P38159-3;H3BNC1;Q8N7X1	RBMX;RBMXL1	-0.0529704	0.198113	0.145143	no	0.282246	0.198113	0.176838	0.145143	0.170086	0.107213	17	16	17	15	17	13	44	42.7	45.8	44	45.5	34	7.6773e-90	8.59659	8.55139	8.57386	8.76051	8.84405	8.45719	20	17	42.331	1918
Zinc finger CCCH-type antiviral protein 1	Q7Z2W4;C9J6P4;Q7Z2W4-2;Q7Z2W4-3;Q7Z2W4-4;H7C5K1;Q7Z2W4-5	ZC3HAV1	-0.0529151	0.251144	0.198229	no	0.251144	0.0583528	0.446403	0.293483	0.091556	0.198229	8	4	9	6	9	11	13.4	6.8	14	9.5	14	17	1.642e-107	7.60542	7.42783	7.62406	7.7174	7.93753	7.88935	23	23	101.43	351
Band 4.1-like protein 2	O43491;E9PK52;E9PPD9;E9PHY5;O43491-2;E9PII3;O43491-3;H0Y5B0;E9PMG5;E9PMV8;Q6R5J7;E9PQD2;E9PJP4;E9PQN0;E9PRG1;E9PIG0;Q6ZSX4;E9PN54	EPB41L2	-0.0528747	0.295783	0.242908	no	0.376171	0.295783	0.0307224	0.47319	0.242908	0.155887	6	4	3	3	5	6	8.2	4.8	4.7	5.5	7.4	7.9	3.01e-40	7.40932	7.22287	6.97137	7.34029	7.62325	7.49347	12	9	112.59	1228
Mesencephalic astrocyte-derived neurotrophic factor	P55145;H7C2D6	MANF	-0.0526748	-0.0612924	-0.113967	no	-0.0612924	-0.149389	0.0380804	-0.192447	-0.102725	-0.113967	9	8	10	9	8	9	46.2	38.5	46.2	46.2	38.5	37.9	3.6272e-44	8.30125	8.25729	8.36614	8.65615	8.51216	8.37146	9	9	20.7	2133
DNA damage-binding protein 1	Q16531;F5GY55;B4DG00;F5H581;F5H775;F5H2L3;F5H4N9;F5H6C5;F5H238;F5GWI0;F5GZY8;F5H7A0;F5H0Y5;F5GYG8;F8WF81;F5GZ34;F5H198	DDB1	-0.0526723	-0.1125	-0.165172	no	-0.110497	-0.162339	-0.1125	-0.165172	-0.184471	-0.0807941	22	25	25	30	29	30	17.7	26.3	23.7	27.6	29.8	29.6	1.4793e-132	8.46538	8.50432	8.45855	8.77049	8.79888	8.63296	40	40	126.97	2605
Ras-related protein Rab-2A;Ras-related protein Rab-2B	P61019;P61019-2;E9PKL7;Q8WUD1;H7C125;H0YD31;E9PE37;H0YDL5;Q6PIK3	RAB2A;RAB2B	-0.0524407	-0.206018	-0.258459	no	-0.303927	-0.170951	-0.206018	-0.258459	-0.197991	-0.268315	11	12	12	12	13	15	62.7	57.1	59.4	61.3	62.7	70.8	3.2868e-90	8.21072	8.2572	8.26171	8.46613	8.56171	8.35948	15	15	23.545	2175
Prostaglandin reductase 1	Q14914;Q14914-2;Q5JVP3;F2Z3J9;Q5JVP2;F6XGT7	PTGR1	-0.0521421	-0.974162	-1.0263	no	-1.11157	-0.974162	-0.57628	-1.32717	-1.0263	-0.556405	7	10	10	8	12	10	20.7	31.6	28.9	34	40.4	40.4	9.6157e-72	7.96627	8.26399	8.29044	8.34104	8.48707	8.41526	12	12	35.869	2527
Cytochrome b-c1 complex subunit 1, mitochondrial	P31930	UQCRC1	-0.0520986	-0.393416	-0.445515	no	-0.393416	-0.489646	-0.378401	-0.445515	-0.40621	-0.446256	17	15	15	18	18	17	38.3	35.6	37.3	39.6	39.6	43.3	1.3403e-119	8.35349	8.36988	8.38306	8.61822	8.65197	8.46854	17	17	52.645	1859
Transformer-2 protein homolog beta	P62995-3;P62995;H7BXF3;H7C2L4	TRA2B	-0.0520329	0.344685	0.292652	no	0.344685	0.407976	0.27127	0.100438	0.330955	0.292652	9	11	11	9	10	11	36.7	54.8	46.3	34.6	44.1	43.1	4.6109e-41	8.13997	8.24561	8.15097	8.38929	8.46249	8.1724	11	10	21.935	2266
SWI/SNF-related matrix-associated actin-dependent regulator of chromatin subfamily A member 5	O60264	SMARCA5	-0.0519375	0.567211	0.515274	no	0.630439	0.567212	0.471189	0.515274	0.376246	0.538094	10	5	8	11	6	6	13.9	9.3	12.5	20.2	11.6	9.8	2.8005e-113	7.74661	7.41286	7.63214	8.03945	7.62903	7.74816	26	17	121.9	1259
Ubiquitin carboxyl-terminal hydrolase 14;Ubiquitin carboxyl-terminal hydrolase	J3QRZ5;P54578;A6NJA2;B7Z4N8;J3QQT6;J3KS55	USP14	-0.0517654	-0.148739	-0.200504	no	-0.148739	-0.158596	-0.086512	-0.181166	-0.200504	-0.25411	14	16	14	16	14	12	36.4	39.4	38.8	43.8	33.6	33.6	2.8721e-113	8.11062	8.23045	8.17026	8.41554	8.394	8.19689	21	20	52.385	1048
Nucleoprotein TPR	P12270;Q5SWX9	TPR	-0.0515403	0.0728468	0.0213065	no	0.113817	0.0520871	0.0728468	0.0213065	0.0329495	-0.166587	22	31	18	28	22	27	11.6	15.8	10.2	15.1	12	13.8	1.3529e-200	8.2994	8.31414	8.05346	8.55191	8.44074	8.40526	49	49	267.29	1606
Calpain small subunit 1	P04632;K7ELJ7;K7EKD8;K7EIV0;K7EP80;K7EM73;K7ES82;K7EK10;K7EMQ1;K7ES78;Q96L46	CAPNS1	-0.0510613	-0.103263	-0.154324	no	-0.0641931	-0.103263	-0.153157	-0.192194	-0.0993626	-0.154324	11	13	13	10	9	11	48.9	66.4	67.9	55.6	37.7	62.3	1.5968e-68	8.77856	8.78319	8.84016	8.9452	8.86231	8.86082	13	13	28.315	1460
Glyoxalase domain-containing protein 4	Q9HC38-2;Q9HC38;B7Z403;I3L3Q4;Q9HC38-3;I3L1F4;I3L1I0;I3NI27;I3NI24;I3L2C2;I3L277	GLOD4	-0.0510406	-0.111298	-0.162339	no	-0.100709	-0.111298	-0.162983	-0.159758	-0.212134	-0.162339	8	8	10	8	8	7	29.9	27.2	34.9	28.2	27.5	30.2	5.6937e-47	8.11394	8.12943	8.16406	8.2448	8.28274	8.04887	13	13	33.232	3302
Prefoldin subunit 6	O15212;A2AB88	PFDN6	-0.0506227	0.0987217	0.048099	no	0.127526	-0.0791562	0.0987217	-0.143655	0.048099	0.0752767	4	6	5	4	7	3	32.6	49.6	38.8	31	49.6	26.4	2.2622e-46	7.47095	7.76625	7.74579	7.69326	8.06833	7.33967	6	6	14.582	1191
Proteasome subunit alpha type-5	P28066;P28066-2	PSMA5	-0.0506072	-0.0709388	-0.121546	no	-0.0709388	-0.202512	-0.0687396	-0.145612	-0.121546	-0.0343565	13	13	11	14	13	11	57.3	55.2	55.2	57.3	55.2	55.2	3.1884e-93	8.50584	8.59395	8.4769	8.81842	8.79255	8.60306	11	11	26.411	1806
CDK5 regulatory subunit-associated protein 3	Q96JB5;F5H3I5;J3QQY1;Q96JB5-2;J3KRI2;J3KRK4;J3QL86;J3KS63;J3QS62;Q96JB5-3;J3QL95;J3QRM1	CDK5RAP3	-0.0504585	0.0978117	0.0473533	no	0.0369847	NaN	0.158639	0.0473533	-0.787182	0.113629	3	0	2	4	3	2	6.1	1.4	4.3	6.7	6.5	3.8	8.978e-16	7.08657	NaN	7.12097	7.30166	7.29835	6.80238	6	6	56.92	3055
Coatomer subunit beta	P53618;E9PP73;E9PP63;E9PKQ1	COPB1	-0.0499837	0.13204	0.0820566	no	-0.0170666	0.13204	0.204798	-0.00662128	0.0820566	0.242738	27	29	28	31	28	33	38	38.2	34.6	36.4	36.7	38.5	2.5454e-213	8.64741	8.81779	8.72554	8.92308	8.96598	8.87132	41	41	107.14	2113
Tubulin--tyrosine ligase-like protein 12	Q14166	TTLL12	-0.0499047	-0.133169	-0.183074	no	-0.0729976	-0.275841	-0.133169	-0.277509	-0.183074	-0.152378	6	7	8	9	7	9	14.1	19.1	17.7	21.6	18.6	22.4	9.1192e-61	7.6926	7.70579	7.7166	8.13443	7.8303	8.00255	15	15	74.403	2496
T-complex protein 1 subunit alpha	P17987;E7ERF2;E7EQR6;F5H282;F5H136;F5GZ03;F5H676;F5H726;F5GZI8;F5H7Y1;F5GYL4	TCP1	-0.0493305	0.0873962	0.0380656	no	0.104356	-0.0144982	0.0873962	0.111352	-0.0275787	0.0380656	27	27	27	29	28	32	55	53.2	45.5	56.5	47.8	59.9	1.3542e-214	8.99326	8.98748	8.96392	9.22378	9.2537	9.08246	32	32	60.343	1691
Protein CDV3 homolog	Q9UKY7;Q9UKY7-2;H0Y8K3;D6R9V8;D6RFH2;Q9UKY7-3;D6RAV0;D6RDN0;D6R973	CDV3	-0.0493141	0.595075	0.545761	no	0.585994	0.595075	0.714586	0.71826	0.545761	0.46935	8	11	9	7	8	9	34.5	69.8	46.9	31.4	35.3	63.2	2.6652e-73	8.24346	8.27772	8.22399	8.31269	8.35919	8.30296	10	10	27.335	3515
60S ribosomal protein L5	P46777;Q5T7N0	RPL5	-0.0489521	0.31362	0.264668	no	0.31362	0.356384	0.291839	0.418562	0.264668	0.13291	21	23	20	22	20	22	47.5	47.5	47.5	47.5	47.5	47.5	3.5124e-89	9.09788	9.11734	8.99311	9.31758	9.32129	9.15764	16	16	34.362	1978
26S proteasome non-ATPase regulatory subunit 13	Q9UNM6;Q9UNM6-2;J3KNQ3;E9PL38;H0YD73;E9PQG3;E9PPD2;F8W8J6	PSMD13	-0.0488447	0.123544	0.0746992	no	0.123544	0.0754441	0.150193	0.0746993	0.0718761	0.166762	17	20	18	17	18	14	44.4	66.2	54	49.5	54.8	44.4	6.8267e-120	8.37652	8.53196	8.42815	8.8076	8.69454	8.45456	24	24	42.945	3541
Lamin-B1	P20700;E9PBF6	LMNB1	-0.0485466	0.00898711	-0.0395595	no	0.0338058	0.00898711	-0.130931	-0.0395595	0.00579688	-0.212134	38	41	40	34	42	33	61.9	61.6	60.8	58	65.9	59	0	9.00225	9.02321	8.90904	9.17327	9.23671	8.99684	45	41	66.408	1719
Rho GTPase-activating protein 1	Q07960;H0YE29;E9PNR6	ARHGAP1	-0.0480452	0.143357	0.0953117	no	-0.0132121	0.143357	0.304879	0.0930018	0.0953117	0.514738	11	8	12	12	10	10	28.7	21	31.2	25.3	23.5	32.6	5.4749e-62	7.89552	7.87081	8.21296	8.23832	8.15737	7.91906	16	16	50.435	2371
Thioredoxin domain-containing protein 12	O95881	TXNDC12	-0.0479352	-0.214498	-0.262433	no	-0.214498	-0.289834	-0.193709	-0.262433	-0.223052	-0.319965	4	7	6	7	7	5	18.6	36	32	36.6	44.8	27.9	3.305e-30	7.80189	7.93159	7.67975	8.16244	8.18061	7.96552	8	8	19.206	1415
Nuclear mitotic apparatus protein 1	Q14980-2;Q14980;Q14980-4;Q14980-3;Q9BTE9;H0YFY6;F5H4J1;F5H6Y5;K4DIE0;F5GZW1;F5H2F3;F5H3L6;F5H0Z7;F5H763;F5H1L0;F8W6T3;F5GWK2;F5H073;F5H068	NUMA1	-0.0478054	0.325304	0.277499	no	0.202887	0.394221	0.325304	0.0980885	0.277499	0.376695	17	17	20	24	21	18	10.7	10.8	12.5	14.6	14.3	10.8	7.5667e-242	8.03651	8.09847	8.0769	8.4062	8.35141	8.20439	45	45	236.51	2530
Peroxiredoxin-4	Q13162;H7C3T4;A6NJJ0;A6NG45	PRDX4	-0.0477824	-0.0761486	-0.123931	no	-0.0761486	-0.160791	-0.0553346	-0.144438	-0.0905825	-0.123931	14	12	13	13	13	10	62.4	59	52.8	59	56.5	52.8	1.5479e-120	8.4565	8.50304	8.22003	8.74299	8.75776	8.29458	13	10	30.54	2427
Cold shock domain-containing protein E1	O75534-2;O75534;O75534-3;G5E9Q2;E9PLT0;E9PNG3;E9PLD4;E9PKN4;E9PJK7	CSDE1	-0.0477505	0.420704	0.372953	no	0.420704	0.378813	0.45257	0.434812	0.372954	0.252879	21	28	25	25	23	16	30.5	36.6	34.3	34	29.2	24.8	2.6471e-167	8.32434	8.43876	8.42172	8.63183	8.60374	8.24276	33	33	85.746	1317
Exportin-T	O43592;F5GZM3;F8WDU6;F5GYW6	XPOT	-0.0476943	0.026499	-0.0211954	no	0.026499	0.0267782	-0.0558898	-0.00460935	-0.0211954	-0.115699	11	10	7	11	9	11	12.8	14.1	8.4	12.8	10.3	13.1	1.0747e-56	7.80166	7.82919	7.42716	8.0146	7.94559	7.80412	15	15	109.96	1230
Nuclear pore complex protein Nup93	Q8N1F7;H3BVG0;Q8N1F7-2;H3BM93;H3BRI8;H3BP95;H3BMX0;H3BNN5;H3BV11;H3BPA9;H3BVE2;H3BRD9;H3BV15;H3BNG7	NUP93	-0.0475094	0.219203	0.171693	no	0.24296	0.219203	0.112241	0.275559	0.171693	0.0881166	18	18	15	15	22	19	26.9	32.6	23.7	21.5	34.7	28.6	5.5394e-139	8.26019	8.21667	8.06453	8.31559	8.51784	8.27674	30	30	93.487	2846
Eukaryotic translation initiation factor 4B	P23588;E7EX17;B4DS13;F8VX11;F8W0K0;F8VYE9;F8VSC7;F8VP89;F8VRU1	EIF4B	-0.0474938	0.477944	0.430451	no	0.639287	0.311077	0.477944	0.580569	0.357677	0.43045	15	11	13	11	11	13	19.8	16.9	21.3	16.7	17.8	24.5	7.9201e-103	8.12506	8.05873	8.17829	8.40226	8.25566	8.32873	20	20	69.15	576
Lysine--tRNA ligase	Q15046;Q15046-2;H3BVA8;J3KRL2;H3BPV7;H3BRC9	KARS	-0.0471962	0.136157	0.0889604	no	0.136157	0.0577821	0.137092	0.127857	0.0889605	0.070421	20	22	22	17	19	19	42	35.3	41.2	25.8	35.5	34.3	2.035e-118	8.44182	8.46982	8.47612	8.63162	8.68446	8.48044	24	24	68.047	2540
U2 small nuclear ribonucleoprotein A	P09661;H0YKK0;H0YMA0;H0YLR3	SNRPA1	-0.0469701	0.257683	0.210713	no	0.365388	0.257683	0.152067	0.285144	0.146388	0.210713	6	2	6	7	5	3	27.8	12.2	24.7	27.8	19.6	15.7	2.6607e-49	7.80747	7.26055	7.77857	8.10192	7.95773	7.55629	8	8	28.415	1557
Galectin-1	P09382;F8WEI7	LGALS1	-0.0469033	0.0608638	0.0139605	no	0.0608638	0.0726648	-0.145612	0.122947	0.0139605	-0.0633648	21	22	22	24	21	24	94.1	94.1	91.1	94.1	94.1	94.1	5.6358e-147	9.48217	9.44028	9.36764	9.76298	9.70449	9.52631	12	12	14.716	1545
Microtubule-associated protein 1S;MAP1S heavy chain;MAP1S light chain	B4DH53;Q66K74;M0QY41;M0QXQ9;M0QZ50;M0R1M7;M0R1J2	MAP1S	-0.0467667	-0.294194	-0.340961	no	-0.506907	-0.294194	-0.283448	-0.0908535	-0.340961	-0.407298	2	7	3	4	2	2	6.7	12.7	7.4	8	1.9	2.2	1.5898e-27	7.4309	7.75482	7.39611	7.80168	7.23548	7.08785	10	10	109.79	166
NHL repeat-containing protein 2	Q8NBF2;Q8NBF2-2	NHLRC2	-0.0466659	-0.124028	-0.170694	no	-0.059909	NaN	-0.188148	-0.866789	-0.170694	0.0868904	2	1	4	2	3	2	3.6	1.2	5.4	2.8	3.2	5.4	1.3601e-13	6.74521	6.49244	7.03715	7.22534	7.37592	6.95488	8	8	79.443	2864
Heme oxygenase 1	P09601;B1AHA8	HMOX1	-0.0466483	1.61211	1.56546	no	1.29764	1.61211	2.60305	1.56546	1.53078	3.08829	5	7	17	4	6	11	25	32.6	50.7	21.2	33.3	49	7.8656e-73	7.68584	7.82421	8.68366	7.54142	8.0966	8.50838	12	12	32.818	1553
Phosphoglycolate phosphatase	A6NDG6;H3BV17	PGP	-0.0464585	-0.254427	-0.300885	no	-0.133564	NaN	-0.37529	-0.033934	-0.300885	-0.55218	2	1	3	4	2	2	7.8	4	19.3	16.2	12.5	8.1	2.3295e-28	7.156	6.90729	7.17319	7.47994	7.06341	7.10707	7	7	34.006	29
Ras GTPase-activating protein-binding protein 1	Q13283;E5RIZ6;F5H4D6;E5RI46;E5RIF8;E5RH42;Q5HYE9;E5RJU8;E5RH00	G3BP1	-0.0464537	0.616083	0.569629	no	0.62658	0.616083	0.562921	0.685802	0.569629	0.498423	12	14	14	18	15	13	25.3	30.3	34.1	33.5	30.5	28.8	8.3089e-125	8.60397	8.50667	8.43454	8.92598	9.08404	8.85462	15	14	52.164	2439
E3 ubiquitin-protein ligase HUWE1	Q7Z6Z7-2;Q7Z6Z7-3;Q7Z6Z7;H0Y5W0;Q5H962;H0Y659;H0Y7U1;Q5H963	HUWE1	-0.0464288	-0.197362	-0.243791	no	-0.197362	-0.395392	-0.10286	-0.27739	-0.243791	-0.229957	18	10	11	15	17	15	5.1	2.8	3.4	4.2	4.5	4.1	1.2689e-136	8.23132	8.18053	8.13383	8.55864	8.52784	8.32554	34	34	480.19	2786
Transmembrane emp24 domain-containing protein 2	Q15363;F5GX39;E7EQ72	TMED2	-0.0463893	-0.0229005	-0.0692898	no	0.145637	-0.143132	-0.0229005	-0.315102	-0.0692898	-0.00619028	5	5	6	5	4	4	24.9	26.4	30.8	20.4	20.4	20.4	1.731e-28	7.76661	7.80609	7.69873	8.00501	7.82637	7.90897	6	6	22.761	2561
SUMO-activating enzyme subunit 2	Q9UBT2;B3KWB9;K7EPL2;K7ESK7;K7ES38	UBA2	-0.0463749	0.0690583	0.0226834	no	-0.00834348	0.099479	0.0690583	0.0226834	0.0837069	-0.128029	8	9	10	11	10	10	21.1	20.6	25.2	26.2	22.2	23	1.5147e-98	7.97944	8.00685	7.89028	8.456	8.49411	8.57278	18	18	71.223	3458
Microtubule-associated protein 4;Microtubule-associated protein	P27816;E7EVA0;P27816-6;P27816-2;B9ZVR1;P27816-5;E9PGM5;P27816-4;H7C4C5;B5MEG9;H0Y2V1;F8W9U4;H7C456;B4DSQ1;P27816-7	MAP4	-0.0461187	0.0498602	0.00374144	no	0.0498602	0.094834	0.00320632	0.00374144	-0.00719552	0.0747905	39	40	37	39	36	37	38.5	38.4	40	44.4	36.9	36.7	2.3325e-262	8.98142	8.95191	8.88674	9.15415	9.17	9.00048	48	48	121	558
28S ribosomal protein S23, mitochondrial	J3QLR8;Q9Y3D9	MRPS23	-0.0460652	0.165231	0.119166	no	0.356199	-0.0257375	NaN	0.322	0.119166	0.109499	2	2	1	3	3	2	14.5	13.2	6.6	21.1	19.7	14.5	3.7871e-15	6.94797	7.19595	6.59772	7.35424	7.45427	7.13666	5	5	17.517	1039
YTH domain family protein 2	Q9Y5A9;Q9Y5A9-2	YTHDF2	-0.0459904	0.389943	0.343952	no	0.389943	0.44601	0.364794	0.532825	0.343952	0.305093	3	5	4	5	6	6	8.5	13	12.3	11.9	16.8	14.9	4.8181e-60	7.38131	7.65222	7.55174	7.71596	7.94155	7.77829	13	9	62.333	3631
Phenylalanine--tRNA ligase beta subunit	Q9NSD9;F5H6Y1	FARSB	-0.0459661	0.149377	0.10341	no	0.158558	0.0315331	0.149377	0.121314	0.100113	0.10341	9	14	13	17	12	17	19.4	24.1	20.9	26.5	22.6	29.9	2.6971e-80	7.92851	8.22391	7.97376	8.53938	8.20715	8.25083	20	20	66.115	3352
Peptidyl-prolyl cis-trans isomerase FKBP9	O95302;B7Z6H3;B7Z230;B7Z1G9;Q75LS8;C9J4P8	FKBP9	-0.0456109	-0.414974	-0.460585	no	NaN	-0.388465	-0.441484	-0.557091	-0.460585	-0.345056	1	2	4	3	3	2	2.1	3.7	9.5	8.4	5.3	5.3	8.3663e-15	6.66472	6.97297	7.35083	7.47159	7.52109	7.26555	7	7	63.083	1382
Platelet endothelial cell adhesion molecule	P16284;P16284-3;P16284-6;P16284-5;P16284-4;P16284-2	PECAM1	-0.0454833	-0.0776532	-0.123136	no	-0.233888	-0.0776532	0.0145433	-0.348799	-0.123136	-0.00302646	32	32	34	33	35	33	47.7	47.4	51.4	46.6	51.9	45.5	6.0913e-252	8.80367	8.81458	8.90098	9.06247	9.11524	8.92109	34	34	82.535	1660
Polypyrimidine tract-binding protein 3	O95758-1;O95758-6;O95758-2;O95758;O95758-5;O95758-4;O95758-7	PTBP3	-0.045283	0.431676	0.386393	no	0.431676	0.191277	0.553892	0.386393	0.30091	0.480982	3	2	3	4	2	3	16.3	13.2	16.3	18	11.7	18.6	9.9485e-73	7.07759	7.06285	7.13268	7.48333	7.06852	7.23396	8	5	56.501	1404
S-phase kinase-associated protein 1	P63208;E5RJR5;E7ERH2;F8W8N3;P63208-2;E5RGM3	SKP1	-0.0450958	0.251075	0.205979	no	0.328362	0.16125	0.251075	0.205347	0.205979	0.2708	12	8	12	8	8	7	47.9	36.2	59.5	39.3	41.7	41.7	1.0415e-47	8.35622	8.29566	8.31129	8.51168	8.43246	8.31484	10	10	18.658	2274
Exportin-1	O14980;C9JKM9;C9J673;C9IZS4;C9JQ02;C9JV99;F8WF71;C9IYM2;C9JF49;H7BZC5	XPO1	-0.0450937	0.058428	0.0133343	no	0.058428	0.0742284	0.0281162	0.120639	0.0133343	0.00940818	23	20	17	23	27	22	25.4	23.6	20.1	22.7	28.6	22.4	1.024e-176	8.5804	8.50969	8.25101	8.66266	8.63879	8.50333	36	36	123.38	1179
60S ribosomal protein L37a	P61513;Q6P4E4;E9PEL3;G5E9R3;C9J4Z3;M0R0A1;M0R2L6;A6NKH3	RPL37A	-0.0448824	0.741493	0.696611	no	0.812308	0.741493	0.634912	0.873371	0.684248	0.696611	8	7	7	7	7	7	58.7	58.7	58.7	51.1	58.7	51.1	6.6112e-41	8.63954	8.53385	8.43811	8.74892	8.75054	8.57897	7	7	10.275	2198
Ras-related protein Rab-5C	P51148;P51148-2;K7ERI8;K7ERQ8;F8VVK3;K7ENY4;F8VWU4;F8VVZ0;F8VUA5;F8VSF8;K7EIP6;F8WC93;F8WCY6;F8WD79;F8VPW9;F8VWZ7	RAB5C	-0.044875	0.265674	0.220799	no	0.265674	0.0794475	0.436861	0.0775738	0.220799	0.245181	8	7	6	7	8	6	65.7	56.9	51.4	56.9	56.9	56.9	2.8662e-77	7.9563	7.93037	7.83488	8.18557	8.16982	8.00719	10	7	23.482	2072
Non-histone chromosomal protein HMG-17	P05204;Q15651-2;Q15651	HMGN2	-0.044814	0.474953	0.43014	no	0.79616	0.103193	0.474953	0.314715	0.430139	0.561622	3	3	5	4	4	4	25.6	25.6	25.6	25.6	25.6	25.6	8.881e-12	7.22832	7.52362	7.41547	8.01406	7.89485	7.53058	3	3	9.3926	1476
Leukocyte elastase inhibitor	P30740;B4DNT0	SERPINB1	-0.0442069	0.0725585	0.0283516	no	0.189269	-0.149389	0.0725585	-0.336284	0.0283516	0.189993	2	4	3	4	2	2	10.6	15.3	11.6	15.8	10.8	10.8	2.6299e-36	6.88829	7.17167	7.01372	7.57501	7.0724	6.99101	9	8	42.741	1849
WD repeat-containing protein 43	Q15061;C9IZK7;C9JEE7;H7C2H8	WDR43	-0.044001	0.444321	0.40032	no	0.507911	0.444321	0.265275	0.7051	0.40032	0.347546	5	4	3	4	5	3	7.5	6.5	5.3	5.2	8.6	5.3	1.1157e-23	7.423	7.35272	7.13767	7.59936	7.80744	7.2386	8	8	74.89	2543
Probable ATP-dependent RNA helicase DDX6	P26196	DDX6	-0.0438481	0.32648	0.282632	no	0.32648	0.230347	0.332462	0.317049	0.282632	0.212969	15	11	13	17	15	12	38.7	35.2	37.5	38.9	39.3	31.9	2.1553e-113	8.32783	8.18924	8.25064	8.59544	8.54305	8.36966	17	17	54.416	1785
U4/U6 small nuclear ribonucleoprotein Prp31	E7ESA8;E7EVX8;Q8WWY3;Q8WWY3-3;Q8WWY3-2;E7EU94;E7ESX0;E7EN72	PRPF31	-0.043843	0.102346	0.0585031	no	0.0741372	0.130555	NaN	0.0588938	0.0585031	-0.125519	4	3	1	6	4	4	11.6	8.2	2.9	15.6	8.2	11.6	4.4693e-28	7.39	7.18893	6.34924	7.88291	7.59124	7.47054	6	6	50.16	537
Integrin-linked protein kinase	Q13418;B7Z418;B7Z1I0;E9PM54;E9PNR4;E9PQ52;E9PQ27	ILK	-0.0437396	0.159525	0.115785	no	-0.0743683	0.159525	0.283229	0.0901271	0.115785	0.286111	14	14	16	15	17	14	32.3	32.3	34.5	33.4	38.3	34.5	7.6535e-85	8.19404	8.18577	8.21974	8.43443	8.61514	8.31542	18	18	51.419	2446
A-kinase anchor protein 12	Q02952-3;Q02952-2;Q02952	AKAP12	-0.0435832	1.45593	1.41235	no	1.45593	1.59558	1.0897	1.47537	1.41235	0.927908	53	58	53	50	59	39	42.8	49	46.5	40.1	48.9	34.1	0	9.02073	8.98394	8.90378	9.21709	9.22999	8.82254	70	70	180.99	2349
Peroxisomal multifunctional enzyme type 2;(3R)-hydroxyacyl-CoA dehydrogenase;Enoyl-CoA hydratase 2	P51659;E7EWE5;P51659-3;P51659-2;E7ER27;G5E9S2;E7ET17;E7EPL9	HSD17B4	-0.0435362	-0.859811	-0.903347	no	-0.859811	-0.934932	-0.857663	-0.980025	-0.842376	-0.903347	11	9	13	15	14	9	19.7	21.3	26.2	24.6	28	17.3	1.0387e-115	7.90077	7.88187	7.94619	8.30638	8.18676	8.00775	22	22	79.685	2083
Vacuolar protein sorting-associated protein 29	Q9UBQ0;Q9UBQ0-2;H3BLV8;F8VXU5;Q05DG7	VPS29	-0.043409	0.110698	0.0672888	no	0.0959899	0.110698	0.164626	0.109219	0.0672888	0.0590741	8	8	7	7	7	6	45.6	41.8	36.8	41.8	34.6	41.8	1.4002e-44	8.40514	8.2935	8.29541	8.53319	8.65689	8.21566	7	7	20.505	768
Protein AHNAK2	Q8IVF2-3;Q8IVF2;Q8IVF2-2	AHNAK2	-0.0433878	-0.425352	-0.46874	no	-0.495491	-0.425352	-0.270708	-0.478402	-0.46874	-0.299596	14	17	21	19	19	25	12.6	13.7	15.9	14	16.3	15.2	3.6903e-147	8.38021	8.4867	8.44261	8.48436	8.62166	8.60853	41	40	605.64	2826
Cysteine-rich protein 2	P52943;B7Z6C0;H0YFA4;H0YHD8	CRIP2	-0.0431848	-0.179001	-0.222186	no	-0.379066	-0.179001	-0.0754641	-0.396159	-0.188781	-0.222186	13	14	16	16	14	15	63.9	63.9	66.3	63.9	63.9	63.9	4.5558e-99	8.74059	8.81248	8.7767	9.01641	8.98971	8.89585	11	11	22.492	2103
Ribosome maturation protein SBDS	Q9Y3A5;F8WE72;F8WCV5	SBDS	-0.0431038	0.466437	0.423333	no	0.498648	0.466437	0.311739	0.443674	0.423333	0.335535	8	7	6	9	9	8	38.8	31.6	27.6	39.2	39.2	35.2	1.9698e-58	7.89884	8.05831	7.86927	8.37782	8.27205	8.17292	12	12	28.763	3597
Protein PRRC1	Q96M27;G3XAL7;Q96M27-3;Q96M27-2;Q96M27-4;Q96M27-5	PRRC1	-0.0430324	-0.0708015	-0.113834	no	-0.0708015	-0.0901759	-0.0688771	-0.245982	0.176104	-0.113834	4	3	3	5	2	3	12.1	7.6	9.2	13.9	7.6	9.2	8.4458e-25	7.51832	7.47994	7.47381	7.92265	7.35476	7.52252	6	6	46.701	845
NADH dehydrogenase [ubiquinone] 1 alpha subcomplex subunit 9, mitochondrial	Q16795;F5H0J3;F5GY40	NDUFA9	-0.0429997	-0.438506	-0.481505	no	-0.327457	-0.63914	-0.438506	-0.481506	-0.433921	-0.497229	5	4	5	6	3	6	13	11.1	17	16.4	8.5	19.1	3.7569e-33	7.56887	7.56085	7.90715	8.11873	7.62627	8.1372	9	9	42.509	2620
Acetolactate synthase-like protein	A1L0T0;M0R026;M0QZX5;E9PJS0;E9PL44;M0R1B5	ILVBL	-0.0422037	0.0168914	-0.0253123	no	0.0519225	-0.122474	0.0168914	-0.0253123	-0.119157	0.00277262	3	3	3	2	5	5	7.9	7.9	7.9	4.9	11.6	10.6	1.3423e-36	7.23256	7.35158	7.22642	7.39609	7.68844	7.508	6	6	67.867	4
60S ribosomal protein L18a	M0R117;B4DM74;Q02543;M0R3D6;M0R1A7;M0R0P7	RPL18A	-0.0418613	0.374505	0.332644	no	0.395682	0.373252	0.374505	0.366894	0.332644	0.168301	14	15	17	15	16	16	58.4	57.1	58.4	58.4	58.4	58.4	7.4217e-50	8.87484	8.87037	8.85155	9.0951	9.16495	8.81527	11	11	18.079	186
Eukaryotic translation elongation factor 1 epsilon-1	O43324;O43324-2;D6RBD7;C9J1V9;H0YAL7;D6RCQ0;H0YAH9	EEF1E1;hCG_2043275	-0.0418571	-0.007913	-0.0497701	no	0.14046	-0.007913	-0.0246034	-0.0497701	0.0646005	-0.242084	5	6	4	4	5	3	27.6	33.9	22.4	21.8	28.2	16.7	7.3672e-25	7.76208	7.87009	7.69301	7.9304	7.9911	7.62449	7	7	19.81	1223
Calcineurin B homologous protein 1	Q99653;H0YLY7;H0YKE7;F5GX29;H0YNG9	CHP1	-0.0418271	0.389281	0.347454	no	0.0499497	0.389281	0.984845	0.347454	0.232599	0.625667	3	3	3	3	3	4	22.6	22.6	22.6	22.6	22.6	22.6	1.152e-28	7.08881	7.08739	7.09384	7.37669	7.38543	7.36177	4	4	22.456	3112
Peroxidasin homolog	Q92626;H7C1W1;Q92626-2;H7C300;C9J4I9;H7C3W2	PXDN	-0.041667	-0.276794	-0.318461	no	-0.276794	-0.361319	0.19674	-0.327113	-0.318461	0.137505	9	8	13	13	9	13	8.6	8	15.4	10.6	9.5	12.4	4.3315e-117	7.68823	7.64151	7.96368	8.05945	7.94118	7.91544	26	26	165.27	2960
Mannose-1-phosphate guanyltransferase beta	Q9Y5P6;Q9Y5P6-2	GMPPB	-0.0414308	0.126943	0.085512	no	0.254978	-0.032383	0.126943	0.085512	-0.0391385	0.176088	6	5	5	9	7	8	21.4	17.8	17.8	30.8	24.7	33.6	3.887e-57	7.72866	7.75272	7.73218	8.06659	8.07361	7.8647	10	10	39.834	3639
Glutaredoxin-3	O76003	GLRX3	-0.0413906	0.126061	0.0846702	no	0.115973	0.126061	0.146499	0.067833	0.0846702	0.181755	13	12	8	12	9	11	43.3	41.8	32.2	40.9	40.3	40.6	7.2008e-79	8.62935	8.55937	8.45333	8.63414	8.66045	8.33995	15	15	37.432	1348
Insulin-like growth factor-binding protein 7	Q16270-2;Q16270	IGFBP7	-0.0413801	-1.5703	-1.61168	no	NaN	-1.42616	-1.71444	-1.56842	NaN	-1.65494	1	5	2	6	1	2	6.1	29.7	10.8	29.7	6.1	13.3	5.3211e-54	6.77535	7.57144	6.66487	7.76314	6.96954	7.2242	9	9	28.86	2600
Nuclear fragile X mental retardation-interacting protein 2	Q7Z417;A1L3A6	NUFIP2	-0.0413778	0.59958	0.558203	no	0.634576	0.564585	NaN	0.691989	NaN	0.424417	2	3	1	4	1	3	3	5.2	1.9	6.9	1.9	5.3	1.4804e-26	6.76097	7.29356	6.99827	7.4457	7.01444	7.08275	5	5	76.12	2779
Sterol-4-alpha-carboxylate 3-dehydrogenase, decarboxylating	Q15738;C9JDR0	NSDHL	-0.0411225	0.325756	0.284634	no	0.325756	0.431481	0.303062	0.284634	0.381066	0.123135	9	10	6	7	12	6	36.2	37	24.1	28.7	38.1	19.8	4.3792e-74	7.71494	7.86577	7.67185	7.85145	8.15433	7.70008	14	14	41.9	2588
Glutathione reductase, mitochondrial	P00390-5;P00390-4;P00390-2;P00390-3;P00390;H0YBD4;H0YC68;E5RI06	GSR	-0.0410039	-0.468844	-0.509848	no	-0.468844	-0.51783	-0.257976	-0.509848	-0.641361	-0.496411	5	8	8	4	7	7	19.5	26.4	24.3	13	23.6	26.6	8.271e-60	7.84257	8.08615	8.00612	7.88878	8.22209	8.21018	11	11	47.267	1426
Replication factor C subunit 4	P35249;C9JZI1;C9J8M3;C9JXZ7;C9JTT7;C9JW34;C9JGY5;F8WE44;H7C1P0	RFC4	-0.0409301	0.260152	0.219222	no	0.260152	0.608782	0.0515935	0.353008	0.0854355	NaN	2	2	2	2	2	1	7.4	4.7	5	6.6	7.4	3	8.9213e-16	7.01966	6.88477	6.85094	7.06401	6.9226	6.62252	7	7	39.681	1886
Elongation factor Ts, mitochondrial;Elongation factor Ts	P43897;C9JT21;C9JG32;F8VPA7;P43897-4;F8VS27;F8W6R3;P43897-2;F8WCK2;P43897-3	TSFM	-0.0409051	0.15441	0.113504	no	0.15441	0.16681	0.0923555	0.113505	0.163333	0.0827593	5	4	3	2	5	3	15.4	15.4	12.6	8.6	15.4	9.8	8.9682e-20	7.53656	7.55765	7.47349	7.39278	7.82501	7.48542	6	6	35.39	1967
Glutamine-rich protein 1	Q2TAL8	QRICH1	-0.0408822	0.126746	0.0858638	no	0.225582	NaN	0.0279102	0.295394	-0.123666	NaN	2	1	2	2	2	1	3.7	1	3.7	3.7	3.7	1	1.62e-11	7.12408	6.4444	7.02169	7.11843	7.2863	6.48964	2	2	86.435	2631
Transmembrane protein 214	Q6NUQ4;Q6NUQ4-2;H7C0H8;H7C085;H7BZI0;H7C008	TMEM214	-0.0408493	0.0151118	-0.0257375	no	-0.225522	0.187641	0.0151118	-0.0257375	0.00869669	-0.0662615	4	6	3	7	5	3	6.4	11	4.8	13.8	9.7	4.5	6.2181e-25	7.49117	7.51838	7.3618	7.83172	7.70808	7.38304	11	11	77.15	2728
NSFL1 cofactor p47	Q9UNZ2;Q9UNZ2-5;J3QK90;Q9UNZ2-4;Q9UNZ2-6;F2Z2K0	NSFL1C	-0.0408139	-0.0690147	-0.109829	no	-0.0690147	-0.167872	0.040571	-0.193204	-0.109829	-0.0529723	13	15	14	11	13	13	40.3	45.7	43.2	40	43.5	42.2	2.9053e-97	8.07107	8.18236	8.2199	8.2919	8.31639	8.19665	14	14	40.572	1037
Actin-related protein 2/3 complex subunit 2	O15144;C9JTV5;G5E9J0;H7C3F9;G5E9S7	ARPC2	-0.0408049	-0.0106367	-0.0514416	no	-0.0106367	-0.0612924	0.0227127	-0.0514416	-0.0422242	-0.0583858	17	13	14	14	15	17	59	44.7	44.7	44	47.7	58.3	6.6411e-79	8.88025	8.83018	8.81128	9.00719	9.09353	8.90808	16	16	34.333	1187
Golgi reassembly-stacking protein 2	Q9H8Y8-2;Q9H8Y8;B4DKT0	GORASP2	-0.0405853	-0.179001	-0.219587	no	-0.179001	-0.211137	-0.0142124	-0.253263	-0.066537	-0.219587	5	5	5	2	4	3	22.4	22.4	19.8	7.3	16.9	14.3	6.4575e-47	7.73228	7.81257	7.64937	7.56696	7.98047	7.66392	5	5	39.768	179
Actin, cytoplasmic 1;Actin, cytoplasmic 1, N-terminally processed	P60709;CON__P60712;Q5T8M7;E7EVS6;G5E9R0;P63267-2;C9JZR7;Q6S8J3;C9JUM1;Q562R1;A5A3E0;C9JTX5;P0CG38;P0CG39;Q9BYX7;F8WCH0	ACTB	-0.0405639	0.0686801	0.0281162	no	0.0686801	0.0186588	0.109717	0.0893441	0.00494239	0.0281162	2	2	3	2	2	2	73.9	80	78.1	90.9	87.7	72.8	0	8.22912	8.48558	8.36754	8.60662	8.53451	8.29484	29	1	41.736	432
NAD(P) transhydrogenase, mitochondrial	Q13423;E9PCX7;D6RAI5;D6RHU2;D6RCR6	NNT	-0.0404002	-0.654436	-0.694836	no	-0.654436	-0.383718	-0.821547	-1.02928	-0.542208	-0.694836	6	10	4	11	10	10	6	9.6	5	14	12.5	10.9	2.635e-83	7.41542	7.89329	7.44212	8.01916	8.06606	7.85686	18	18	113.89	2447
SAP domain-containing ribonucleoprotein	P82979;Q567R9;F8VZQ9;H0YHG0;F8VS12	SARNP;CIP29	-0.0402976	0.237286	0.196988	no	0.237286	0.340495	0.171791	0.21088	0.196988	0.18295	4	5	7	6	4	6	18.1	28.1	38.6	31.9	17.6	31.9	2.6509e-30	8.11167	8.19863	8.26262	8.35465	8.34508	8.26529	8	8	23.671	2305
Proteasome activator complex subunit 3	P61289;P61289-2;B3KQ25;K7ESG5;K7ENH2;K7EMD0;K7EPX6;K7EKR3;B7Z8D3	PSME3	-0.0402617	0.614072	0.57381	no	0.614072	0.474051	0.620845	0.729124	0.57381	0.518949	5	8	6	7	6	6	20.1	29.1	26	29.1	25.2	23.2	4.4192e-33	7.63496	7.95659	7.84033	8.16956	7.98359	7.92851	7	7	29.506	2193
Glycogenin-1	P46976-3;P46976-2;P46976;G5E9W8;C9JQ42;D3DNH0;C9J8R8;C9J7C7	GYG1	-0.0402043	-0.388796	-0.429	no	-0.341986	-0.388796	-0.70381	-0.445197	-0.429	-0.399007	4	3	5	4	4	4	21.2	15.8	21.5	17.7	21.2	21.2	1.0611e-31	7.5433	7.73227	7.72973	7.78457	8.00907	7.65024	5	5	29.056	1988
Argininosuccinate lyase	E7EMI0;P04424;E9PE48;F8W943	ASL	-0.0400151	0.295376	0.255361	no	0.431676	0.295376	0.0830037	NaN	0.494414	0.0163077	3	4	3	1	3	4	7.9	12.4	11.9	2.7	7.9	12.6	1.4816e-25	7.29721	7.42661	7.01397	6.97006	7.50866	7.41592	5	5	49.509	497
Amyloid beta A4 protein;N-APP;Soluble APP-alpha;Soluble APP-beta;C99;Beta-amyloid protein 42;Beta-amyloid protein 40;C83;P3(42);P3(40);C80;Gamma-secretase C-terminal fragment 59;Gamma-secretase C-terminal fragment 57;Gamma-secretase C-terminal fragment 50;C31	E9PG40;P05067-9;P05067;P05067-7;P05067-11;P05067-8;P05067-5;P05067-6;P05067-10;E9PEV0;P05067-3;P05067-4;H7C0V9;H7C104;H7C2L2;P05067-2	APP	-0.0399743	-0.381505	-0.421479	no	-0.445515	-0.381505	-0.320196	-0.675545	-0.299245	-0.421479	5	9	11	8	8	12	9.5	13.3	16.8	14.7	13	18.2	3.9387e-60	7.5369	7.91338	7.86533	8.08185	7.97978	7.97744	16	16	80.832	611
Radixin	P35241;A7YIJ8;F5H1A7;H0YE16;P35241-2;E9PNV3;P35241-3;E9PQ82	RDX	-0.03992	0.199106	0.159186	no	0.199106	0.180136	0.440635	0.119119	0.159186	0.434266	18	22	20	17	21	22	42.7	49.2	45.3	43.6	48.2	50.3	1.1116e-175	8.3243	8.42048	8.36918	8.53026	8.6316	8.49358	40	23	68.563	1884
High mobility group protein B3	E9PES6;E7ES08;E7EQU1;O15347	HMGB3	-0.039692	-0.10017	-0.139862	no	-0.012068	-0.10017	-0.342441	-0.09815	-0.139862	-0.487383	7	4	4	6	4	5	32	26.8	26.8	26.8	26.8	32	4.2191e-36	7.94349	7.84448	7.78062	8.15073	8.07478	7.91617	6	6	17.522	523
T-complex protein 1 subunit epsilon	P48643;B7ZAR1;E9PCA1;E7ENZ3;B4DYD8;H0Y914;D6RIZ7	CCT5	-0.03943	0.0956662	0.0562362	no	0.171563	0.0673643	0.0956662	0.16822	0.0219215	0.0562362	39	39	36	38	35	34	57.1	65.4	60.8	65.1	63.6	64.9	1.4193e-280	9.03786	9.15369	9.05316	9.39422	9.27635	9.0944	36	36	59.67	2008
Reticulocalbin-2	Q14257;F8WCY5;A8MXP8;H0YL43	RCN2	-0.0394125	-0.0614305	-0.100843	no	-0.0287105	-0.102053	-0.0614305	-0.0243196	-0.100843	-0.168385	5	4	4	5	6	6	28.1	25.2	21.5	28.7	31.5	31.5	3.5072e-56	7.69664	7.63789	7.71839	7.89633	8.077	7.86348	8	8	36.876	801
26S proteasome non-ATPase regulatory subunit 5	Q16401-2;Q16401;F2Z3J2;Q4VXG9;Q4VXH0	PSMD5	-0.0392409	-0.13606	-0.175301	no	-0.13606	-0.266037	-0.100574	-0.1956	-0.175301	-0.157949	8	10	12	9	9	10	22.8	27.1	30.4	23	24.7	27.8	4.362e-72	7.81367	7.98665	8.02886	8.09103	8.13277	7.96966	15	15	51.311	2602
Prelamin-A/C;Lamin-A/C	P02545;Q6UYC3;P02545-3;D6RAQ3;P02545-4;H0YAB0;REV__Q5VX52	LMNA	-0.0391306	0.559962	0.520832	no	0.31581	0.559962	0.595642	0.202323	0.520832	0.625489	6	6	5	5	6	7	76.5	74.7	76.2	77.3	76.1	77	0	8.34692	8.37022	8.39934	8.4101	8.59845	8.46019	56	4	74.139	1440
NADH dehydrogenase [ubiquinone] iron-sulfur protein 2, mitochondrial	O75306-2;O75306;B7Z9L2	NDUFS2	-0.0390944	-0.361881	-0.400975	no	-0.361881	-0.282025	-0.389347	-0.411209	-0.27965	-0.400975	7	9	4	8	8	7	14.2	20.8	9.6	18.2	22.8	14.4	1.9185e-46	7.85386	7.82699	7.65025	8.13213	8.04571	7.90019	10	10	51.851	1293
SUN domain-containing protein 2	Q9UH99;Q9UH99-2;J3KQE0;B0QY68;B0QY66;B0QY67;B0QY60;B0QY64	SUN2	-0.0390864	-0.394514	-0.4336	no	-0.28629	-0.459746	-0.394514	-0.529571	-0.387583	-0.433601	4	4	3	4	5	2	12	9.3	7.1	7.1	11	5.6	7.3393e-38	7.60249	7.72134	7.56547	7.86519	7.96953	7.26954	7	7	80.31	3475
Fatty acid-binding protein, epidermal	Q01469;I6L8B7;A8MUU1	FABP5	-0.0387156	0.154891	0.116176	no	0.080515	0.182344	0.154891	-0.0114957	0.116176	0.121722	12	14	16	12	12	12	65.9	72.6	72.6	72.6	72.6	72.6	6.6543e-77	8.56078	8.7292	8.70782	8.94214	8.89358	8.75318	10	10	15.164	2332
Paraspeckle component 1	Q8WXF1;Q8WXF1-2	PSPC1	-0.0386234	-0.0246034	-0.0632268	no	0.0462506	-0.108759	-0.0246034	0.15388	-0.0632268	-0.0635029	3	4	4	4	5	2	8.6	9.9	11.5	11.1	13	8.4	1.051e-28	7.38712	7.54823	7.3951	7.8115	7.94157	7.23573	8	6	58.743	2935
Extended synaptotagmin-1	Q9BSJ8;Q9BSJ8-2;F8VZB1	ESYT1	-0.0385733	0.176332	0.137759	no	0.213521	-0.037312	0.176332	0.137759	0.0799201	0.19248	20	17	20	19	16	21	29	22	24	23	17.5	25.9	2.8931e-170	8.37814	8.22521	8.32595	8.59361	8.38821	8.48436	31	31	122.85	3152
40S ribosomal protein S27-like;40S ribosomal protein S27	Q71UM5;H0YMV8;C9JLI6;C9J1C5	RPS27L	-0.0383649	-0.322505	-0.36087	no	-0.567059	-0.322505	-0.211884	-0.36087	-0.372952	-0.284396	2	2	2	2	2	2	39.3	39.3	39.3	39.3	39.3	39.3	5.422e-29	7.76566	7.7088	7.70825	7.83346	8.00095	7.80959	4	1	9.4771	905
Sister chromatid cohesion protein PDS5 homolog A	Q29RF7;Q29RF7-3;H0Y9L6;H0Y9L9	PDS5A	-0.0382221	0.110386	0.0721642	no	0.466237	0.044836	0.110386	-0.00949054	0.19446	0.0721642	5	4	6	4	4	4	5.7	4.3	6.7	4.6	4.3	4.9	1.1227e-45	7.38589	7.13136	7.41308	7.34252	7.45871	7.21937	11	10	150.83	2627
cAMP-dependent protein kinase type I-alpha regulatory subunit;cAMP-dependent protein kinase type I-alpha regulatory subunit, N-terminally processed	P10644;K7EPB2;K7ER48;K7EM13;K7EQK3;K7EMU2;K7EMZ6;K7EIE5;K7EID3;K7ENR3;K7EJ40;K7EK41;K7EPR5;K7EKR1;H7BYW5;C9JSK5;P31321	PRKAR1A	-0.0381513	0.818961	0.78081	no	0.760529	0.818961	0.889156	0.78081	0.72035	0.832103	8	7	8	10	10	8	22	19.7	22.6	31.8	25.5	26	5.5288e-54	7.85076	7.80145	7.9056	8.26238	8.21376	8.16864	12	12	42.981	1575
40S ribosomal protein S5;40S ribosomal protein S5, N-terminally processed	M0R0F0;P46782;M0R0R2;M0QZN2	RPS5	-0.0381013	0.339509	0.301408	no	0.355331	0.339509	0.156563	0.345729	0.301408	0.232989	17	17	14	18	21	17	55.5	45.5	45	59.5	69.5	69.5	2.8014e-90	9.08647	9.0548	8.96879	9.25547	9.29831	9.09086	14	14	22.391	1102
Microtubule-associated protein RP/EB family member 1	Q15691	MAPRE1	-0.0379587	-0.0342158	-0.0721745	no	-0.0695647	-0.0129261	-0.0342158	0.072331	-0.0721745	-0.0754641	14	13	14	10	15	12	45.1	51.9	59.3	39.6	59.3	50.7	1.0293e-125	8.55721	8.44997	8.50638	8.3538	8.84455	8.51834	14	12	29.999	2586
Actin-related protein 2/3 complex subunit 4	P59998;F8WCF6;P59998-3;F8WDD7;P59998-2;H7C0A3;F6TTL5;F8WE39;F8WDW3	ARPC4;ARPC4-TTLL3	-0.0378831	-0.0581087	-0.0959919	no	-0.0655722	-0.0581087	-0.0518593	-0.0959919	-0.106214	-0.0413831	7	7	5	7	8	7	35.1	39.3	30.4	48.8	48.8	41.7	2.3586e-26	8.27655	8.22699	8.19156	8.64527	8.49016	8.37956	8	8	19.667	800
Lamin-B2	Q03252;J9JID7	LMNB2	-0.0376219	0.170832	0.133211	no	0.18007	0.170832	-0.0385766	0.133211	0.172149	-0.0329472	21	24	22	23	24	23	41.3	41.5	36.5	43.7	42	40.8	4.9092e-142	8.53414	8.64875	8.53471	8.85404	8.835	8.57889	33	29	67.688	1051
ATP synthase subunit O, mitochondrial	P48047;H7C0C1;H7C068;H7C086	ATP5O	-0.037478	-0.198494	-0.235972	no	-0.198494	-0.203765	-0.193583	-0.260146	-0.235972	-0.1333	10	11	9	7	9	10	58.7	62.4	49.8	35.2	53.5	58.7	6.7864e-72	8.49503	8.46724	8.24647	8.50484	8.68606	8.5282	10	10	23.277	1997
Intercellular adhesion molecule 2	J3QRT5;P13598;J3QKR4;J3QQX6;J3QRQ1;J3QQR8	ICAM2	-0.0374272	0.23897	0.201543	no	0.23897	-0.0710762	0.367415	0.201543	0.196393	0.36316	9	6	9	6	7	7	28.7	19.1	25.5	19.1	22.7	22.7	9.3756e-45	8.38016	8.2036	8.42316	8.55898	8.45292	8.53833	8	8	28.181	1045
Nucleolysin TIAR	Q01085;Q01085-2;E7ETJ9;E7ETC0;Q49AS9;A6NKZ9;F8WE16	TIAL1	-0.0369483	0.109219	0.0722703	no	0.109219	0.22803	0.0858488	0.0722703	0.284194	0.0545422	3	3	5	5	5	3	16.3	19.2	26.4	18.9	27.2	16	3.6409e-49	7.31626	7.40634	7.52844	7.71404	7.7984	7.43244	10	7	41.59	2330
Endophilin-B1	Q9Y371;Q9Y371-2;Q9Y371-3	SH3GLB1	-0.0366175	-0.138683	-0.175301	no	-0.200253	0.0359933	-0.138684	-0.24123	-0.123136	-0.175301	6	8	6	7	7	7	21.4	26.3	16.7	26	23	24.9	1.573e-50	7.98683	7.85471	7.80185	8.19731	8.22207	8.06009	10	9	40.796	3589
Ubiquitin carboxyl-terminal hydrolase isozyme L1	P09936;D6RE83;D6R956;D6R974;D6RF53	UCHL1	-0.0363194	-0.249142	-0.285461	no	-0.389126	-0.249142	-0.0803848	-0.298072	-0.285461	0.0858794	10	13	18	14	18	20	47.5	54.3	80.3	65	78	73.5	2.0268e-147	8.94121	9.10377	9.22365	9.23315	9.393	9.3582	14	14	24.824	1560
Trafficking protein particle complex subunit 3	O43617;A6NDN0;A6NKE1	TRAPPC3	-0.0362629	0.0184834	-0.0177795	no	0.0184834	0.0855579	-0.215119	-0.0177795	-0.0402613	0.187411	4	3	2	2	4	4	20.6	15	8.9	10.6	18.9	20	2.6413e-14	7.45264	7.53122	7.06498	7.47028	7.90654	7.59144	5	5	20.274	1232
40S ribosomal protein S17-like;40S ribosomal protein S17	P0CW22;P08708;H0YN88;H0YK46;H0YN73;H3BNC9	RPS17L;RPS17	-0.0361941	0.417598	0.381404	no	0.455851	0.417598	0.26453	0.490659	0.347527	0.381404	15	13	14	13	12	11	63	45.9	62.2	63	45.9	63	4.1177e-60	8.99667	9.07962	8.98088	8.93118	9.22891	8.8302	8	8	15.55	1535
26S proteasome non-ATPase regulatory subunit 6	Q15008;C9IZE4;E9PHI9;Q6UV22;C9J0E9;C9J7B7;H7C531	PSMD6	-0.0360753	0.0960363	0.059961	no	0.106871	0.0359193	0.0960363	0.0728316	0.059961	-0.0326651	18	17	16	18	14	15	40.6	38.8	46	48.1	39.8	45	3.6685e-90	8.4263	8.39347	8.25638	8.67572	8.60979	8.43172	21	21	45.531	2533
Heterogeneous nuclear ribonucleoprotein A0	Q13151	HNRNPA0	-0.0358164	0.337758	0.301942	no	0.337758	0.349033	0.0970234	0.301942	0.305842	0.130097	10	13	13	12	14	13	34.8	41.3	43.6	31.1	43.6	38	1.1219e-93	8.829	8.82164	8.80773	9.11744	9.06416	8.93235	11	11	30.84	2424
Calmodulin	P62158;H0Y7A7;E7ETZ0;E7EMB3;F8WBR5;M0QZ52;G3V479;G3V361;Q96HY3;G3V226;P27482;C9J7T9;P02585	CALM1;CALM2;CALM3	-0.0356158	-1.38328	-1.41889	no	-1.18015	-1.38328	-1.96199	-1.3497	-1.41889	-2.04838	8	5	6	7	7	7	38.3	36.9	36.9	41.6	39.6	36.9	2.4466e-35	8.17647	8.07456	8.10298	8.60008	8.51838	8.14873	9	9	16.837	879
Thyroid hormone receptor-associated protein 3	Q9Y2W1	THRAP3	-0.035111	0.287114	0.252003	no	0.287114	0.384132	0.255133	0.183769	0.382758	0.252003	13	11	12	11	11	10	16.4	16.9	16.1	16.1	15.4	15.7	5.3167e-81	8.18794	8.17984	8.2026	8.25619	8.3458	8.15924	17	16	108.66	3582
UPF0160 protein MYG1, mitochondrial	Q9HB07;F8VQQ3;F8VR84;H3BPH3	C12orf10	-0.0349273	0.333316	0.298389	no	0.435456	0.333316	0.309127	0.37146	0.23416	0.298389	4	3	3	4	4	4	16.8	11.2	9.8	13.3	13.8	15.2	3.2077e-29	7.49897	7.48797	7.58333	7.74601	7.85376	7.67148	7	7	42.449	3294
FACT complex subunit SSRP1	Q08945;E9PPZ7;E9PMD4	SSRP1	-0.0348755	0.490173	0.455297	no	0.556457	0.490172	0.331264	0.499851	0.455297	0.270347	12	11	10	16	15	13	18.2	18.5	18.3	25.4	25	22.7	1.6111e-94	8.18161	8.16322	8.02808	8.41931	8.44574	8.21527	19	19	81.074	2382
Sorting nexin-1	Q13596;Q13596-2;A6NKH4;Q13596-3;H0YK42;H0YK43;J3KPH4;H0YKD5	SNX1	-0.0346846	-0.0274372	-0.0621217	no	0.0499049	-0.0274372	-0.0409626	-0.129877	-0.0621217	-0.0167816	8	6	4	9	7	12	23.8	15.9	12.8	23.2	19.5	30.3	8.9624e-69	7.75161	7.77616	7.6348	8.19443	8.11008	8.15455	15	13	59.069	2466
PHD finger-like domain-containing protein 5A	Q7RTV0	PHF5A	-0.034637	0.36251	0.327873	no	0.36251	0.434832	0.15555	0.24996	0.327873	0.414403	2	4	5	4	4	2	21.8	48.2	48.2	36.4	41.8	28.2	4.4277e-30	7.38972	7.60107	7.80494	7.92144	7.9016	7.36258	6	6	12.405	2777
Eukaryotic translation initiation factor 4E	P06730;P06730-3;D6RBW1;P06730-2;H0Y8J7;D6RFJ3;D6RHE2;H0Y8X3;A6NMX2	EIF4E	-0.0345323	0.128519	0.0939868	no	0.186525	0.0849151	0.128519	0.158381	0.0939868	-0.0297002	6	5	4	6	6	6	27.2	30	23	30.4	30.4	27.2	3.5798e-29	8.0197	7.97711	7.87427	8.284	8.3049	8.13805	8	8	25.097	462
Rho GDP-dissociation inhibitor 2	P52566;H0YGX7;F5H3P3;F5H6Q0;F5H2R5	ARHGDIB	-0.0344036	-0.764601	-0.799004	no	-0.690194	-0.764601	-0.807685	-0.799004	-0.907121	-0.747516	14	17	18	18	16	16	68.2	68.2	74.6	74.6	74.6	74.6	3.3581e-152	8.93754	9.03226	8.97439	9.19449	9.16664	9.07875	13	13	22.988	2096
40S ribosomal protein S12	P25398	RPS12	-0.0340155	0.352971	0.318956	no	0.421226	0.352971	0.322794	0.444773	0.318956	0.267375	14	14	14	12	13	12	71.2	71.2	71.2	54.5	54.5	54.5	7.2626e-78	8.91533	8.85012	8.83273	9.06967	9.13133	8.88828	9	9	14.515	1774
Thioredoxin	P10599;P10599-2	TXN	-0.0339051	-0.256165	-0.290071	no	-0.32239	-0.234133	-0.256165	-0.24123	-0.330329	-0.290071	7	5	5	9	6	6	54.3	40	48.6	54.3	54.3	54.3	5.0149e-35	8.86918	8.77855	8.83265	9.08454	8.98319	8.89008	7	7	11.737	1571
Diphosphomevalonate decarboxylase	P53602;H3BP35;H3BQ47;H3BRZ1;H3BVC4	MVD	-0.0338685	0.384998	0.35113	no	0.486711	0.384998	-0.081067	0.14527	0.46969	0.35113	2	3	3	5	4	4	11	14	13.5	19.8	19	13.2	1.5354e-35	6.90287	7.39522	7.11909	7.55537	7.62161	7.36327	7	7	43.404	2112
Cell division cycle 5-like protein	Q99459	CDC5L	-0.0337628	0.272001	0.238238	no	0.187954	0.436744	0.272001	0.238238	0.290727	0.0603371	9	9	6	6	7	9	16	12.8	9.9	8.9	12.6	14.7	5.236e-81	7.6695	7.71697	7.51679	7.75337	7.73171	7.71097	17	17	92.25	3095
NADH dehydrogenase [ubiquinone] 1 alpha subcomplex subunit 10, mitochondrial	O95299;E7ESZ7;Q8WXC9;Q8N1B9;C9J6X0;H7C2W5;H7C1Y7;H7C2X4	NDUFA10	-0.0336635	-0.42975	-0.463413	no	-0.42975	-0.800745	-0.422233	-0.463832	-0.330903	-0.463413	6	5	4	6	6	5	20.6	18.6	14.1	18.6	19.4	15.2	3.9263e-30	8.11647	7.61423	7.45185	7.95312	7.98895	7.74543	9	9	40.75	543
Mitogen-activated protein kinase 1	P28482;A8CZ64	MAPK1	-0.0334114	-0.0467006	-0.0801119	no	-0.0467006	-0.111165	0.0799201	-0.0801119	-0.251204	0.0784417	14	13	12	13	13	15	48.9	54.7	48.9	64.7	41.4	51.9	1.508e-120	8.40281	8.35071	8.29684	8.54297	8.32193	8.42566	20	16	41.389	1811
Poly(A) polymerase alpha;Poly(A) polymerase beta	G3XAH6;P51003;Q9NRJ5;P51003-2;G3V2A0;G3V457;H7C3W0;G3V3I9;H0YJ00;F8WAT4;Q9BWT3	PAPOLA;PAPOLB	-0.0333827	0.273894	0.240511	no	0.231278	0.31651	NaN	0.394316	NaN	0.0867066	3	2	0	2	1	2	5.1	4	0	3.7	2.6	3.6	1.3237e-14	7.12018	6.7591	NaN	7.008	6.7919	6.88097	4	4	80.625	842
WD repeat-containing protein 61	H0YN81;Q9GZS3;H0YMF9;H0YL19;H3BQA8;H0YM76;H0YLA1	WDR61	-0.0332958	-0.382787	-0.416083	no	NaN	-0.365692	-0.399882	-0.416083	-0.391108	-0.67437	1	3	3	2	4	4	2.7	16.7	13.3	8.2	16.3	13.9	1.303e-23	6.72918	7.31302	7.51706	7.7147	8.0633	7.96932	7	7	32.253	907
28S ribosomal protein S22, mitochondrial	G5E9W7;G5E9V5;P82650;H7C5F2;Q9H3I1;H7C5H3;H7C5L9;C9J5D8	MRPS22	-0.0330204	0.0248204	-0.0082	no	0.0655665	-0.0159258	NaN	0.248639	-0.0082	-0.131326	6	3	1	5	2	5	22.3	12.5	4.1	17.6	6.6	15.7	1.4106e-22	7.46526	7.05115	6.67039	7.66302	7.11408	7.50687	8	8	36.805	853
Y-box-binding protein 3	P16989;P16989-2;P16989-3;H0YG22	YBX3	-0.0329037	0.312223	0.279319	no	0.312223	0.34419	0.299951	0.324437	0.279319	0.216518	8	7	6	9	8	10	32.8	37.4	33.6	32.3	33.1	39.8	1.0205e-110	8.1533	8.14276	8.03451	8.29708	8.40664	8.33975	14	10	40.089	1670
60 kDa SS-A/Ro ribonucleoprotein	P10155-3;Q5LJA0;P10155-4;P10155;P10155-2;H0Y9N5;G5E9R9	TROVE2	-0.0328972	-0.379288	-0.412185	no	-0.160533	-0.452912	-0.379288	-0.711231	-0.412185	-0.368713	4	7	4	5	7	3	10.4	12.5	7.9	11.8	14.9	8.7	7.3296e-43	7.26508	7.82558	7.57271	7.92891	8.04964	7.27462	10	10	58.482	1566
Cdc42-interacting protein 4	Q15642-2;Q15642;Q15642-4;Q15642-3;Q15642-5;M0R2H7;M0R0F9;M0R070;M0QXP8	TRIP10	-0.0325991	-0.355425	-0.388024	no	NaN	-0.366476	-0.344374	-0.434775	-0.388024	-0.335026	1	2	4	2	2	3	1.7	3.9	8.6	5.3	6.4	6.6	1.8177e-21	6.66597	6.9909	7.14342	7.29188	7.05824	7.32077	8	8	62.591	2583
Atlastin-3	Q6DD88;F5H6I7;C9JUU1;F5GWF8	ATL3	-0.0319792	-0.0621217	-0.0941009	no	-0.0621217	-0.0989585	0.178257	-0.205142	-0.0941009	0.0503979	18	19	16	20	19	21	34.8	36.6	33.1	41.4	37.2	41.4	1.8738e-138	8.28711	8.41192	8.30773	8.71273	8.703	8.54341	21	21	60.541	2717
Peptidyl-prolyl cis-trans isomerase FKBP2;Peptidyl-prolyl cis-trans isomerase	P26885;F5H0N4	FKBP2	-0.0319765	-0.214249	-0.246226	no	-0.214249	-0.407733	-0.0174944	-0.257252	-0.246226	-0.128557	2	2	3	2	3	4	18.3	18.3	23.9	18.3	23.9	31.7	2.4576e-22	7.51546	7.6012	7.4947	7.72113	7.84135	7.85886	4	4	15.649	1795
Splicing factor 3B subunit 2	Q13435;E9PPJ0;E9PJ04;E9PJT3;H0YCG1;H0YDT7;H0YEX5;E9PIL8	SF3B2	-0.0318657	0.259254	0.227388	no	0.351167	0.226848	0.259254	0.227388	0.294314	0.20302	21	14	14	19	16	13	28.8	20.1	19.7	25.8	26.3	19.3	3.6597e-134	8.39503	8.24988	8.21149	8.53982	8.48153	8.23712	24	24	100.23	2450
Moesin	P26038;E9PNP4	MSN	-0.0315489	-0.351063	-0.382612	no	-0.351063	-0.348006	-0.402176	-0.384492	-0.382612	-0.3639	51	59	53	55	60	52	71.4	73.7	69.7	73.3	71.4	71.6	0	9.72678	9.84593	9.69448	9.99712	10.0051	9.80938	55	40	67.819	1784
Splicing factor, proline- and glutamine-rich	P23246;P23246-2;H0Y9K7;H0Y9U2	SFPQ	-0.0314816	0.315325	0.283843	no	0.384433	0.315325	0.228064	0.283843	0.310934	0.181509	32	33	30	33	26	28	37.9	39	38	39.7	33.1	36.5	6.2604e-183	9.06096	9.0865	8.94321	9.2727	9.17534	9.0887	28	27	76.149	1747
Switch-associated protein 70	Q9UH65;E7EMB1;E9PJM7;E9PJK8	SWAP70	-0.0311807	0.215245	0.184064	no	0.215245	0.171515	0.624644	0.154538	0.184064	0.522592	17	19	28	21	21	18	34.2	37.6	50.6	39.8	39.8	37.9	2.6777e-170	8.38187	8.46513	8.67114	8.79201	8.67673	8.45673	32	32	68.997	3474
Choline-phosphate cytidylyltransferase A	C9J050;B4E322;P49585;C9JEJ2;H7C1T3;H7BZN1;C9J2E1;Q9Y5K3-2;Q9Y5K3-4;Q9Y5K3-3;Q9Y5K3;C9JPY0;C9JVS0;F8WAZ5;F2Z2B1	PCYT1A	-0.0307501	0.260826	0.230076	no	0.429537	0.0672282	0.260826	0.230076	0.309306	0.0234163	6	5	6	6	5	7	27.6	25.3	27.6	28.7	25.3	28.7	1.0753e-40	7.64214	7.36629	7.43125	7.79866	7.68677	7.86463	9	9	33.711	264
Guanine nucleotide-binding protein G(i) subunit alpha-2	P04899;P04899-4;B4E2X5;P04899-3;P04899-2;B3KTZ0;F5GZL8	GNAI2	-0.0306998	-0.071488	-0.102188	no	-0.071488	-0.161307	-0.0070519	-0.102188	-0.190804	-0.0299829	15	18	15	15	15	12	47	54.6	50.7	49.9	48.5	46.5	1.39e-171	8.61017	8.78535	8.60163	8.88658	8.92874	8.56886	20	14	40.45	1465
Lupus La protein	P05455;E9PFH8;E7ERC4;E9PGX9;E9PFL9	SSB	-0.0304436	-0.102725	-0.133169	no	-0.102725	-0.0968015	-0.160275	-0.133169	-0.0518593	-0.183328	19	18	17	19	22	19	46.3	41.4	41.4	42.2	44.9	40.4	2.3995e-95	8.66041	8.73813	8.61647	8.93495	8.96891	8.78888	21	21	46.836	1481
Splicing factor 3B subunit 3	Q15393;Q15393-3;Q15393-2;J3QL37;J3QRB2;I3L4G7;H3BMB0;J3QKV4	SF3B3	-0.0299194	0.400092	0.370173	no	0.448509	0.400092	0.348703	0.410237	0.370173	0.352547	32	29	28	26	28	29	30.8	27.6	26.3	25.6	28.7	28.8	4.0403e-195	8.49875	8.50095	8.45877	8.62641	8.68533	8.5172	35	35	135.58	2570
Endoplasmic reticulum aminopeptidase 1	Q9NZ08;Q9NZ08-2;H0Y9X5;D6RAL9	ERAP1	-0.0298072	-0.355016	-0.384823	no	-0.349139	-0.355016	-0.563646	-0.384823	-0.391108	-0.342327	8	9	11	12	8	9	9.1	10.9	13.3	14.3	12.3	10.5	4.9487e-79	7.59443	7.86849	7.87464	8.06066	7.88651	7.8329	22	22	107.23	3405
Nucleolin	P19338;H7BY16;C9JYW2;C9JLB1;C9J1H7;C9JWL1	NCL	-0.0296313	0.388714	0.359083	no	0.388714	0.40767	0.136616	0.359083	0.377032	0.148369	34	33	37	33	34	32	36.8	38.5	39.4	34.5	34.5	37.7	2.1598e-152	9.42794	9.50017	9.37683	9.56241	9.64064	9.41684	35	35	76.613	1703
Ubiquitin-conjugating enzyme E2 K	P61086;B4DIZ2;P61086-2;D6RDM7;P61086-3;D6RFX1	UBE2K	-0.0296005	-0.032383	-0.0619835	no	-0.0213375	-0.0526941	-0.032383	-0.0309717	-0.113034	-0.0619835	5	6	6	4	6	5	33.5	33.5	38.5	30	33.5	29.5	9.4969e-35	7.96259	7.90176	7.93295	8.0773	8.18176	7.99302	6	6	22.406	2180
Equilibrative nucleoside transporter 1	Q99808;B3KQV7	SLC29A1	-0.02957	0.844211	0.814641	no	0.42744	NaN	1.26098	0.814641	1.42449	0.544519	2	1	2	2	2	3	4.4	6.6	6.6	6.4	6.4	8.6	6.9128e-19	7.15857	7.69908	7.74256	7.49812	7.8887	7.6209	4	4	50.219	134
40S ribosomal protein S14	P62263;E5RH77;H0YB22	RPS14	-0.029481	0.312868	0.283387	no	0.334935	0.312868	0.228047	0.391058	0.283387	0.184097	10	9	11	10	8	9	65.6	38.4	65.6	65.6	65.6	65.6	7.2612e-37	9.05369	8.82394	8.96478	9.13691	9.07773	9.05782	7	7	16.273	2219
14-3-3 protein gamma;14-3-3 protein gamma, N-terminally processed	P61981	YWHAG	-0.0294306	-0.00633399	-0.0357646	no	-0.0885487	-0.00633399	0.0954658	-0.0896338	-0.0357646	-0.00848689	13	12	15	13	12	13	64.4	53.8	72.1	53.8	53.8	61.5	2.2854e-151	8.87235	8.90346	9.13742	9.2755	9.21551	9.17505	16	10	28.302	2208
NADH dehydrogenase [ubiquinone] iron-sulfur protein 3, mitochondrial	O75489;B4DFM8;E9PS48;G3V194	NDUFS3	-0.0289276	-0.35302	-0.381948	no	-0.237197	-0.468844	NaN	-0.428035	-0.381948	-0.251325	3	2	1	4	4	3	10.6	9.1	4.9	21.2	19.3	14.8	1.8693e-22	7.19717	7.01783	6.78427	7.7319	7.74733	7.34449	6	6	30.241	1311
Pre-mRNA branch site protein p14	Q9Y3B4	SF3B14	-0.0287614	0.213721	0.18496	no	0.309789	0.213721	0.176479	NaN	0.263733	0.106187	2	3	2	1	2	2	20.8	27.2	20.8	11.2	20.8	20.8	1.4527e-18	7.72487	7.68667	7.54367	7.57982	7.87785	7.68203	3	3	14.585	3599
Superkiller viralicidic activity 2-like 2	P42285;F5H7E2;H0YAC4;H0Y8U3	SKIV2L2	-0.0285543	0.386657	0.358103	no	0.386657	0.442575	-0.104337	0.358103	0.543635	0.165677	5	5	4	7	7	5	6.2	6.5	4.6	8.8	9	6.3	4.2535e-68	7.51372	7.45541	7.08962	7.63983	7.88387	7.61864	14	14	117.8	1948
Neutral cholesterol ester hydrolase 1	Q6PIU2;Q6PIU2-2;J3KN69;F5H7K4;Q6PIU2-3;H7C046	NCEH1	-0.0285443	-0.455439	-0.483983	no	-0.482952	-0.434775	-0.455439	-0.561106	-0.352758	-0.483983	6	6	7	4	5	5	16.2	19.6	18.4	10.3	12.3	13.7	2.6686e-41	7.66886	7.64456	7.72679	7.90846	7.90332	7.68224	9	9	45.807	741
Alpha-actinin-4	O43707;D6PXK4;F5GXS2;H7C144;K7EJH8;Q08043;K7EP19;B7Z4P8	ACTN4	-0.0284951	-0.331476	-0.359971	no	-0.331476	-0.390117	-0.331361	-0.359971	-0.443076	-0.298189	57	58	58	57	55	52	70.6	72	74.6	72.4	74	68.5	0	9.46325	9.5112	9.49133	9.70975	9.69592	9.41385	62	40	104.85	1240
MKI67 FHA domain-interacting nucleolar phosphoprotein	Q9BYG3;C9J808;C9J6C5;E9PFS2;H7BZL0	MKI67IP	-0.0284176	0.610411	0.581994	no	0.539247	0.737591	0.610411	0.994097	0.581994	0.461442	6	3	4	4	8	4	24.2	11.6	16	11.9	36.5	18.1	6.9834e-48	7.50926	7.30224	7.37227	7.49669	8.11657	7.34729	8	8	34.222	3202
Glucosidase 2 subunit beta	P14314-2;P14314;K7ELL7;K7EPW7;K7EKX1;K7EJ70;K7EIP3;K7EL27	PRKCSH	-0.0284134	-0.0988237	-0.127237	no	-0.166073	-0.0988237	-0.083792	-0.141171	-0.127237	-0.0382958	25	26	21	21	26	26	43.6	37.5	37.5	35.6	47.2	42.1	1.0865e-189	8.89316	8.9068	8.853	9.05304	9.10339	8.97436	24	24	59.177	1065
Syntaxin-binding protein 3	O00186	STXBP3	-0.0282013	-0.0332292	-0.0614305	no	-0.171719	-0.0332292	0.0842727	-0.433814	-0.0614305	0.118335	4	2	3	2	5	4	6.6	3.5	4.7	2.7	8.4	6.6	4.3264e-19	7.28791	7.00186	6.98132	7.36423	7.54	7.39101	7	7	67.764	1120
40S ribosomal protein SA	C9J9K3;P08865;A6NE09;C9JQR9	RPSA;RPSAP58	-0.0277924	0.335044	0.307252	no	0.354077	0.335044	0.259962	0.393558	0.307252	0.255701	23	20	22	25	21	21	65.2	65.2	70.5	70.5	65.2	70.5	7.0939e-162	9.13903	9.13443	9.10833	9.29265	9.35729	9.09089	14	14	29.505	356
Nucleolar and coiled-body phosphoprotein 1	Q14978;Q14978-3;Q14978-2	NOLC1	-0.0277023	0.836089	0.808387	no	0.875195	0.793107	0.836089	0.94586	0.808387	0.658743	7	8	2	9	9	6	8.7	10.2	2.3	10.9	10.6	9.2	3.7427e-32	8.06681	8.0114	7.3386	8.17684	8.13188	7.81909	11	11	73.602	2529
Tubulin beta chain	Q5JP53;P07437;Q5ST81;E9PBJ4	TUBB	-0.0274365	-0.0661237	-0.0935602	no	0.00372686	-0.0661237	-0.142609	0.03623	-0.0935602	-0.136848	9	9	8	11	10	9	73.7	64.6	73.7	64.6	73.7	73.7	0	9.20134	9.23955	9.15057	9.3772	9.42091	9.19986	24	4	47.766	1507
Laminin subunit beta-1	P07942;G3XAI2;E7EPA6	LAMB1	-0.0274293	-1.01164	-1.03907	no	-1.07683	-1.00439	-1.01164	-1.17492	-1.03907	-1.00597	34	44	36	36	44	36	25.2	30	26.7	26.9	30.2	27	0	8.6522	8.81779	8.67814	8.98418	8.99803	8.76722	51	51	198.04	843
60S ribosomal protein L3	P39023;G5E9G0;H7C422;H7C3M2;B5MCW2;F8WCR1;Q92901	RPL3	-0.0273428	0.435281	0.407938	no	0.414826	0.43528	0.503896	0.511259	0.407938	0.296244	28	28	30	30	30	26	52.1	53.1	52.1	53.1	59.8	52.1	2.8366e-124	9.3236	9.23571	9.25186	9.58209	9.53074	9.36732	23	23	46.108	1922
Heterogeneous nuclear ribonucleoprotein A/B	Q99729-3;D6R9P3;D6RD18;Q99729-4;D6RBZ0;Q99729-2;Q99729	HNRNPAB	-0.0270856	0.106746	0.0796609	no	0.337466	0.106746	-0.0651587	0.101877	0.0796609	-0.0873271	13	9	9	8	12	9	41.1	27	33.3	30.9	40.7	33.3	1.4757e-58	8.34465	8.23744	8.21638	8.56555	8.54223	8.35595	12	12	30.588	3116
Serine/threonine-protein kinase Nek9	Q8TD19	NEK9	-0.0270319	-0.722608	-0.74964	no	NaN	-0.823505	-0.621712	-0.948676	-0.550605	NaN	0	2	3	3	4	0	0	3	3.5	3.8	5.1	0	2.2427e-17	NaN	6.79664	6.97757	7.33045	7.35174	NaN	9	9	107.17	2903
60S ribosomal protein L38	P63173;J3KT73;J3QL01;J3KSP2	RPL38	-0.0269759	0.354723	0.327747	no	0.486691	0.354723	0.165321	0.504059	0.298921	0.327747	4	4	3	4	4	3	24.3	38.6	38.6	38.6	38.6	38.6	7.2487e-10	8.06115	7.97678	7.9655	8.36057	8.34674	8.14398	3	3	8.2178	2273
Endoplasmin	P14625;H0YIV0;F8W026	HSP90B1	-0.0267666	-0.590626	-0.617393	no	-0.659285	-0.590626	-0.564524	-0.735002	-0.594644	-0.617393	52	55	54	60	56	54	59	62.3	59.8	59.8	60.9	59.2	0	9.67247	9.65286	9.64926	9.905	9.94056	9.76163	52	41	92.468	1632
Eukaryotic peptide chain release factor subunit 1	P62495;Q96CG1;B7Z7P8;I3L492;D6RJE8;D6RCB3	ETF1	-0.0266829	0.346665	0.319982	no	0.465281	0.299187	0.346665	0.382156	0.201858	0.319982	10	13	15	16	13	10	27.9	29.3	35.2	38.4	33	28.4	2.2124e-121	8.37018	8.3249	8.45459	8.69701	8.65762	8.46483	16	16	49.03	2236
Histone H1.3	P16402	HIST1H1D	-0.0266207	-0.28558	-0.3122	no	0.209712	-0.28558	-0.316262	-0.126048	-0.3122	-0.497127	2	2	2	2	2	2	34.4	29	29	33.9	29	29	9.7522e-32	7.16979	7.13395	7.11271	7.36648	7.33658	7.28035	10	3	22.35	1664
Cytoplasmic dynein 1 intermediate chain 2	Q13409-6;Q13409-3;B7ZA04;Q13409-2;Q13409-5;Q13409;F8W8S0;E7EQL5;E7EV09;E7EQU2;E7ESD3;E7EMU4;E7ET01;E7ETL8;E9PGG1;E7EUM4;E7ERR6;E7ERH4;E5RFE1;C9J3E7;E5RJ75	DYNC1I2	-0.0266056	-0.0597706	-0.0863762	no	-0.146264	-0.0597706	-0.017637	-0.0863762	-0.146264	0.0412539	8	11	11	8	13	11	22.1	24.7	22.4	21.9	30.9	26.5	3.4447e-101	7.86754	8.27423	8.12629	8.15918	8.48488	8.08835	16	14	68.297	310
T-complex protein 1 subunit eta	Q99832;Q99832-3;B8ZZC9;F5GZK5;Q99832-4;B7Z1C9;Q99832-2;F8WAM2;F8WBP8	CCT7	-0.0265107	0.0978106	0.0713	no	0.17511	0.016512	0.0978106	0.0822857	0.0713	0.0557862	22	25	27	26	23	23	38.1	47	47	47.5	40.5	44.9	1.7184e-150	8.86003	8.78964	8.8492	9.14566	8.99556	8.97412	26	26	59.366	3121
Tubulin beta-8 chain	Q3ZCM7;F5H0I4;C9JAA5;Q5SQY0;F8W813	TUBB8	-0.0263809	0.0601866	0.0338058	no	0.0601866	0.0512647	0.0670619	0.0338058	0.0373251	-0.0093472	3	4	3	3	3	3	24.3	28.2	24.3	24.3	24.3	24.3	6.4988e-94	8.56925	8.65286	8.5433	8.69161	8.72147	8.55484	11	2	49.775	2641
Annexin;Annexin A6	A6NN80;P08133;P08133-2;E5RK69;E7EMC6;E5RJF5;E5RK63;E5RFF0;E5RI05;E5RJR0;E5RIU8;H0YC77	ANXA6	-0.0263691	-0.318346	-0.344715	no	-0.318346	-0.399445	-0.198494	-0.344715	-0.363451	-0.123931	40	44	41	42	46	43	49.9	58.2	53.1	47.2	55.6	55.3	5.5843e-267	8.97314	9.05003	9.0249	9.23586	9.34315	9.15984	40	40	75.276	58
Apoptosis-inducing factor 1, mitochondrial	O95831-3;O95831;O95831-2;E9PMA0;O95831-5;Q1L6K4;O95831-4	AIFM1	-0.026156	-0.205768	-0.231924	no	-0.195852	-0.256045	-0.205768	-0.231924	-0.302524	-0.126048	5	10	8	8	8	7	10.8	24.5	20.5	21	19.5	16.4	2.2068e-59	7.51378	7.7813	7.76382	7.77972	7.93282	7.71783	11	11	66.294	1412
Transmembrane 9 superfamily member 3	Q9HD45;Q5TB53	TM9SF3	-0.0261266	0.0765542	0.0504276	no	0.0172711	0.0765542	0.170053	0.0504276	0.0911871	0.0393252	6	5	5	7	5	6	12.6	9.5	11.5	15.4	9.5	11.2	2.2896e-27	7.79029	7.93443	7.88883	8.36629	8.13082	8.05262	9	9	67.887	3308
TAR DNA-binding protein 43	Q13148;Q13148-2;B1AKP7;G3V162;K7EJM5;K7EN94;B4DJ45;Q13148-3;K7EJ99;K7EL26	TARDBP	-0.0260815	0.00417537	-0.0219061	no	0.0845632	0.00417537	-0.119821	-0.0219061	-0.017922	-0.144438	7	8	7	7	6	7	20.3	25.1	22	22.7	22.7	22.7	1.7359e-64	8.43311	8.40059	8.38602	8.69271	8.53735	8.50561	9	9	44.739	2423
Translin	E9PGT1;Q15631;H7C1D4;Q15631-2	TSN	-0.0259131	0.219119	0.193206	no	0.185064	0.219119	0.254857	-0.0468402	0.238323	0.193206	6	4	7	4	8	5	39	23.3	41.3	25.1	42.2	35.4	5.2319e-46	7.93533	7.6801	8.12808	7.715	8.28158	8.01616	10	10	25.572	614
Cytochrome c oxidase subunit 7A2, mitochondrial	P14406;D6RIE3;D6RGV5;H0UI06;D6R9C3	COX7A2	-0.025889	-0.388355	-0.414244	no	-0.388355	-0.384381	-0.417488	-0.283922	-0.425781	-0.414244	2	2	2	2	2	2	27.7	27.7	27.7	27.7	27.7	27.7	7.8422e-12	7.68607	7.68035	7.62158	7.88967	7.93817	7.67114	2	2	9.3959	472
Polyadenylate-binding protein 1;Polyadenylate-binding protein 3	P11940;E7EQV3;P11940-2;E7ERJ7;H0YAR2;H0YBQ4;Q9H361;H0YBN4;H3BNY3;H0YAP2;H3BPI5;Q4VXU2;E5RGH3;E5RJB9;H0YB86;H0YAS6;H0YB75;E5RH24;H0YAS7;Q4VY17;E5RHG7;H0YC10;H0YAW6;E5RGC4;E5RFD8;Q96DU9	PABPC1;PABPC3	-0.0258766	0.494068	0.468192	no	0.501402	0.442105	0.494068	0.468192	0.48336	0.301017	19	19	21	17	21	22	48.9	53.1	56.1	46.7	49.2	53.8	8.55e-223	8.82509	8.68215	8.7412	8.99635	8.99508	8.85051	33	21	70.67	1601
Transgelin-2	P37802	TAGLN2	-0.0258693	-0.144568	-0.170438	no	-0.129217	-0.144569	-0.256528	-0.0833836	-0.170438	-0.214249	25	23	23	26	25	29	88.9	88.9	90.5	81.4	88.9	88.9	4.2995e-244	9.4264	9.51808	9.38001	9.65231	9.70935	9.54355	19	18	22.391	1915
Low molecular weight phosphotyrosine protein phosphatase	P24666;G5E9R5;B5MCC7;P24666-3;P24666-2;F2Z2Q9;D3YTI2	ACP1	-0.0258146	0.384546	0.358731	no	0.384546	0.365202	0.502853	0.276433	0.358731	0.402092	4	5	4	5	5	6	36.7	42.4	41.8	42.4	43	50.6	4.3499e-54	7.52146	7.76626	7.47045	7.81842	7.92179	7.79548	8	8	18.042	1768
Ribonucleoside-diphosphate reductase large subunit;Ribonucleoside-diphosphate reductase	P23921;E9PD78;E9PL69;F5H861;H0YCY7;E9PP77	RRM1	-0.0257856	0.0582777	0.0324921	no	0.242499	-0.0173518	0.0582777	0.14602	-0.0688771	0.0324921	14	9	12	11	15	12	25.1	13.6	24.9	19.1	29.8	20.6	8.6052e-90	8.19022	7.9676	8.07759	8.34066	8.43941	8.17681	25	25	90.069	1763
Bifunctional 3-phosphoadenosine 5-phosphosulfate synthase 2;Sulfate adenylyltransferase;Adenylyl-sulfate kinase	O95340;E7ER89;O95340-2	PAPSS2	-0.02571	0.388053	0.362343	no	0.326733	0.388053	0.727714	0.362343	0.304897	0.62029	14	14	9	16	13	18	28.7	29.2	19.2	30.8	27.7	30.1	2.2694e-95	8.32619	8.28596	8.23528	8.35925	8.31448	8.32685	24	22	69.5	529
CD9 antigen	A6NNI4;P21926;G8JLH6;F5GXT1	CD9	-0.025667	-0.599603	-0.62527	no	-0.582171	-0.844868	-0.599604	-0.625271	-0.707613	-0.532068	8	10	9	9	8	8	33.3	33.3	33.3	33.3	33.3	33.3	1.1464e-55	8.98838	9.05595	8.9063	9.24264	9.12136	9.04293	6	6	17.764	59
LIM and SH3 domain protein 1	Q14847;Q14847-2;C9J9W2;B4DGQ0;F6S2S5;K7ESD6;J3KSN1;O76041-2	LASP1	-0.0256358	-0.0761486	-0.101784	no	-0.0419438	-0.203389	-0.0761486	-0.101784	-0.137241	0.0951884	16	16	17	16	15	19	56.3	61.3	62.1	55.9	47.5	61.3	2.1624e-103	8.64607	8.6805	8.63297	8.85077	8.85517	8.82492	16	16	29.717	2526
60S ribosomal protein L7a	P62424;Q5T8U2;Q5T8U3	RPL7A	-0.0255893	0.351074	0.325485	no	0.351074	0.278164	0.354409	0.457871	0.325485	0.182393	16	19	20	17	17	16	50.4	50.8	50.8	50.8	50.8	50.8	5.6958e-107	9.13997	9.1564	9.15594	9.46718	9.41939	9.27235	15	15	29.995	2234
Aminopeptidase B	Q9H4A4;A6NKB8;C9JMZ3;H7C2T3	RNPEP	-0.0255891	-0.754973	-0.780562	no	-0.644133	-0.762136	-0.754973	-0.793438	-0.780562	-0.541019	10	13	15	15	12	12	26	32.5	35.4	30.3	31.4	26.6	1.4282e-102	8.00907	8.1112	8.08511	8.28596	8.27152	8.06856	21	21	72.595	3264
40S ribosomal protein S11	P62280;M0QZC5;M0R1H5;M0R1H6	RPS11	-0.0254667	0.386865	0.361398	no	0.395834	0.386864	0.250406	0.48916	0.361398	0.232938	17	18	18	19	18	18	61.4	62	61.4	62	62	61.4	1.8405e-60	9.06202	8.95814	8.97982	9.30952	9.29728	9.10995	15	15	18.431	2224
Tubulin-specific chaperone E	Q15813;B7Z3P1	TBCE	-0.0246723	0.0528499	0.0281776	no	-0.0615688	0.0528499	0.215044	NaN	-0.345737	0.402092	3	3	3	1	2	2	6.1	5.7	7.6	1.9	4.4	4.6	4.6558e-25	6.98653	6.8211	6.93358	6.61276	7.2008	6.74901	7	7	59.345	290
EH domain-containing protein 1	Q9H4M9;C9JC03;C9J2Z4;C9JIJ3;C9IZH1;C9JDQ8	EHD1	-0.0245906	0.17568	0.15109	no	0.17568	0.113239	0.41373	0.15109	0.0497557	0.271966	15	19	17	17	19	18	50.4	60.5	65.5	61.2	60.9	52.6	3.4465e-161	8.38028	8.50333	8.52809	8.69568	8.60377	8.60371	28	19	60.626	3268
ADP-ribosylation factor 5	C9J1Z8;P84085;F5H1V1;F5H6T5;F8WCJ5;F8WDB3	ARF5	-0.0245892	-0.232784	-0.257373	no	-0.325502	-0.232783	-0.161565	-0.259062	-0.0911243	-0.257373	3	4	3	3	4	3	60.7	65.3	60.7	60.7	65.3	60.7	6.8912e-55	7.58592	7.76148	7.62122	7.75153	8.01204	7.70952	7	4	17.107	341
TIP41-like protein	O75663-2;O75663	TIPRL	-0.0244958	-0.156416	-0.180912	no	-0.14496	-0.167872	NaN	-0.095587	-0.180912	-0.18409	5	4	1	5	5	5	27.5	22.5	4.5	29.8	28.1	27.5	4.8053e-25	7.5451	7.4769	6.50058	7.7689	7.9087	7.61071	8	8	20.214	1322
Calcium-binding protein 39	Q9Y376;B7ZBJ5;B7ZBJ4;Q5TAW7;Q9H9S4	CAB39	-0.0243651	0.0892827	0.0649176	no	0.397904	0.0892827	-0.0154976	0.112646	0.0649175	0.0507713	4	2	4	2	5	3	10.3	7	12.3	5.9	13.8	7.9	1.1093e-20	7.27214	7.13204	7.3189	7.17307	7.66801	7.1051	7	7	39.869	3590
PRA1 family protein 3	O75915;F8WF90;C9JQU6;F8WF33	ARL6IP5	-0.0242893	-0.340619	-0.364909	no	-0.409364	-0.309758	-0.340619	-0.434348	-0.364909	-0.3639	5	4	4	5	4	5	28.7	22.9	21.8	28.7	18.1	28.7	3.0347e-33	8.15824	8.1499	8.03953	8.36693	8.32075	8.24954	6	6	21.614	1338
40S ribosomal protein S3a	P61247;D6RAT0;H0Y9Y4;D6RG13;F5H4F9;E9PFI5;H0Y8L7;D6RB09;D6R9B6;D6RAS7;D6RI02;D6RED7;D6RGE0	RPS3A	-0.0241526	0.327892	0.303739	no	0.327892	0.333971	0.216904	0.407191	0.303739	0.197914	22	23	21	24	22	22	56.8	56.8	59.1	56.8	56.4	59.8	3.1743e-140	9.30946	9.2806	9.2055	9.53852	9.52862	9.35465	21	21	29.945	2191
MAP7 domain-containing protein 1	Q3KQU3-2;Q3KQU3-4;Q3KQU3;Q3KQU3-3;H0YF21	MAP7D1	-0.0240998	0.199454	0.175354	no	0.332934	0.16025	0.199454	0.234618	0.134192	0.175354	3	3	4	3	3	4	6.2	4.6	6.5	4.4	6.2	6.1	5.6975e-22	7.19819	7.1123	7.06551	7.30393	7.31555	7.30529	8	8	88.725	2636
Proteasome subunit beta type-3	P49720;J3KSM3;J3KRR2;J3QKR3	PSMB3	-0.0240995	-0.143002	-0.167101	no	-0.100978	-0.357721	-0.143002	-0.167101	-0.111165	-0.193204	7	7	7	8	5	7	40.5	33.2	33.2	39	33.2	40.5	4.5557e-61	8.08618	8.19084	7.89781	8.34737	8.25193	8.24152	8	8	22.949	2037
Thioredoxin-like protein 1	O43396;K7ER96;G3V1K0;K7EML9;K7EPB7;K7EKG2;K7EME7	TXNL1	-0.0240137	0.412558	0.388544	no	0.412558	0.480035	0.393558	0.388544	0.476418	0.370788	9	8	10	7	10	10	51.2	43.3	53.6	34.3	43.3	40.1	1.4295e-79	8.14323	8.21516	8.22534	8.29101	8.34749	8.29868	13	13	32.251	1225
60S ribosomal protein L7-like 1	Q6DKI1;B7Z652	RPL7L1	-0.0239729	0.965587	0.941614	no	0.965587	1.04665	0.832103	1.00376	0.941614	0.661798	3	2	2	2	3	2	13.8	13.8	9.8	10.6	17.1	9.8	3.2192e-22	7.41607	7.45085	7.10951	7.54968	7.8187	7.25314	4	4	28.661	2718
Nucleolysin TIA-1 isoform p40	F8W8I6;P31483;Q96B58;C9JTN7;P31483-2;E5RGV5;H7BY49;E5RG67	TIA1	-0.0237714	0.0171146	-0.00665675	no	0.314948	-0.280719	NaN	NaN	0.0460419	-0.0593554	3	4	1	1	2	3	18.7	23.6	11.2	5.5	14	18.7	5.7631e-52	7.24289	7.21237	6.56559	6.85077	7.27351	7.38399	8	5	42.835	787
PEST proteolytic signal-containing nuclear protein	Q8WW12;Q8WW12-2;Q8WW12-3	PCNP	-0.0237093	0.345619	0.32191	no	0.631243	0.293836	0.345619	0.32191	0.336737	0.281457	2	3	5	3	3	3	19.7	31.5	38.2	23.6	27	23.6	6.858e-28	6.83137	7.4604	7.50569	7.68902	7.41042	7.19827	8	8	18.925	2927
Charged multivesicular body protein 1a	Q9HD42;F8VUA2;F8VVT7;F5H875;Q9HD42-2	CHMP1A	-0.0236473	0.481082	0.457435	no	0.546098	0.481082	0.480961	0.457435	0.407038	0.520521	3	4	4	4	3	3	13.8	16.8	12.8	17.9	12.8	17.9	3.6133e-15	7.30839	7.28843	7.38814	7.62418	7.58719	7.20828	6	6	21.703	3307
Cytosol aminopeptidase	P28838-2;P28838;H0Y9Q1;H0Y983	LAP3	-0.0235942	-0.0941009	-0.117695	no	-0.108892	-0.0043216	-0.0941009	-0.117695	-0.00776948	-0.121148	13	17	18	14	16	14	34	44.5	48	36.5	43.9	37.5	1.716e-127	8.21352	8.36429	8.30505	8.31721	8.52583	8.27533	23	23	52.771	1812
ATP-dependent RNA helicase A	Q08211;Q08211-2;REV__H0YA90;REV__Q7Z6J0-3	DHX9	-0.0231192	0.329015	0.305895	no	0.329015	0.363717	0.297147	0.305895	0.360953	0.293076	40	41	39	37	44	38	34.4	38.3	39.7	31.3	40.3	32.4	1.476e-296	9.16923	9.08668	9.08934	9.28637	9.34776	9.22943	46	46	140.96	2375
Filamin-B	O75369-2;O75369-9;O75369;O75369-8;O75369-6;O75369-3;E7EN95;O75369-7;O75369-5;O75369-4;H7C5L4;Q8WXT3	FLNB	-0.0230547	-0.347779	-0.370834	no	-0.347779	-0.273695	-0.370945	-0.380397	-0.301939	-0.370834	172	182	186	190	184	177	70.2	72.6	77	71.6	70.4	73.5	0	9.90345	9.94413	9.94167	10.1657	10.163	10.0301	155	139	275.66	1300
CD63 antigen	F8VV56;F8VZE2;P08962-2;F8W022;F8VWK8;C9JV86;P08962;F8VNT9	CD63	-0.0228536	-0.539035	-0.561888	no	-0.595217	-0.346645	-0.539035	-0.711847	-0.276913	-0.561888	3	3	3	2	2	2	27.6	27.6	27.6	12.4	12.4	12.4	7.93e-16	8.39319	8.46353	8.31614	8.47385	8.62128	8.45258	3	3	16.021	396
Pinin	Q9H307;Q9H307-2;G3V5F0;G3V579	PNN	-0.0227548	0.30927	0.286515	no	-0.0806576	0.473811	0.30927	0.344593	0.286515	0.103023	4	9	5	2	6	4	6.4	13.5	8.5	2.5	9.1	7.3	5.8218e-39	7.53142	7.78192	7.44857	7.39182	7.9178	7.54672	11	11	81.613	3255
Flap endonuclease 1	P39748;I3L3E9;F5H1Y3	FEN1	-0.0226341	0.59342	0.570786	no	0.59342	0.616923	0.510437	0.735476	0.570786	0.480941	12	9	9	9	10	7	41.8	27.4	29.7	27.4	27.4	22.9	2.1858e-89	8.41063	8.04953	8.0585	8.19148	8.24667	7.95142	13	13	42.592	1925
Pituitary tumor-transforming gene 1 protein-interacting protein	A8MZH8;P53801;B4DPZ0;A8MXQ1	PTTG1IP	-0.0225944	-0.926455	-0.949049	no	-0.926455	-0.618145	-0.974456	-0.949049	-0.646255	-1.11843	3	2	3	3	3	3	23.4	23.4	23.4	23.4	23.4	23.4	4.6142e-14	7.30888	7.34565	7.32354	7.69479	7.64614	7.45938	2	2	11.598	94
Transcription elongation regulator 1	G3V220;O14776-2;O14776	TCERG1	-0.0224312	0.0363188	0.0138876	no	0.0363189	0.131282	-0.0299829	0.0138876	0.135745	-0.270708	7	7	4	5	6	4	10.2	6.9	5.2	5.4	7.7	5.4	2.877e-25	7.5747	7.66718	7.32924	7.6707	7.73769	7.60436	10	10	116.17	823
Heat shock cognate 71 kDa protein	P11142;E9PKE3;E9PNE6;P11142-2;E9PN89;E9PS65;E9PLF4;E9PQQ4;E9PQK7;E9PK54;E9PPY6;E9PM13;E9PN25;E9PI65;E9PSH5	HSPA8	-0.0223973	0.528074	0.505676	no	0.484288	0.528074	0.540883	0.637536	0.505677	0.50083	19	16	15	19	19	21	68.4	65.6	68.7	71.1	68.3	62.5	0	9.27506	9.30233	9.241	9.44454	9.49638	9.36515	39	9	70.897	1583
Heterogeneous nuclear ribonucleoprotein U-like protein 1	Q9BUJ2-2;Q9BUJ2;Q9BUJ2-4;B7Z4B8;M0R3F1;Q9BUJ2-3;M0QYZ0;M0QYI8;M0QZV6;M0R0K8;M0R203;M0QYM5;M0R247;Q9BUJ2-5	HNRNPUL1	-0.0223464	-0.0446039	-0.0669503	no	-0.0446039	-0.0144982	-0.0518593	-0.116232	-0.0669503	-0.0236102	10	11	7	12	11	10	16.7	20.1	13.4	18.4	17.7	15.8	2.0355e-79	8.23591	7.987	8.20311	8.13859	8.11926	8.18081	20	20	90.291	3161
Nicastrin	F6Y097;Q92542-2;Q92542;H0Y6T7;E7ENA9;Q5T210;Q5T209;Q5T205;H0Y3Z4	NCSTN	-0.0220196	0.0859867	0.0639671	no	0.164448	-0.0174944	0.0859867	-0.105678	0.0639671	0.380653	3	4	3	4	3	4	5.1	11.6	5.1	11.2	9.5	9.1	1.1884e-20	7.05231	7.21625	7.05053	7.36103	7.33474	7.27045	5	5	63.31	755
NADH-cytochrome b5 reductase 3;NADH-cytochrome b5 reductase 3 membrane-bound form;NADH-cytochrome b5 reductase 3 soluble form	P00387-2;P00387;P00387-3;B1AHF3	CYB5R3	-0.0217904	-0.41565	-0.437441	no	-0.52707	-0.407516	-0.41565	-0.606253	-0.361544	-0.437441	18	17	15	19	19	17	54.3	51.4	51.4	51.4	54	51.4	1.8298e-90	8.59692	8.59401	8.55141	8.87625	8.89983	8.67625	13	13	31.628	1425
26S proteasome non-ATPase regulatory subunit 12	O00232;O00232-2	PSMD12	-0.0217433	0.135935	0.114191	no	0.180969	0.135935	0.12235	0.140444	0.114191	0.02056	12	11	15	14	14	11	32.5	26.8	34.6	36.2	30.5	34.9	2.7765e-91	8.19262	8.36425	8.31599	8.57128	8.47347	8.4317	18	18	52.904	1123
EGF-like repeat and discoidin I-like domain-containing protein 3	O43854-2;O43854	EDIL3	-0.0216262	-1.57187	-1.5935	no	-1.42889	-1.57187	-1.83394	-1.52441	-1.7058	-1.5935	5	6	5	5	4	2	12.3	16.4	12.6	13	9.8	4.7	1.7229e-39	7.53088	7.68428	7.5587	7.67809	7.7665	7.06363	7	7	52.747	1253
Eukaryotic translation initiation factor 5B	O60841	EIF5B	-0.0215227	0.193899	0.172376	no	0.275105	0.193899	0.128156	0.288611	0.172376	0.127825	16	16	20	21	19	19	17.3	17.4	20	22.4	19.6	19.9	4.4113e-139	8.23952	8.28834	8.27802	8.51751	8.59819	8.36327	30	30	138.83	1282
Inhibitor of nuclear factor kappa-B kinase-interacting protein	Q70UQ0-4;Q70UQ0-3	IKBIP	-0.0214628	0.257286	0.235824	no	0.461303	0.0619175	0.257287	0.351811	0.225177	0.235824	3	4	4	2	5	3	17.2	16.2	20.2	16.4	22.3	16.7	2.8628e-64	7.39433	7.52965	7.40394	7.44599	7.84252	7.56934	9	5	43.083	2762
DnaJ homolog subfamily A member 1	P31689;B7Z5C0	DNAJA1	-0.021459	0.697593	0.676134	no	0.743062	0.697593	0.580138	0.854805	0.676134	0.475695	15	14	10	15	15	14	44.1	47.1	43.1	50.1	47.1	41.6	6.52e-129	8.36786	8.39162	8.19989	8.75622	8.57486	8.40663	16	16	44.868	1857
Ras-related protein Rap-1b;Ras-related protein Rap-1b-like protein	P61224-3;P61224;P61224-2;E7ESV4;F5H7Y6;F5GX62;P61224-4;A6NIZ1;F5H823;B7ZB78;F5GZG1;F5H004;F5H6R7;F5H4H0;F5GYH7;F5H077;F5GWU8;F5H491;F5H0B7;F5H500;F5GYB5;F8WBC0	RAP1B	-0.021387	0.283463	0.262076	no	0.190306	0.37662	NaN	0.22484	NaN	0.299312	2	2	1	2	1	2	47.9	47.9	35.2	43	35.2	47.9	1.229e-45	7.6146	7.70359	7.4504	7.8185	7.64503	7.75324	9	2	18.778	2189
Cell growth-regulating nucleolar protein	Q9NX58;D6RDJ1	LYAR	-0.0213293	0.378138	0.356809	no	0.162864	0.378138	0.438268	0.313459	0.440361	0.356809	5	4	2	4	4	3	20.1	13.7	7.7	13.5	12.7	13.5	4.7104e-31	7.90738	7.42998	7.1617	7.63497	7.74008	7.39194	8	8	43.614	3390
1,4-alpha-glucan-branching enzyme	Q04446;E9PGM4	GBE1	-0.0212823	-0.661111	-0.682393	no	-0.661111	-0.598937	-0.788435	-0.661841	-0.682393	-0.862828	26	20	28	23	28	21	34.9	28.6	43.3	39.6	43.4	34.6	1.161e-137	8.82071	8.77484	8.83511	9.05208	9.11344	8.84018	29	29	80.473	2353
RRP12-like protein	Q5JTH9-2;Q5JTH9-3;Q5JTH9;F5H456	RRP12	-0.0211103	1.00393	0.982819	no	1.00393	1.16841	0.839286	0.986273	0.982819	0.731781	6	7	7	7	9	5	7.2	8.8	9.6	8.9	10.2	6.2	8.4669e-97	7.45291	7.46724	7.51626	7.81291	7.8826	7.62869	21	21	132.71	2666
Proliferation-associated protein 2G4	Q9UQ80;F8VTY8;F8VRZ3;F8VR77;F8W0A3;H0YIN7;F8VZ69	PA2G4	-0.021036	0.207528	0.186492	no	0.286128	0.207528	0.183048	0.339327	0.186492	0.179694	25	23	24	27	28	22	47	65	54.3	67.5	63.2	54.8	2.8378e-240	8.9324	8.89464	8.86898	9.20178	9.2412	8.98284	26	26	43.786	3553
Sarcoplasmic/endoplasmic reticulum calcium ATPase 2	P16615;P16615-5;P16615-2;P16615-3;P16615-4;H7C5W9;O14983-2;O14983;B3KY17;Q93084-4;Q93084-2;Q93084-3;Q93084-7;Q93084;Q93084-6;Q93084-5;J3QSY6;H3BVB2;F8VSH0;H3BTW4	ATP2A2	-0.020901	0.0910796	0.0701786	no	-0.0040339	0.0910796	0.111228	0.0701786	0.0166288	0.0843491	14	17	18	20	17	19	18.8	20.2	20.4	22	21.1	23.8	1.1839e-151	8.29084	8.44275	8.43845	8.66443	8.73824	8.42344	31	31	114.76	1667
Dynein light chain roadblock-type 1	Q9NP97;B4DFR2;B1AKR6;Q8TF09;H3BNG9;H3BPA0;Q9NP97-2;Q7Z4M1;H3BQI1	DYNLRB1	-0.0207384	-0.162081	-0.182819	no	-0.162081	-0.1956	-0.14965	-0.188148	-0.182819	-0.136454	3	4	3	3	4	5	39.6	57.3	61.5	39.6	47.9	47.9	9.4316e-24	7.69237	7.74016	7.60986	7.82373	7.96996	7.8819	5	5	10.921	3316
Adipocyte plasma membrane-associated protein	Q9HDC9;Q9HDC9-2;H0Y512	APMAP	-0.0206156	-0.423309	-0.443925	no	-0.503552	-0.385597	-0.423309	-0.468427	-0.443925	-0.426533	9	8	9	10	8	10	24.3	18	22.6	28.8	18	22.6	1.473e-40	8.36301	8.25835	8.2625	8.54944	8.53394	8.39957	12	12	46.48	3310
Ras-related protein R-Ras2	P62070;B7Z5Z2;P62070-3;P62070-2;E9PK85;E9PQK5;E9PQC5;E9PQ87	RRAS2	-0.0205758	-0.0528332	-0.0734089	no	-0.0528332	0.154056	-0.110363	-0.0143553	-0.14496	-0.0734089	4	3	4	4	4	4	36.3	28.9	36.3	28.9	40.7	36.3	1.6721e-38	7.43656	7.43624	7.46177	7.58845	7.93178	7.54623	7	5	23.399	298
Tubulin-specific chaperone A	E5RIW3;O75347;E5RJD8;B4DT30;E5RIX8;E5RHG6	TBCA	-0.0205696	-0.0820213	-0.102591	no	-0.0472592	-0.166201	-0.0820213	-0.102591	-0.18409	-0.00547193	9	7	7	9	8	7	67.9	67.9	67.9	67.9	59.5	67.9	7.5009e-27	8.49496	8.47932	8.40519	8.69338	8.70428	8.49705	8	8	10.08	491
Protein transport protein Sec61 subunit beta	P60468	SEC61B	-0.0205332	0.0299268	0.00939366	no	0.256942	0.0299268	-0.0676387	0.00939366	0.0168185	-0.134878	3	3	3	3	3	2	37.5	37.5	37.5	37.5	37.5	26	4.5818e-21	8.34435	8.34404	8.32543	8.33329	8.54704	7.97205	3	3	9.9743	2159
Actin-related protein 3	P61158;B4DXW1;F5H3P5;Q9P1U1-2;Q9P1U1;Q9P1U1-3;F8WEW2;F8WE84;H7C4J1;Q9C0K3;C9IZN3	ACTR3	-0.0199195	0.0672282	0.0473087	no	-0.0321009	0.0673492	0.0672282	0.0473087	-0.025454	0.073029	24	24	28	25	24	23	72.5	68.7	72.7	69.4	69.4	72.5	4.5094e-190	9.05254	8.97744	9.02235	9.28812	9.28117	9.0854	23	23	47.371	2183
Src substrate cortactin	Q14247;Q14247-3;Q14247-2;H7C314;B4E358;H0YCD9;H0YEV2;E9PKG3;E9PP90	CTTN	-0.0196253	-0.159758	-0.179384	no	-0.21176	-0.159758	-0.0126402	-0.269512	-0.179384	-0.0190613	33	33	35	32	36	28	49.6	50.2	52.7	51.8	47.3	47.3	1.7264e-188	8.73047	8.76446	8.72938	9.02259	9.04657	8.75406	30	30	61.585	2500
Alpha/beta hydrolase domain-containing protein 14B	F8W9U3;Q96IU4;B4DQI4;Q96IU4-2	ABHD14B	-0.0193498	-1.21014	-1.22949	no	-1.21014	-1.18307	-1.59201	-1.25296	-1.20602	NaN	3	3	3	3	2	1	20.2	22.1	22.1	17.3	15.4	10.6	5.1268e-33	7.28499	7.44719	7.379	7.61287	7.49932	6.84688	4	4	22.38	793
40S ribosomal protein S9	P46781;B5MCT8;C9JM19;F2Z3C0;A8MXK4	RPS9	-0.0192649	0.181968	0.162703	no	0.256183	0.181967	0.160605	0.261517	0.162703	0.0583528	21	23	19	20	23	21	54.6	58.8	57.2	58.2	58.8	58.8	6.3486e-56	8.96342	8.94932	8.86335	9.22745	9.20442	9.00458	19	19	22.591	1981
NADH dehydrogenase [ubiquinone] 1 alpha subcomplex subunit 11	Q86Y39;K7EQ77;K7EK78;K7EP35;K7EMT4;Q86Y39-2;C9JT23	NDUFA11	-0.0192279	0.637491	0.618263	no	0.637491	0.888702	0.480659	NaN	0.617366	0.61916	2	2	2	1	2	2	17	17	17	10.6	17	17	2.7679e-08	6.984	6.86558	6.87639	6.67262	7.21061	7.06703	2	2	14.852	2820
ADP/ATP translocase 2;ADP/ATP translocase 2, N-terminally processed	P05141;Q9H0C2	SLC25A5	-0.0191162	-0.0385766	-0.0576928	no	-0.00144202	-0.062398	-0.0385766	-0.131458	-0.0576929	0.0666389	5	5	5	5	7	5	47.7	45	47.7	44	43	47.7	1.0652e-66	8.20863	8.07111	8.0766	8.23588	8.45176	8.2101	19	7	32.852	1473
Protein LYRIC	Q86UE4;E5RJU9;H0YB56;H0YBJ8;H0YBE0	MTDH	-0.0189661	0.213855	0.194889	no	0.248553	0.0569864	0.213855	0.297502	0.194889	0.0313563	9	7	4	10	8	9	19.9	14.9	10.1	23.7	16.7	20.8	6.2682e-66	8.06187	7.98246	7.78933	8.08081	8.27761	8.03169	13	13	63.836	2801
WD repeat-containing protein 1	O75083;O75083-3;D6RD66	WDR1	-0.0189582	-0.336284	-0.355242	no	-0.336284	-0.362217	-0.335712	-0.355242	-0.448372	-0.348119	36	41	38	33	35	34	64	63	62.2	65.5	60.6	65.5	4.8416e-236	9.15646	9.18631	9.15023	9.38471	9.38077	9.20919	30	30	66.193	1286
N-alpha-acetyltransferase 10	P41227;P41227-2;F8W808;A8MWP7;C9JN83;C9JW55;Q9BSU3;H0Y8T0	NAA10	-0.018885	0.35949	0.340605	no	0.388072	0.35949	0.243438	0.509327	0.340605	0.228199	9	5	5	6	8	8	52.8	37	29.4	39.1	55.3	50.2	1.8483e-75	7.93112	7.68706	7.75436	7.96413	8.23099	8.00617	12	12	26.458	1940
Activated RNA polymerase II transcriptional coactivator p15	P53999;D6RC37;D6R970	SUB1	-0.0188321	0.375216	0.356384	no	0.375216	0.35113	0.44044	0.327041	0.544729	0.356384	4	6	5	5	4	3	30.7	40.2	37.8	35.4	30.7	26	1.1603e-31	7.93519	8.09384	8.14641	8.24172	8.16083	7.81306	8	8	14.395	2119
Destrin	P60981;F6RFD5;P60981-2	DSTN	-0.018804	-0.212383	-0.231187	no	-0.329181	-0.165301	-0.212383	-0.300417	-0.174023	-0.231187	14	15	12	11	14	12	61.2	58.2	51.5	48.5	58.8	51.5	2.2627e-71	8.65126	8.76817	8.69396	8.88248	9.02424	8.71134	13	12	18.506	2170
Profilin-1	P07737;K7EJ44;CON__P02584;I3L3D5	PFN1	-0.0187129	-0.284396	-0.303109	no	-0.272979	-0.284396	-0.338339	-0.224658	-0.304394	-0.303109	22	21	20	23	22	22	93.6	92.9	93.6	93.6	75.7	90	3.474e-130	9.41584	9.41946	9.39651	9.60097	9.58473	9.45762	13	13	15.054	1510
Translational activator GCN1	Q92616	GCN1L1	-0.0185658	0.00021651	-0.0183493	no	0.00021651	0.00711558	-0.22132	-0.0183493	0.0553965	-0.19862	24	17	9	25	21	21	10.4	7.5	5.5	11.5	10	10.4	5.2631e-161	8.04127	7.95588	7.79842	8.37911	8.29763	8.17076	50	50	292.75	2957
High mobility group protein HMGI-C	F5H2U8;P52926;F5H2A4;Q1M185;Q1M188;Q1M186;Q1M187;P52926-2;F5H6H0	HMGA2	-0.0182817	-0.380397	-0.398679	no	-0.380397	-0.291132	-0.407516	-0.438186	-0.304277	-0.398679	2	4	5	4	5	7	21.2	43.4	43.4	43.4	43.4	44.4	2.5563e-22	7.30255	7.71883	7.78586	7.86602	7.99277	7.86521	4	4	10.767	711
Granulins;Acrogranin;Paragranulin;Granulin-1;Granulin-2;Granulin-3;Granulin-4;Granulin-5;Granulin-6;Granulin-7	K7EQ05;P28799;K7EQI0;K7EKL3;P28799-2	GRN	-0.0182134	-0.758985	-0.777199	no	-0.758985	-0.928124	-0.368154	-0.777199	-0.96066	-0.057277	5	4	3	4	4	4	11.9	8.9	6.9	8.9	9.9	8.9	7.737e-18	7.66267	7.58367	7.21128	7.8437	7.82107	7.76431	5	5	46.757	1079
Activator of 90 kDa heat shock protein ATPase homolog 1	O95433;B4DUR9;G3V438;H0YJG7;G3V3W9;H0YJU2;H0YJ63;H0YJG6	AHSA1	-0.0181316	0.174019	0.155888	no	0.218028	0.174019	-0.0380147	0.309216	0.106141	0.155887	16	12	12	13	14	15	56.5	45.9	52.4	50.9	50	54.4	5.0871e-103	8.435	8.25837	8.25897	8.44983	8.58178	8.397	18	18	38.274	1392
RNA-binding protein 28	Q9NW13;Q9NW13-2;C9JE21;C9JAA9;H7C5G8	RBM28	-0.0180171	0.844199	0.826182	no	0.959037	0.718403	0.844199	0.826182	1.01736	-0.0593554	7	2	2	7	4	4	9	3.2	2.8	10.8	6.6	5.7	5.48e-34	7.6208	7.00492	6.69454	7.70465	7.44378	7.4699	12	12	85.737	3376
Mitogen-activated protein kinase kinase kinase kinase 4	E7ENQ1;O95819-4;G3XAA2;H7C360;O95819-2;O95819;O95819-5;O95819-3;G5E948;E7EN19;E7ESS2;E7EX83;C9J840;H7C0P6;Q8N4C8-5;Q8N4C8-2;Q8N4C8-3;Q8N4C8-4;Q8N4C8;Q9UKE5-8;Q9UKE5-5;Q9UKE5-7;Q9UKE5-3;F5H5M9;Q9UKE5-6;Q9UKE5-2;F5H865;Q9UKE5-4;Q9UKE5;C9J338;E7ETN6;H7C3Z6;I3L2I2	MAP4K4	-0.0177699	0.116739	0.0989691	no	0.116739	0.0978261	0.168479	-0.117163	0.098969	0.404916	6	6	9	4	5	6	6.8	6.2	10	4	5.8	5.2	2.3226e-55	7.19546	7.61202	7.66437	7.4823	7.54138	7.49843	16	16	132.16	504
Electron transfer flavoprotein subunit alpha, mitochondrial	P13804;P13804-2;H0YK49;H0YNX6;H0YLU7;H0YL12;H0YKF0;H0YL83;H0YM12;J3KN60	ETFA	-0.0177244	-0.791772	-0.809497	no	-0.791772	-0.805375	-0.699818	-0.833173	-0.809497	-0.686702	10	13	12	10	9	9	31.5	44.4	46.5	42.9	35.4	32.4	9.6407e-103	7.87576	8.18058	8.0114	8.22331	8.07037	7.96231	15	15	35.079	1620
60S ribosomal protein L13a	P40429;M0QYS1;Q6NVV1;M0QZU1	RPL13A	-0.0176866	0.247542	0.229856	no	0.337794	0.247543	0.226848	0.378457	0.229856	0.170378	13	9	11	13	12	13	41.4	41.4	45.3	45.3	45.3	45.3	1.9955e-35	8.76778	8.55802	8.49642	8.96544	8.88169	8.65725	11	11	23.577	1930
Polypeptide N-acetylgalactosaminyltransferase 1;Polypeptide N-acetylgalactosaminyltransferase 1 soluble form	F5GY99;Q10472;K7EJV8;Q8IUC8;H7C2I5;Q8IUC8-2;Q08ER7	GALNT1	-0.0176505	-0.033652	-0.0513025	no	-0.033652	-0.0356239	0.107508	-0.115166	-0.0513025	0.0591191	4	4	6	6	5	7	10.6	10.8	15.4	18.4	13.2	18.8	6.9673e-52	7.5864	7.65564	7.87521	7.91113	7.89248	7.93062	11	11	57.379	681
Adenosine kinase	P55263-3;P55263;P55263-2;B7Z800	ADK	-0.0176498	-0.154454	-0.172103	no	-0.169284	-0.154454	-0.0909888	-0.0280033	-0.329755	-0.172103	4	6	5	4	7	5	16.7	21.6	19	17.4	26.2	28.9	8.9803e-47	7.80253	8.06465	7.92008	8.08178	8.19673	7.73819	11	11	34.084	2136
Mini-chromosome maintenance complex-binding protein	Q9BTE3-2;Q9BTE3;Q9BTE3-3	MCMBP	-0.0175657	0.475575	0.45801	no	0.545613	0.475575	0.19276	0.45801	0.446148	0.505574	8	5	3	3	3	2	17.5	11.4	4.5	7.7	5.2	5.5	6.4806e-32	7.6288	7.43723	7.06662	7.6501	7.3006	6.74868	10	10	72.748	3156
Dual specificity protein phosphatase 3	Q8IYJ9;P51452;K7ES89;K7ELG5	DUSP3	-0.0175369	-0.132116	-0.149653	no	0.751757	-0.16543	-0.132116	NaN	-0.38416	0.084854	2	2	4	1	5	3	16	15.3	27.8	17.4	38.2	36.8	4.2416e-24	7.19396	7.07631	7.20833	6.95258	7.77708	7.21974	6	6	16.162	2077
Protein S100-A16	Q96FQ6	S100A16	-0.0173866	-0.391108	-0.408494	no	-0.481609	-0.391108	-0.334683	-0.611172	-0.307079	-0.408494	5	8	6	6	6	4	54.4	72.8	72.8	72.8	54.4	45.6	2.6034e-39	8.23383	8.39217	8.33455	8.58267	8.54557	8.3954	6	6	11.801	3036
Fibronectin type III domain-containing protein 3B	Q53EP0;Q53EP0-2	FNDC3B	-0.0172395	-0.0867838	-0.104023	no	-0.161307	0.000331888	-0.0867838	NaN	-0.177216	-0.0308304	4	2	5	1	4	3	4.7	2.4	5.1	0.8	3.5	3.2	4.2537e-47	7.52272	6.94291	7.2899	6.72899	7.46973	7.40642	10	10	132.89	2652
Cullin-associated NEDD8-dissociated protein 1	Q86VP6;Q86VP6-2;H0YH27;Q86VP6-3;F5H6I6;F8WBB8;O75155-2;O75155	CAND1	-0.0170571	-0.305679	-0.322736	no	-0.305679	-0.32262	-0.263756	-0.323658	-0.279412	-0.322736	32	26	26	25	28	29	31.1	26.7	25.6	25.4	24.3	26.7	1.0123e-175	8.69088	8.65101	8.61819	8.90624	8.88019	8.79782	39	39	136.37	2808
Serine/threonine-protein phosphatase 2A 55 kDa regulatory subunit B alpha isoform;Serine/threonine-protein phosphatase 2A 55 kDa regulatory subunit B delta isoform	P63151;P63151-2;E5RFR9;Q66LE6;E5RIY1;Q9Y2T4-3;Q00005-6;Q9Y2T4-4;Q00005;Q00005-2;Q9Y2T4-2;Q9Y2T4;Q00005-3;Q00005-4;Q00005-5;Q00005-7;H0YA16	PPP2R2A;PPP2R2D	-0.0169737	-0.389236	-0.40621	no	-0.326077	-0.52687	-0.389236	-0.40621	-0.419647	-0.398241	9	6	10	9	7	10	27.3	18.1	29.3	25.3	20.4	25.5	9.3547e-77	7.95656	7.95507	8.09677	8.27839	8.19951	8.10278	12	12	51.691	2270
Ras suppressor protein 1	Q15404;Q15404-2;F2Z2H2	RSU1	-0.0167087	-0.285698	-0.302407	no	-0.285698	-0.384934	-0.00331438	-0.302407	-0.369383	-0.268554	7	8	5	7	6	8	21.7	40.8	20.9	35.4	18.4	41.5	3.2109e-47	7.92104	8.33098	8.00941	8.36618	7.90291	8.29765	13	13	31.54	2573
Ezrin	P15311;E7EQR4	EZR	-0.0160948	-0.22367	-0.239765	no	-0.230449	-0.219215	-0.22367	-0.223917	-0.289362	-0.239765	18	21	23	24	20	24	42.5	44.7	45.7	45.6	48	47.1	3.3434e-169	8.89326	8.85117	8.87571	9.12512	8.93374	8.99721	36	23	69.412	1646
Transcription factor BTF3	P20290;P20290-2;D6RDG3;H0Y9Y1	BTF3	-0.0159637	0.829767	0.813804	no	0.829767	0.863047	0.690731	0.863389	0.813804	0.661661	10	6	9	7	8	7	56.8	50	52.4	56.8	46.1	38.3	4.7986e-108	8.41622	8.55658	8.56914	8.75846	8.36309	8.60465	10	10	22.168	1711
Eukaryotic translation initiation factor 3 subunit D	B4DVY1;O15371;B0QYA5;B0QYA4;B0QYA3;B0QYA6;B0QYA7;B0QYA8	EIF3D	-0.0155252	0.515254	0.499728	no	0.515253	0.553532	0.464106	0.583938	0.499728	0.42053	17	14	17	16	17	20	39.1	34.1	43.5	37.7	39.5	47.9	2.5518e-126	8.4056	8.44198	8.38989	8.64224	8.67805	8.47878	21	21	58.14	232
Protein BUD31 homolog	P41223;C9JNV2;C9JCD9	BUD31	-0.0153198	0.384132	0.368812	no	0.503343	0.384132	0.184621	0.515852	0.368812	0.186836	3	3	2	5	7	4	20.8	20.1	14.6	34	47.2	28.5	9.2262e-24	7.30615	7.38494	7.3092	7.71185	7.86301	7.47711	7	7	17	1939
Collagen alpha-1(IV) chain;Arresten	P02462-2;P02462;P29400;P29400-2	COL4A1	-0.0152483	-3.12506	-3.1403	no	-3.28142	-3.06309	-3.12506	-3.21518	-3.1403	-3.08867	9	8	8	9	8	8	5.8	5.7	5.7	5.8	5.7	5.7	2.7837e-110	8.72735	8.73851	8.82178	8.99149	9.04481	8.89581	6	6	127.98	1439
Cytoskeleton-associated protein 5	Q14008-2;Q14008;Q14008-3;E9PQH5;H0YDX5;H0YEK7	CKAP5	-0.0150773	0.0159576	0.000880282	no	0.0809117	0.0122426	0.0159576	0.0253092	-0.23952	0.000880283	16	16	13	10	8	14	10.2	9.1	8.7	6.1	4.4	8.4	5.7453e-98	7.8723	7.84678	7.74799	7.91076	7.83431	7.87173	34	34	218.52	2484
Calpain-2 catalytic subunit	P17655;P17655-2	CAPN2	-0.0150225	0.106855	0.0918328	no	0.124173	0.0913101	0.106855	0.0918327	0.101738	0.0836915	22	28	25	24	26	25	31	37.9	35.7	39.3	35.3	38.4	1.2494e-200	8.63631	8.85623	8.81109	9.03387	8.9762	8.91765	28	28	79.994	1681
DNA topoisomerase 1	P11387;Q969P6-2;Q969P6;E5RIC7;E5RJ95;E5RFS0;E5RJ33;H0YBR3;H0YAR3;H0YC03;E5RGE7;E5RGR4;E5RFE3;E5RGR2	TOP1	-0.0148486	0.278374	0.263525	no	0.368179	0.183441	0.278374	0.263525	0.317013	0.130697	18	15	17	12	16	14	25.8	18	24.4	17	21.7	22.4	5.9447e-101	8.16224	8.15975	8.22889	8.23576	8.37164	8.12454	23	23	90.725	1594
Clathrin interactor 1	Q14677;Q14677-3;Q14677-2;H0YDU9;H0YD52	CLINT1	-0.0146056	0.461422	0.446817	no	0.670589	0.127999	0.461422	-0.165044	0.446817	0.557136	4	5	5	5	7	7	7	11.5	12.6	8.8	15.2	14.1	1.0623e-50	7.55813	7.7467	7.46709	7.77121	7.97844	7.88285	11	11	68.259	2514
ADP-ribosylation factor-like protein 3	P36405	ARL3	-0.0144935	-0.249142	-0.263635	no	-0.352646	-0.249142	-0.157949	-0.221073	-0.263635	-0.291839	4	4	6	6	6	5	29.7	32.4	42.3	41.8	50	36.3	1.296e-53	7.52233	7.51403	7.61659	7.90009	7.95991	7.66755	8	8	20.455	1902
Prothymosin alpha;Prothymosin alpha, N-terminally processed;Thymosin alpha-1	B8ZZQ6;P06454-2;P06454;B8ZZA1;B8ZZW7;H7C2N1	PTMA	-0.0144042	0.194278	0.179874	no	0.298176	0.194278	0.166017	0.234499	0.179874	0.133685	9	8	8	8	7	9	36.4	36.4	36.4	36.4	36.4	36.4	2.4537e-75	8.28495	8.42609	8.4303	8.73118	8.65547	8.58913	6	6	11.758	327
Minor histocompatibility antigen H13	Q8TCT9-5;Q8TCT9;Q8TCT9-2;Q8TCT9-4	HM13	-0.0143939	0.0916328	0.0772388	no	0.0916328	0.0807286	0.22825	-0.0749165	0.171677	0.0772389	2	4	7	4	4	5	5.1	13.7	18.5	11.9	14.9	18.5	3.1573e-36	7.25864	7.94209	7.93873	8.0887	7.75166	8.07196	8	8	36.813	2898
Protein FAM50A	Q14320;B0S8I6;Q9Y247	FAM50A	-0.0141232	0.0779696	0.0638465	no	0.172002	0.0616464	0.0779696	0.157721	0.0518626	0.0638465	4	2	4	6	3	4	12.1	8	13.6	20.6	9.7	12.4	2.188e-29	7.69659	7.25677	7.60471	8.07007	7.93365	7.80676	8	8	40.241	2504
ADP/ATP translocase 3	P12236;I7HJJ0	SLC25A6	-0.0140933	0.238647	0.224553	no	0.203834	0.238647	0.341026	0.40463	0.224553	0.0230646	3	3	3	3	4	5	59.1	59.1	50	50	45.3	52.7	2.8367e-64	7.77407	7.58508	7.55891	7.86185	7.98768	7.85498	19	4	32.866	1604
Protein phosphatase methylesterase 1	Q9Y570;J3QT22;Q9Y570-2;Q9Y570-3	PPME1	-0.0140112	0.288575	0.274564	no	0.288575	0.161508	0.569287	0.040482	0.274564	0.582296	4	2	5	4	2	4	11.7	6.2	16.3	12.4	6	11.4	2.0027e-27	7.24445	6.8628	7.36307	7.37714	7.12051	7.36135	7	7	42.315	1050
Rho-related GTP-binding protein RhoG	P84095	RHOG	-0.0136451	0.0593296	0.0456845	no	0.0593296	-0.0361869	0.296616	0.00118344	0.0456845	0.253378	7	6	6	6	5	7	50.3	41.4	46.1	41.4	41.4	50.3	7.4149e-48	7.79796	7.77798	7.88643	7.92073	7.92222	7.91372	7	6	21.308	2310
60S ribosomal protein L17	J3QQT2;J3KRX5;P18621;J3QL51;P18621-2;J3QLC8;J3QS96;J3KRB3;J3KSJ0	RPL17	-0.0133458	0.309342	0.295996	no	0.360101	0.309342	0.269999	0.457752	0.295996	0.159364	15	16	15	16	14	14	55	55.6	59.1	59.1	59.1	57.9	8.8362e-69	8.8042	8.83855	8.78513	9.05759	9.04999	8.84946	11	11	19.786	1027
Spectrin alpha chain, non-erythrocytic 1	Q13813;Q13813-2;A6NG51;Q13813-3	SPTAN1	-0.0133322	-0.163756	-0.177089	no	-0.191815	-0.163756	0.0155491	-0.218347	-0.177089	0.0900964	100	111	117	111	117	115	46.5	50.3	53.5	48.9	52.4	50	0	9.2349	9.33496	9.3367	9.53392	9.56592	9.41113	139	139	284.54	2477
A-kinase anchor protein 2	Q9Y2D5;Q9Y2D5-5;Q9Y2D5-6;Q9Y2D5-7;Q9Y2D5-4;C9JVY5	AKAP2	-0.0132409	0.758526	0.745285	no	0.738698	0.871416	0.758526	0.745285	0.944277	0.708915	14	18	17	12	17	13	20.4	25.6	22.5	18.3	22.4	19.2	4.6742e-89	8.19137	8.29519	8.24586	8.24517	8.53977	8.29541	21	21	94.659	3570
Hematological and neurological expressed 1 protein	Q9UK76;Q9UK76-3;J3KSH8;J3KT51;B8ZZT7;F5GY98;Q9UK76-2	HN1	-0.0132123	0.347656	0.334444	no	0.347656	0.304701	0.47293	0.528428	0.334444	0.296403	5	4	5	7	5	6	33.8	48.7	45.5	64.9	48.7	33.8	1.4889e-49	8.15649	8.00385	8.0146	8.39966	8.23525	8.15921	7	7	16.014	3507
Voltage-dependent anion-selective channel protein 2	P45880;P45880-2;P45880-1;B4DKM5;Q5JSD2;Q5JSD1;A2A3S1	VDAC2	-0.0131028	-0.229957	-0.24306	no	-0.290896	-0.229957	-0.0846086	-0.34551	-0.24306	-0.231432	14	15	17	14	15	14	58.2	53.7	55.8	52.7	55.4	55.1	7.9819e-139	8.69327	8.72874	8.72345	8.99733	8.97856	8.83214	15	15	31.566	1968
Retinol dehydrogenase 11	Q8TC12;G3V2G6;Q8TC12-2;G3V234;H0YIZ8;H0YJ10;H0YJ46;Q8TC12-3	RDH11	-0.0130089	0.0108465	-0.00216241	no	0.0794018	0.0108465	-0.0170666	-0.00216241	0.00756508	-0.298189	3	3	4	7	4	5	11.3	12.3	19.5	31.4	17.3	21.1	3.7901e-48	7.53888	7.57738	7.44621	8.04246	7.70866	7.73657	8	8	35.386	2895
Aminoacyl tRNA synthase complex-interacting multifunctional protein 2	Q13155;F8W950;A8MU58;F8WCL2	AIMP2	-0.0128929	-0.00374608	-0.0166389	no	-0.0794292	-0.00374608	0.0309139	0.0842267	-0.0703892	-0.0166389	9	5	7	5	9	8	31.9	23.8	23.8	22.2	31.9	31.9	3.6136e-54	8.04309	7.74048	7.6902	8.04324	8.08675	7.94086	7	7	35.348	2425
Ubiquitin-conjugating enzyme E2 variant 1	G3V2F7;Q13404;Q13404-7;Q13404-2;Q13404-1;Q13404-6;Q13404-8;D6RG00;H0YBX6;F8W924;Q5TGE1;A5PLL7	TMEM189;UBE2V1	-0.0128459	-0.0717627	-0.0846086	no	-0.177216	-0.0717627	0.124126	-0.0846086	-0.00547193	-0.218719	3	3	3	3	3	4	21.6	18.4	18.4	21.6	18.4	21.1	9.5245e-37	7.70642	7.57901	7.57474	8.10592	7.85035	8.02926	10	5	42.208	827
Hippocalcin-like protein 1	P37235;E9PC71;P84074;H7BZC1;P61601;E5RGA9;C9JW46;E5RK89;E5RFL9;E5RJT1;E5RJJ6;E5RGZ0;E5RI95;E5RHE8;E5RI78;E5RHC8;E5RIG4;E5RIZ1;E5RIA5	HPCAL1	-0.0126894	-0.42975	-0.442439	no	-0.42975	-0.552279	-0.406863	-0.341872	-0.442439	-0.469365	7	6	6	7	8	8	46.1	42	40.9	56	46.1	52.3	3.7948e-46	7.82422	7.75479	7.72197	8.06438	8.11227	7.91892	11	11	22.313	1913
Exportin-2	P55060-3;P55060;F8W904;B4DUC5;P55060-2	CSE1L	-0.0126772	0.208161	0.195484	no	0.332898	0.208161	0.150241	0.293677	0.193239	0.195484	32	34	32	34	32	32	35.3	41	37.9	43.6	41.6	39.7	1.1863e-268	9.18862	8.86033	9.18583	9.20607	9.15773	8.99616	40	40	107.78	2130
Glutathione S-transferase P	P09211;A8MX94	GSTP1	-0.0125273	-0.553557	-0.566084	no	-0.711759	-0.553557	-0.489954	-0.608526	-0.566085	-0.215741	16	21	19	23	21	20	61.4	70	70	69.5	69.5	70	5.5284e-177	9.00087	9.08583	9.0664	9.29675	9.30358	9.15247	15	15	23.356	1543
Histone deacetylase complex subunit SAP18	O00422;H7BZW6	SAP18	-0.0125253	0.306466	0.293941	no	0.306466	0.24325	0.337175	0.224166	0.363717	NaN	3	4	2	2	2	0	18.3	23.5	13.7	18.3	13.7	0	6.0044e-17	7.57612	7.62021	7.27607	7.65014	7.70549	NaN	4	4	17.561	960
Zinc finger Ran-binding domain-containing protein 2	O95218-2;O95218	ZRANB2	-0.0122427	0.0591041	0.0468614	no	0.303561	0.0445384	0.0591041	0.01996	0.0991081	0.0468614	4	5	4	5	5	5	12.5	16.2	12.5	15	12.5	15	1.0273e-17	7.64034	7.59553	7.51354	7.86697	7.73937	7.74959	6	6	36.318	1378
Replication protein A 14 kDa subunit	P35244;B5MC59	RPA3	-0.0121706	0.195121	0.18295	no	0.210129	0.19512	0.13976	0.323263	0.18295	0.0451636	3	2	2	4	3	2	51.2	43	43	61.2	51.2	43	8.0189e-37	7.44102	7.48749	7.24964	7.79658	7.70094	7.39941	5	5	13.569	1885
39S ribosomal protein L12, mitochondrial	B4DLN1;P52815;B4E1E9;Q9UBX3;Q9UBX3-2	SLC25A10;MRPL12	-0.0119617	-0.112366	-0.124328	no	-0.0103502	-0.196229	-0.112367	-0.124328	-0.23131	-0.0413831	4	5	5	10	8	6	5.2	7.2	7	16.3	9	7.2	6.7646e-26	7.94332	7.78136	7.95143	8.33732	8.15833	7.98635	7	7	48.099	184
Gelsolin	P06396-2;F5H1A8;P06396-3;P06396;Q5T0H9;CON__Q3SX14;Q5T0I0;Q5T0H7;Q5T0H8;Q5T0I1;REV__F5H555;REV__H0YJM7;REV__F5H6T6;REV__Q6TDU7-2;REV__Q6TDU7-3;REV__Q6TDU7;REV__F8W8F9	GSN	-0.0116969	-1.16073	-1.17242	no	-1.36642	-1.16073	-1.05963	-1.41468	-1.17242	-0.997473	18	19	20	27	25	22	28.5	31.1	30.5	44.6	38.2	32.4	2.2852e-153	8.50872	8.5508	8.48088	8.88304	8.86667	8.6412	26	26	80.64	1487
Hypoxia up-regulated protein 1	E9PL22;Q9Y4L1;E9PJ21;B7Z909;J3KTF1;J3QL06;J3QQH7;J3QLE9;J3KSJ2;J3KT27	HYOU1	-0.0116216	-0.138028	-0.14965	no	-0.138028	-0.218347	0.0605327	-0.291839	-0.14965	0.103674	35	37	37	34	40	39	46.5	44.6	44.3	36.1	49.7	47.4	3.2215e-252	8.96073	8.94543	8.97681	9.12959	9.24795	9.11297	40	39	104.78	636
Kinectin	Q86UP2;Q86UP2-2;Q86UP2-3;G3V4Y7;B7Z6P3;G3V5G2;H0YJP2;G3V5P0;H0YJZ8;H0YJV5	KTN1	-0.0111851	-0.317651	-0.328836	no	-0.237197	-0.317651	-0.320658	-0.412836	-0.328836	-0.213378	22	24	21	25	24	25	20.1	22.5	19.8	24.2	21.1	22.4	1.5855e-210	8.25583	8.32152	8.31704	8.58609	8.57235	8.6202	47	47	156.27	2802
Eukaryotic translation initiation factor 2 subunit 2	P20042	EIF2S2	-0.0111614	0.403923	0.392762	no	0.481384	0.403924	0.355885	0.392762	0.404153	0.293801	11	16	15	14	16	17	41.1	51.1	47.7	40.8	47.4	46.5	1.1558e-97	8.44122	8.48571	8.39063	8.69436	8.74702	8.55931	19	19	38.388	1710
Protein transport protein Sec31A	O94979-6;O94979-3;B7ZL00;O94979-4;O94979-9;O94979-2;O94979;O94979-8;D6REX3;D6RHZ5;O94979-7;H7BXG7;O94979-5;H0YAB3;H0Y9T9;H0Y9K1;H0Y8V7;H0Y8W8;H0YAF5;D6RE64;D6RCQ9;D6RBT0;D6RHE8;H0Y9V3	SEC31A	-0.0111239	-0.249263	-0.260387	no	-0.314406	-0.249263	-0.236584	-0.348232	-0.260387	-0.130008	20	22	22	27	29	26	23.5	23.5	20.5	23.7	27.2	24.3	5.3756e-132	8.52343	8.62362	8.5124	8.80507	8.8518	8.77742	31	31	117.67	318
Stabilin-1	Q9NY15;Q9NY15-2	STAB1	-0.0111199	-0.249749	-0.260869	no	-0.14978	-0.249749	-0.294194	-0.260869	-0.397803	-0.0703892	3	3	3	5	2	7	1.1	1.6	1.4	2	1.1	3.9	1.2338e-47	7.00026	6.99997	6.94744	7.37155	6.99422	7.53555	14	14	275.48	3396
Ubiquitin fusion degradation protein 1 homolog	Q92890;Q92890-1;Q92890-3;A6NJ11;C9J6N9;C9IZG3;C9JNP9	UFD1L	-0.0108338	-0.206893	-0.217727	no	-0.206893	-0.10809	-0.281787	-0.175429	-0.217727	-0.23952	3	2	2	7	3	3	12.4	8.1	8.1	26.1	12.4	11.1	4.5283e-21	7.17479	6.99574	6.9595	7.82923	7.39477	7.27293	7	7	34.5	2973
Importin-5	O00410;O00410-3;H0Y8C6;B4E0R6;O00410-2;E7ETV3;E7EQT5;C9JMV5;E7EV12;H0Y3V4;C9JZD8;E7EWK4;E7EX05;C9JZ53;C9JQT6;E7ESA1;E7ESZ1;E7ETV8;C9J875;C9JXE0;C9J5I6	IPO5	-0.0108174	0.334189	0.323371	no	0.382194	0.334189	0.261881	0.380672	0.323371	0.209979	36	36	32	30	34	30	43.1	42.3	40.7	36.6	39.6	35.3	0	8.98731	8.97639	8.81195	9.00856	9.12094	8.89235	43	41	123.63	1130
Nucleosome assembly protein 1-like 1	B3KNT8;F5H4R6;H0YIV4;P55209;F8VY35;F8W0J6;F8VUX1;F8VV59;B3KV44;F8W543;B7Z9C2;F8W020;F8W118;F8VXI6;H0YH88;H0YHC3;F5H1X5;F8VRJ2;F8VVB5;F8VUC3;B7Z4K9	NAP1L1	-0.0106964	0.00421875	-0.00647763	no	0.00827593	0.00421875	-0.00963389	0.0289109	-0.00647763	-0.108223	11	11	13	10	15	11	38.9	46.7	54.6	38.3	59.8	38.9	6.5085e-138	8.89165	8.92147	8.88416	9.10285	9.2164	9.00788	13	11	42.761	131
Vesicular integral-membrane protein VIP36	Q12907;D6RBV2;D6RIU4;D6RDX1;D6RBH1	LMAN2	-0.0105665	-0.157691	-0.168257	no	-0.157691	-0.110898	-0.167743	-0.168257	-0.0465609	-0.172616	10	10	12	13	10	9	32.3	41.6	40.7	42.7	36.2	36	1.5955e-101	8.27846	8.31675	8.34238	8.56815	8.58421	8.38521	14	14	40.228	2408
Acidic leucine-rich nuclear phosphoprotein 32 family member B	Q92688-2;Q92688;Q5T6W8	ANP32B	-0.010488	0.415615	0.405127	no	0.415615	0.546856	0.329087	0.405127	0.50705	0.135443	9	6	7	8	5	6	34.9	39	34.9	39	34.9	34.9	1.4742e-62	8.48744	8.31649	8.36541	8.70646	8.60806	8.34982	8	6	22.276	2962
DnaJ homolog subfamily A member 2	O60884;H3BMW5	DNAJA2	-0.0102258	0.360601	0.350375	no	0.389149	0.204782	0.360601	0.466676	0.350375	0.234771	4	7	6	6	8	7	10.4	20.1	13.6	17	18.9	22.8	2.8447e-43	7.54898	7.8131	7.72298	8.02633	8.10016	7.99439	10	10	45.745	1284
40S ribosomal protein S15	P62841;K7EQJ5;K7ELC2;K7EM56;K7EJ78	RPS15	-0.00983784	0.317696	0.307858	no	0.363494	0.317696	0.196823	0.459001	0.307859	0.275158	9	10	10	13	12	15	64.1	69	45.5	69	69	69	3.2498e-63	8.41609	8.50749	8.76964	9.0242	9.01774	8.84926	6	6	17.04	2247
Serine/threonine-protein phosphatase PGAM5, mitochondrial	Q96HS1-2;Q96HS1;F5GXG4	PGAM5	-0.00948959	-0.000144301	-0.00963389	no	-0.000144301	0.0521768	-0.0894982	-0.00963389	0.0937712	-0.0149266	4	4	2	5	3	3	14.1	19.2	7.8	17.3	13.3	11.4	1.2453e-26	7.56095	7.62704	6.95054	7.9585	7.84546	7.49973	8	8	28.02	3046
Protein PML	P29590-5;P29590;P29590-4;P29590-12;P29590-2;P29590-9;P29590-3;P29590-8;P29590-11;P29590-14;P29590-10;H3BT57;P29590-13;H3BT29;H3BUJ5;H3BVD2	PML	-0.00909776	-0.0391385	-0.0482362	no	-0.0391385	-0.238787	0.0718761	-0.143524	-0.0482362	0.264426	10	6	9	5	11	12	17.4	12.6	16.9	8.7	22.3	24.3	2.5664e-72	7.89034	7.77057	7.91239	8.04661	8.19346	8.0993	14	14	70.023	1821
Ragulator complex protein LAMTOR1	Q6IAA8;F5GX19;F5H3Y3;H0YFI1;F5H479	LAMTOR1	-0.00901509	0.0251477	0.0161326	no	-0.0267293	0.0580975	0.0251477	0.0161326	0.116504	0.00760854	4	6	3	5	6	5	41.6	64.6	22.4	51.6	64.6	49.7	4.65e-56	7.45422	7.60498	7.1799	7.72637	7.7961	7.59501	7	7	17.745	2723
Integrin beta-1	P05556;P05556-2;P05556-5;P05556-4;P05556-3;E7EQW5;C9JPK5;Q5T3E6;E9PLR6;E7EUI6;H7C4N8;E7ERX5;C9JJP8;Q5T3E5;E9PQJ2;C9JNE0	ITGB1	-0.00893746	-0.0425041	-0.0514416	no	0.0425162	-0.0425042	-0.154972	-0.0231843	-0.0514416	-0.192699	26	32	30	29	30	29	31.5	34.2	33	34.5	35.5	32.5	4.1526e-184	9.01072	9.07129	8.96415	9.29106	9.23188	9.09715	29	29	88.414	1482
Pre-mRNA-processing-splicing factor 8	Q6P2Q9;I3L0J9;I3L3Z8;I3L1T8	PRPF8	-0.00888366	0.237268	0.228385	no	0.253532	0.237268	0.140651	0.275123	0.228385	0.169745	46	40	41	53	47	47	22.4	19.4	21.7	25.8	23.5	23.9	0	8.50028	8.60151	8.62074	8.8676	8.86158	8.7304	79	79	273.6	2740
Nucleoside diphosphate kinase A	P15531;P15531-2	NME1	-0.00887033	-0.0804922	-0.0893626	no	NaN	-0.0478175	-0.113167	0.0988608	-0.0893626	-0.118626	1	2	2	2	2	2	73	69.7	69.7	69.7	69.7	69.7	8.1314e-74	7.44303	8.16444	8.19846	8.37528	8.37978	7.98399	11	2	17.149	1650
N-alpha-acetyltransferase 38, NatC auxiliary subunit	O95777;F2Z2Y6;C9JIZ0;C9JNV3	NAA38	-0.00879072	-0.0886844	-0.0974752	no	-0.0886845	0.143341	-0.458172	NaN	-0.0989585	-0.0959919	3	3	3	1	3	2	37.5	46.9	37.5	10.4	37.5	27.1	9.6384e-17	7.79306	7.51692	7.75919	7.07682	7.89779	7.46666	4	4	10.403	1405
Eukaryotic translation initiation factor 3 subunit C;Eukaryotic translation initiation factor 3 subunit C-like protein	Q99613;H3BRV0;B5ME19;H3BPE3;H3BPE4;H3BTY8	EIF3C;EIF3CL	-0.00872174	0.398589	0.389867	no	0.398741	0.389035	0.398589	0.432182	0.389867	0.280387	28	25	25	27	28	20	32.6	28.6	29.9	28.7	30.1	23.5	1.5824e-186	8.61572	8.53852	8.56767	8.86153	8.86961	8.54453	31	31	105.34	3107
Vesicle-trafficking protein SEC22b	O75396	SEC22B	-0.00861171	-0.381616	-0.390227	no	-0.381616	-0.404358	-0.330788	-0.399116	-0.390227	-0.275841	6	10	8	9	9	8	27.9	51.6	41.9	41.9	51.2	41.4	8.8272e-60	7.88055	8.36414	8.10728	8.33319	8.58337	8.13843	10	10	24.593	1303
Ubiquitin thioesterase OTUB1	Q96FW1;F5H6Q1;J3KR44;F5GYN4;F5GYJ8;F5H3F0;Q96FW1-2	OTUB1	-0.00858636	-0.122871	-0.131458	no	-0.122871	-0.285106	0.126801	-0.131458	-0.196229	0.209845	8	9	15	12	9	14	36.2	33.6	63.5	48.7	48.7	66.4	2.3429e-87	8.12956	8.18882	8.28108	8.42362	8.3867	8.45862	13	13	31.284	3038
Phosphatidylinositol transfer protein beta isoform	P48739;P48739-2;B7Z7Q0;B3KYB6;B3KYB7	PITPNB	-0.00852397	0.286075	0.277552	no	0.256373	0.292723	0.286075	0.327946	0.277551	0.173027	10	6	9	10	11	8	42.4	33.9	48.7	42.8	50.6	45.4	3.0124e-74	8.12097	7.87258	7.99172	8.3119	8.50447	8.04871	16	14	31.54	304
Splicing factor 1	Q15637-6;Q15637-4;Q15637-3;Q15637-2;Q15637;Q15637-5;Q15637-7;B4DX42;C9J792;F8WEV5;H7C561;H7C0N4	SF1	-0.00815523	0.222078	0.213922	no	0.222077	0.302191	0.203934	0.213922	0.316366	0.196657	11	8	9	13	9	11	23.8	20	21.5	32	21.5	25.6	2.6074e-68	8.28346	8.16426	8.12892	8.6061	8.47229	8.4641	14	14	61.888	2582
Fructose-2,6-bisphosphatase TIGAR	Q9NQ88	TIGAR	-0.00809558	-0.0749444	-0.08304	no	-0.111031	NaN	-0.0388575	-0.234624	NaN	0.0685439	3	1	2	2	1	2	13.7	3.3	8.9	10.4	6.3	8.9	7.9352e-20	7.22409	6.79611	6.96335	7.30662	6.98732	7.10432	5	5	30.062	3327
RNA-binding protein EWS	Q01844-6;B0QYK0;Q01844-3;Q01844;Q01844-5;Q01844-2;C9JGE3;H7BY36;F8WC90;Q01844-4	EWSR1	-0.00799727	0.118602	0.110604	no	0.158606	0.118602	-0.0298416	0.110604	0.161605	-0.145482	8	7	7	4	7	6	15.7	15.7	15.7	10.2	15.7	11.7	9.9171e-65	8.16098	8.15394	8.03973	7.92602	8.25628	8.02792	6	6	62.507	101
Casein kinase II subunit beta	P67870;Q5SRQ6;Q5SRQ3	CSNK2B;CSNK2B-LY6G5B-1181	-0.00759149	0.298424	0.290833	no	0.260809	0.298424	0.402169	0.274948	0.341592	0.290833	8	9	6	5	8	6	38.6	38.6	34.9	27	38.6	27	2.1261e-45	7.98657	8.09188	7.92309	8.04887	8.19019	7.96993	7	7	24.942	2283
Small nuclear ribonucleoprotein Sm D2	P62316;P62316-2;K7EJB5;K7ERG4	SNRPD2	-0.00756103	0.272576	0.265015	no	0.280107	0.272576	0.179172	0.288928	0.265015	0.163866	9	7	9	9	9	8	65.3	54.2	61.9	65.3	61.9	61.9	8.5734e-63	8.52762	8.53882	8.4894	8.76553	8.80518	8.55916	10	10	13.527	2230
SPARC	P09486;F5GY03;E5RK62;F5H4E2	SPARC	-0.00736856	-0.625551	-0.632919	no	-0.625551	-0.679424	-0.585539	-0.66512	-0.550901	-0.632919	9	8	7	10	10	7	29.4	31	36.6	45.2	40.6	25.7	2.7935e-45	8.12307	8.19612	7.98906	8.473	8.38929	8.12574	9	9	34.632	1547
Serine palmitoyltransferase 1	O15269;O15269-2	SPTLC1	-0.00728767	-0.145091	-0.152378	no	-0.145091	-0.171463	0.0363779	-0.370388	-0.152378	-0.0468402	2	5	6	3	5	2	6.3	14.8	14.8	8	15.9	6.3	1.395e-32	7.16268	7.60955	7.6584	7.59387	7.87881	7.238	6	6	52.743	1196
L-lactate dehydrogenase A chain	P00338;P00338-3;P00338-4;F5H308;P00338-5;P00338-2;F5GXY2;F5GYU2;F5GXH2;F5H5J4;F5H6W8;F5GZQ4;F5H8H6;F5GXC7;F5GWW2;F5GXU1;Q6ZMR3;F5H5G7;F5H155;G3XAP5;F5H245;P07864	LDHA	-0.00715144	-0.0374525	-0.0446039	no	-0.0374525	-0.17031	0.0549168	-0.0446039	-0.224534	0.0412539	33	30	29	34	29	30	77.1	69.3	74.7	75.9	74.7	74.7	1.4832e-182	9.58911	9.50655	9.5467	9.81194	9.77733	9.68828	23	22	36.688	1422
ATP synthase subunit e, mitochondrial	P56385	ATP5I	-0.00710335	-0.102725	-0.109829	no	-0.230818	-0.102725	0.00958245	-0.149389	-0.0825664	-0.109829	2	2	2	3	2	2	30.4	30.4	30.4	31.9	30.4	30.4	6.5515e-10	7.62052	7.60911	7.6444	7.81113	7.86906	7.69034	3	3	7.9331	2147
Protein FAM98B	Q52LJ0-2;Q52LJ0;H0YNA1	FAM98B	-0.00699809	-0.254352	-0.26135	no	-0.270828	-0.228357	-0.254352	-0.183836	-0.26135	-0.430821	4	4	4	4	6	4	21.2	19.6	16.4	15.5	19.2	19.6	8.4763e-41	7.56619	7.38285	7.54609	7.57742	7.77762	7.57534	8	5	45.547	2649
Isocitrate dehydrogenase [NADP], mitochondrial;Isocitrate dehydrogenase [NADP]	P48735;B4DFL2;B4DSZ6;H0YL11	IDH2	-0.00676811	-1.0446	-1.05137	no	-1.0446	-0.889629	-1.12135	-1.05137	-0.946731	-1.06846	19	21	22	21	21	20	44.9	49.8	47.1	48.7	47.1	47.1	7.5918e-118	8.53768	8.60771	8.58542	8.8183	8.89075	8.6472	22	20	50.909	2013
Voltage-dependent anion-selective channel protein 3	Q9Y277;Q9Y277-2;F5H740;E5RFP6;E5RJN6;E5RHZ6;E5RHE1;E5RK27;F8W7Y3;E5RFL1	VDAC3	-0.0066964	-0.214995	-0.221692	no	-0.214995	-0.204266	-0.228849	-0.335712	-0.221692	-0.196859	10	11	12	10	10	11	39.2	43.1	43.1	36	40.3	43.1	9.6067e-91	8.40985	8.43653	8.44284	8.56251	8.57869	8.5389	10	10	30.658	738
Mycophenolic acid acyl-glucuronide esterase, mitochondrial	Q9NUJ1;B7Z6A8;C9IZX5	ABHD10	-0.00656197	-0.420186	-0.426748	no	-0.420186	-0.470511	-0.253384	-0.426748	-0.420402	-0.530271	5	6	5	5	2	3	21.6	25.8	22.9	20.9	8.8	14.1	1.0965e-39	8.15854	7.68022	7.57024	8.68291	7.58615	7.66955	8	8	33.932	3359
Phospholipase A-2-activating protein	Q9Y263;E5RIM3;H0YBW4;H0YC16;H0YAU9	PLAA	-0.00656056	-0.0443242	-0.0508848	no	-0.0292761	-0.227371	-0.0443242	0.307394	-0.0612924	-0.0508848	12	6	5	8	11	6	17.6	8.3	9.2	12.6	14.8	8.2	1.4572e-103	7.74048	7.46154	7.47449	7.80516	7.92798	7.73388	18	18	87.156	3561
Proteasome subunit beta type-4	P28070	PSMB4	-0.00643824	-0.0405417	-0.0469799	no	-0.158854	-0.0207689	-0.0405417	-0.04698	-0.0187766	-0.0513025	6	7	6	7	7	7	23.5	40.9	32.6	31.8	31.8	31.8	2.8442e-55	8.21537	8.34484	8.2381	8.40187	8.5418	8.28583	7	7	29.204	1807
Ankycorbin	Q9P0K7-4;Q9P0K7-3;E7EMX7;Q9P0K7;Q9P0K7-2;D6RB27;D6R9G4;D6RBY4;D6REL2;D6R9G6;D6RF74;D6RE17;D6RB25;D6RBW6	RAI14	-0.00639481	-0.111699	-0.118094	no	-0.133958	-0.103128	-0.111699	-0.124196	-0.09815	-0.118094	15	17	13	16	22	18	18.7	22.6	16.9	20	26.5	21.2	6.758e-130	8.15839	8.09975	7.95792	8.39547	8.47998	8.28312	31	31	106.9	500
Protein NOXP20	Q8IWE2;Q6MZV4	FAM114A1;DKFZp686F20250	-0.00615042	-0.940655	-0.946806	no	-0.940655	-0.839153	-1.00223	-1.16903	-0.877352	-0.946806	6	7	4	5	7	7	14.2	17.1	11.2	12.6	17.9	14.2	4.6248e-84	7.68043	7.88084	7.58369	7.79196	8.00052	7.78694	11	11	60.741	2832
26S proteasome non-ATPase regulatory subunit 14	O00487;C9JW37	PSMD14	-0.00613579	-0.0127833	-0.0189191	no	-0.0221902	-0.0127833	0.0317101	0.0842267	-0.0594936	-0.0189191	7	6	6	7	7	6	22.3	20	20	22.3	27.1	17.7	6.1196e-28	8.077	7.99622	8.04171	8.36133	8.28934	8.08892	8	8	34.577	1138
40S ribosomal protein S2	P15880;H0YEN5;E9PMM9;I3L404;E9PQD7;E9PPT0;E9PM36;H3BNG3;H0YE27	RPS2	-0.00612208	0.27275	0.266628	no	0.335972	0.27275	0.232616	0.375927	0.266628	0.168528	16	17	19	19	18	19	49.1	49.8	46.8	51.5	49.1	49.1	3.0655e-83	9.28731	9.22259	9.22596	9.50435	9.42609	9.28834	18	18	31.324	1652
2,4-dienoyl-CoA reductase, mitochondrial	B7Z6B8;Q16698;E5RJG7;E5RFV2;E5RJD2;E5RID6;H0YAW3	DECR1	-0.00609618	-0.89964	-0.905736	no	-0.970559	-0.864414	-0.89964	-0.963178	-0.856229	-0.905736	5	5	7	8	7	6	22.7	19.9	27	29.8	27.6	23.9	4.765e-72	7.83725	7.9123	7.89988	8.29024	8.16717	7.99889	12	12	34.994	299
Heterogeneous nuclear ribonucleoprotein H;Heterogeneous nuclear ribonucleoprotein H, N-terminally processed	P31943;G8JLB6;E9PCY7;D6RBM0;D6RIU0;D6RFM3;D6RIT2;D6RAM1;E5RGV0;D6R9T0;D6RDU3;D6RJ04;D6RIH9;H0YB39;E7EQJ0;E7EN40;H0YBD7;D6RDL0;E5RGH4;D6RF17;H0YAQ2;H0YBG7;D6R9D3;F5GZT4;E5RJ94	HNRNPH1	-0.00604817	0.242908	0.23686	no	0.276258	0.242908	0.150962	0.23686	0.295978	0.151474	10	12	11	8	10	7	55.2	57.9	56.8	41.4	52.1	48.3	3.9562e-225	8.48864	8.58625	8.49178	8.70586	8.87572	8.70293	22	13	49.229	861
Importin-9	Q96P70	IPO9	-0.0057307	0.06679	0.0610593	no	0.084089	-0.0618453	0.06679	0.0830954	-0.0751904	0.0610593	11	10	13	11	8	8	12.8	10.1	16.3	10.7	8.9	9.2	6.9309e-73	7.84581	7.74707	8.01435	8.08704	7.81729	7.69159	16	16	115.96	3066
Pescadillo homolog	B5MCF9;O00541;O00541-2;B3KXD6;C9JXJ1;H7C267	PES1	-0.00559706	0.951513	0.945916	no	0.88622	1.00604	0.951513	1.04463	0.945916	0.765744	5	4	4	5	4	6	13.1	7.7	10.2	9.3	9.1	11.2	7.6962e-39	7.4481	7.33846	7.28448	7.72914	7.8304	7.49577	10	10	66.077	270
Probable ATP-dependent RNA helicase DDX27	Q96GQ7	DDX27	-0.0051769	0.631757	0.62658	no	0.30422	0.631757	0.733795	0.684828	0.613277	0.62658	2	3	3	3	2	2	2.8	4.5	5.5	4.8	3.4	3.4	3.6791e-17	6.58724	6.90484	6.87975	7.06547	6.88608	6.69052	5	5	89.834	3041
26S proteasome non-ATPase regulatory subunit 9	O00233;J3KN29;F5H5V4;F5GX23;F8W7V8;O00233-2;F5H7X1;O00233-3;F5H169;F5H182	PSMD9	-0.00499745	-0.0926134	-0.0976109	no	-0.0630888	-0.259544	-0.0926134	0.230956	-0.141433	-0.0976109	6	3	6	5	4	5	33.6	16.6	29.6	30.9	20.2	25.6	1.27e-35	7.91811	7.54258	7.79258	8.05119	7.84117	7.89018	8	8	24.682	1124
NADH-ubiquinone oxidoreductase 75 kDa subunit, mitochondrial	P28331;P28331-2;P28331-4;P28331-5;B4DJ81;P28331-3;C9JPQ5;F8WDL5	NDUFS1	-0.00477701	-0.374622	-0.379399	no	-0.15069	-0.403922	-0.374622	-0.204892	-0.379399	-0.384271	16	19	12	18	18	13	30.5	33.8	21.6	35.9	37.1	22	3.5325e-120	8.15573	8.26423	7.97096	8.49023	8.41592	8.15884	30	30	79.467	1810
Inosine-5-monophosphate dehydrogenase 2	P12268;H0Y4R1;E7ETK5	IMPDH2	-0.00471887	0.279056	0.274337	no	0.311972	0.167345	0.279056	0.46542	0.271548	0.274337	18	20	20	19	24	17	49.2	52.3	49	49	57.4	46.5	3.6422e-136	8.5511	8.6166	8.53905	8.84478	8.87009	8.58527	21	19	55.804	1605
rRNA 2-O-methyltransferase fibrillarin	M0QXL5;P22087;M0R0P1;M0R299;M0R2Q4;M0R2U2;M0R1H0;M0R2B0	FBL	-0.00464767	0.53952	0.534872	no	0.539519	0.602219	0.395815	0.534872	0.568859	0.331427	6	7	6	8	7	7	23.4	26.2	35.7	39.8	27.9	39.8	2.07e-44	7.91544	8.14264	7.96195	8.69786	8.25756	8.24326	10	9	26.639	1091
PDZ and LIM domain protein 1	O00151	PDLIM1	-0.0044609	0.373813	0.369352	no	0.373813	0.251831	0.526203	0.369352	0.213972	0.52587	9	7	9	7	8	12	38.6	34	45.9	30.7	39.5	48.6	1.1804e-82	8.13264	7.9411	8.13745	8.21582	8.36975	8.38844	12	12	36.071	1113
Calponin-2	B4DDF4;Q99439;B4DUT8;Q99439-2;H3BTZ5;H3BVI6;H3BQH0;K7ES69;H3BQR6	CNN2	-0.00413441	-0.111298	-0.115433	no	0.0849764	-0.111298	-0.343123	0.204948	-0.115433	-0.306846	13	12	10	10	13	10	50	45.3	41.9	40.9	56.4	44.6	5.4606e-118	8.47015	8.45407	8.23492	8.55444	8.62997	8.39175	14	12	32.616	150
Serine/threonine-protein kinase N1	Q16512;Q16512-2;K7EL10;Q16512-3;K7EKY9;K7EM57;H0Y429;K7EN76;Q6P5Z2	PKN1	-0.00375315	0.047756	0.0440028	no	0.219102	-0.185486	0.047756	0.0440028	-0.00690829	0.115066	6	5	6	7	7	7	8.8	7.5	9	10	8.9	10	2.1858e-43	7.33832	7.26007	7.41214	7.63029	7.59267	7.44551	10	9	103.93	2603
14-3-3 protein zeta/delta	P63104;E7EX29;B0AZS6;E7ESK7;E7EX24;B7Z2E6;H0YB80;E5RIR4;E9PD24;E7EVZ2;E5RGE1	YWHAZ	-0.00375267	-0.104471	-0.108223	no	-0.113167	-0.104471	-0.0825664	-0.145351	-0.0773797	-0.108223	18	18	17	17	18	18	62	62	62	62	62	59.2	2.0941e-213	9.61266	9.6547	9.52324	9.69558	9.74005	9.66214	18	13	27.745	2269
Eukaryotic translation initiation factor 3 subunit M	Q7L2H7;B4E2Q4;J3KNJ2;H0YCQ8;E9PN86;E9PRY0	EIF3M	-0.00350648	0.560536	0.55703	no	0.564457	0.560536	0.434715	0.582296	0.55703	0.538597	16	12	14	16	15	11	37.7	32.6	40.1	47.3	47.3	38.2	1.0042e-111	8.36367	8.20669	8.33463	8.60757	8.68748	8.3235	14	14	42.502	2772
KH domain-containing, RNA-binding, signal transduction-associated protein 1	Q07666;Q07666-2;Q07666-3;Q5VWX1;E5RG12;H0YAQ1;H0YAQ3;E5RJZ9	KHDRBS1	-0.0034063	0.0971006	0.0936943	no	0.100283	0.0971006	0.0225515	0.0936943	0.146851	0.0560711	10	10	9	8	8	7	21.2	20.3	30.2	21.2	19.9	21	3.2289e-66	8.70286	8.65765	8.74747	8.72392	8.89546	8.74498	11	9	48.227	2369
Glycerol-3-phosphate dehydrogenase, mitochondrial	P43304-2;P43304;F8W6E4;F5GYK7	GPD2	-0.00290344	0.0543773	0.0514738	no	0.0543773	-0.0888201	0.213186	0.0241791	0.0514738	0.0833246	4	6	4	4	4	4	7	11.6	6.2	7	7.5	7	3.7301e-25	7.19642	7.46881	7.29695	7.56543	7.55106	7.27126	9	9	67.531	1962
Serine/arginine-rich splicing factor 1	Q07955;J3KTL2;Q07955-3;Q07955-2;J3KSR8;J3QQV5;J3KSW7	SRSF1	-0.00286666	0.397429	0.394562	no	0.397429	0.471949	0.279056	0.394563	0.39838	0.253825	13	13	11	13	14	15	41.1	46.4	46.4	50.4	50.4	50.4	2.1837e-60	8.5012	8.44256	8.43723	8.63242	8.76838	8.56601	13	12	27.744	1033
ATP-dependent RNA helicase DDX18	Q9NVP1;H7C452	DDX18	-0.00270176	0.528011	0.52531	no	0.718213	0.528011	0.458664	0.721088	0.52531	0.518019	4	5	3	5	7	2	7.8	9	4.9	8.4	12.8	3.9	1.3876e-36	7.22881	7.49038	7.22971	7.62454	7.86042	6.86418	9	9	75.406	3372
Nuclease-sensitive element-binding protein 1	P67809;H0Y449;C9J5V9;Q9Y2T7	YBX1	-0.00267458	0.535687	0.533013	no	0.755405	0.482855	0.535687	0.533013	0.573209	0.378476	11	12	10	13	13	13	45.7	45.7	45.7	51.9	45.7	45.7	2.343e-237	8.58073	8.6821	8.64136	8.8047	8.83477	8.71971	14	10	35.924	2282
Rho guanine nucleotide exchange factor 1	Q92888;Q92888-3;M0QZR4;Q92888-2;Q6NX52;M0QYC1;M0R2C7;M0QYS3;M0QZH8	ARHGEF1	-0.00266294	0.0137856	0.0111226	no	0.0496659	-0.0601858	0.0137856	-0.170566	0.176104	0.0111226	5	6	7	2	7	3	6.7	6.8	9.9	2.4	9.5	4.7	2.5766e-36	7.46491	7.41212	7.55754	7.18808	7.86513	7.37729	11	11	102.43	1099
60S ribosomal protein L10a	P62906	RPL10A	-0.00262079	0.268017	0.265397	no	0.336901	0.228266	0.268017	0.368383	0.265397	0.209929	19	16	16	17	18	19	47.5	47.5	42.9	47.5	53	47.9	1.9505e-81	8.9033	8.90332	8.8346	9.08037	9.16785	8.87078	13	13	24.831	2258
Glucosylceramidase	J3KQG4;P04062-2;P04062;F5H241;J3KQK9;P04062-3	GBA	-0.00254142	-0.85989	-0.862432	no	-0.95293	-0.85989	-0.757962	-0.863463	-0.862432	-0.379621	5	9	4	7	4	8	16.7	25.2	12.7	18.7	8.5	23.6	1.8714e-51	7.87379	8.16554	7.42578	8.05165	7.59464	8.28762	11	11	50.316	1017
Thioredoxin-related transmembrane protein 2	Q9Y320-2;Q9Y320	TMX2	-0.00202203	0.635747	0.633725	no	NaN	0.263248	1.00825	0.692152	0.436197	0.633725	1	3	4	3	2	2	3.9	12.4	22.1	12.4	7.8	7.8	5.8413e-13	6.7034	7.1651	7.45188	7.46897	7.23684	7.27344	4	4	29.642	3587
Eukaryotic initiation factor 4A-I	P60842;J3KT12;P60842-2;J3QS69;J3KTB5;J3QL43;J3KSZ0;J3QR64;J3QLN6;J3KS25;J3QKZ9;B4E102;J3QL52;J3KS93;J3KT04;J3QQP0;E7EMV8;E9PBH4;F8WE11;C9JUF0	EIF4A1	-0.00180584	0.57639	0.574584	no	0.57639	0.601081	0.541135	0.624154	0.574584	0.524355	9	10	10	10	12	8	71.4	65.5	61.3	75.6	75.1	61.1	4.0457e-253	8.76286	8.67382	8.72257	8.99804	9.00182	8.75935	32	10	46.153	2164
Exocyst complex component 5	O00471;F8W9B8;G3V4Z7	EXOC5	-0.00172098	-0.23008	-0.231801	no	-0.102457	-0.23008	-0.276675	-0.369606	-0.0832474	-0.231801	4	4	3	2	5	5	7.8	8.1	7.5	4.7	10.6	9	3.2142e-38	7.37898	7.37022	7.16468	6.99754	7.65346	7.35388	9	9	81.852	1136
E3 SUMO-protein ligase RanBP2;Putative peptidyl-prolyl cis-trans isomerase	P49792;E9PGT0;J3KQ37;O14715;Q99666;P0DJD0;J3QTV4;P0DJD1;F8VYC4;Q99666-2;F8W705;E7ES93;H0YBN8;C9J6W1;Q7Z3J3-2;C9J1W9;C9JF75;H7BZ48;Q6AI46;Q05823	RANBP2	-0.00156315	0.116348	0.114785	no	0.116348	0.136601	-0.0233263	0.311202	0.114785	0.0709515	17	11	17	15	9	9	8.7	8.2	10.3	9.5	5.7	6.4	5.1466e-154	8.05694	7.76137	7.9656	8.18199	7.73121	7.85523	46	27	358.2	2047
Heterogeneous nuclear ribonucleoproteins A2/B1	P22626;P22626-2	HNRNPA2B1	-0.0015277	0.23545	0.233922	no	0.216954	0.291557	0.23545	0.210279	0.281719	0.233922	37	37	38	41	40	37	70.3	71.4	72.2	70.5	70.5	72.2	1.2815e-298	9.38823	9.39081	9.38074	9.62391	9.6035	9.43143	28	27	37.429	1743
Dynactin subunit 2	Q13561;Q13561-3;Q13561-2;F5H2S7;F5H223;F8WAG8;F8W1I6;H0YI98;F8VW18;F8VX93;F8VRV7;H0YHL1;F8VZD2;F8W0U6	DCTN2	-0.0014455	-0.259664	-0.26111	no	-0.259664	-0.287709	-0.209765	-0.31034	-0.26111	-0.153027	16	17	19	13	15	15	43.6	46.1	46.4	36.4	43.9	38.9	2.1037e-98	8.39568	8.33488	8.34663	8.62336	8.6006	8.41275	17	17	44.23	712
Cytoplasmic dynein 1 heavy chain 1	Q14204;H0YJ21	DYNC1H1	-0.000730559	-0.2444	-0.245131	no	-0.313594	-0.2444	-0.242694	-0.282025	-0.245131	-0.120485	155	171	166	176	174	158	37.9	41.4	39.3	41.4	42.8	40.1	0	9.43374	9.47356	9.45817	9.70308	9.6978	9.5514	211	211	532.4	2498
Acyl carrier protein, mitochondrial;Acyl carrier protein	O14561;H3BNK3;I3L505	NDUFAB1	-0.000564594	-0.0309717	-0.0315363	no	-0.0364681	-0.0309717	0.155132	-0.0315363	-0.0329472	0.0516683	2	3	3	2	2	3	15.4	15.4	15.4	15.4	15.4	15.4	5.0662e-17	7.41755	7.55091	7.51383	7.7685	7.79436	7.53302	3	3	17.417	1158
Host cell factor 1;HCF N-terminal chain 1;HCF N-terminal chain 2;HCF N-terminal chain 3;HCF N-terminal chain 4;HCF N-terminal chain 5;HCF N-terminal chain 6;HCF C-terminal chain 1;HCF C-terminal chain 2;HCF C-terminal chain 3;HCF C-terminal chain 4;HCF C-terminal chain 5;HCF C-terminal chain 6	P51610-2;P51610;A6NEM2;P51610-3;H7C1C4	HCFC1	-0.000456572	0.126218	0.125762	no	0.126218	0.0742284	0.240861	0.396745	0.125762	0.00955341	6	4	4	6	3	12	4.9	2.2	3	3.8	2.1	7.8	2.2848e-61	7.56225	7.08686	7.27007	7.67027	7.35355	7.73465	20	20	201.85	31
Eukaryotic initiation factor 4A-III;Eukaryotic initiation factor 4A-III, N-terminally processed	P38919;I3L3F6;I3L2Z3;I3L3H2;I3L2M0;I3L1H0	EIF4A3	-5.22733e-05	0.272141	0.272088	no	0.308216	0.272141	0.230956	0.272088	0.3311	0.206013	11	12	17	15	14	11	33.3	37.7	49.9	48.4	43.8	36.7	6.2544e-92	8.42865	8.50414	8.51111	8.71024	8.69836	8.46861	20	15	46.871	1920
Annexin A5;Annexin	P08758;E7ENQ5;D6RBL5;D6RBE9;E9PHT9;D6RCN3	ANXA5	0	-0.0713507	-0.0713507	no	-0.144569	-0.0542234	-0.0713507	-0.131589	-0.0713507	-0.067914	30	32	37	33	35	29	65.3	67.5	78.4	70.6	80.6	78.4	2.2893e-177	9.49495	9.51093	9.50815	9.76512	9.76605	9.70292	25	25	35.936	1537
Tubulin gamma-2 chain;Tubulin gamma-1 chain	Q9NRH3;P23258;K7EKE5;K7EIS0	TUBG2;TUBG1	9.50098e-05	0.133543	0.133638	no	0.28988	-0.0478175	0.133543	0.433994	0.133638	0.00937913	2	3	3	4	4	4	8.2	12.4	12.4	17.1	17.1	17.1	3.9798e-39	7.18825	7.46403	7.42085	7.735	7.70838	7.43441	5	5	51.091	1748
Chloride intracellular channel protein 4	Q9Y696;A6PVS0;Q9NZA1-3;O15247;Q9NZA1-2;Q9NZA1;Q96NY7-2;Q96NY7	CLIC4	0.00053025	-0.122076	-0.121546	no	-0.0550568	-0.122076	-0.255924	-0.0443242	-0.121546	-0.185232	22	23	21	21	22	22	76.7	76.7	76.7	79.8	76.7	76.7	2.0057e-159	8.90539	8.98292	8.9181	9.13453	9.1564	8.99073	17	17	28.772	3652
Focal adhesion kinase 1	Q8IYN9;H0YBP1;Q05397;Q05397-5;J3QT16;E7ESA6;Q05397-2;E9PEI4;Q8N9D7;H0YB16;H0YBZ1;Q05397-6;B4DWJ1;Q05397-3;E5RHD8;Q05397-4;H0YB99;E5RI03;E5RGA6;E5RG86;E5RIK4;E5RG54;E5RH48;E5RH01;E5RG66;E5RI72;E5RFW9;E5RJP0;E5RI29;E5RJQ2;E5RG80;E5RJI4	PTK2	0.000788823	-0.134352	-0.133564	no	-0.134352	-0.135403	0.0550216	-0.247684	-0.0754641	-0.133564	6	6	9	7	8	9	8	8.4	12.6	9.5	12.8	13.2	2.3214e-61	7.57463	7.85259	7.70318	7.7842	7.99483	7.78911	14	14	114.25	536
SH3 and PX domain-containing protein 2B	A1X283;G3V144;H0Y507;Q5TCZ1-3;Q5TCZ1	SH3PXD2B	0.000823505	-0.0723115	-0.071488	no	-0.15562	-0.0723115	0.335335	-0.111833	-0.071488	0.00140012	4	3	2	4	3	5	4.9	3.4	2.1	6.1	3.8	5.8	9.8828e-29	7.08899	6.92858	6.78445	7.48569	7.19321	7.44982	8	8	101.58	5
Filamin-A	P21333-2;P21333;Q5HY54;E9PHF0;F8WE98;H0Y5C6;H0Y5F3;H7C2E7	FLNA	0.000882789	-0.194339	-0.193456	no	-0.194339	-0.164143	-0.338909	-0.167101	-0.193456	-0.298424	165	176	169	173	168	165	67.9	67.9	66.6	68.5	66.7	65.3	0	9.86637	9.9001	9.8615	10.1295	10.1265	9.91418	153	137	280.01	1727
Transgelin	Q01995;H0YCU9;E9PJ32	TAGLN	0.000909328	-2.43202	-2.43112	no	-2.43202	-2.12198	-3.12608	-2.40316	-2.43111	-3.37837	4	12	7	12	11	7	18.9	59.7	33.8	63.2	50.7	37.3	4.6337e-61	7.31526	8.12326	7.77621	8.31746	8.25346	7.75582	15	14	22.611	2342
Macrophage migration inhibitory factor	P14174	MIF	0.00101541	-0.185105	-0.18409	no	-0.197991	-0.0411028	-0.185105	-0.18409	0.120357	-0.431356	2	3	4	2	3	3	17.4	17.4	23.5	17.4	17.4	23.5	5.6337e-10	8.467	8.40856	8.33977	8.68215	8.60513	8.50558	3	3	12.476	1625
Eukaryotic translation initiation factor 3 subunit L	Q9Y262;B0QY89;Q9Y262-2;J3KN35;B0QY90;C9JHP4;C9K0Q7;H7C3A0;H0Y7E6	EIF3L	0.00105259	0.460548	0.461601	no	0.460548	0.482755	0.423043	0.525185	0.461601	0.340642	21	23	19	25	18	20	34.6	36.9	32.4	40.4	34.9	34.9	1.0882e-140	8.49663	8.53222	8.40758	8.72963	8.66019	8.48406	23	23	66.726	98
DNA replication licensing factor MCM7	P33993;P33993-3;P33993-2;C9J8M6	MCM7	0.0010972	0.547995	0.549092	no	0.83403	0.486631	0.547995	0.817435	0.549092	0.326281	13	7	6	13	16	12	19.7	14.2	9.6	20.6	22.1	23.2	4.9831e-94	8.09961	7.6823	7.54652	8.3185	8.27529	8.10469	20	20	81.307	1877
Glucose-6-phosphate isomerase	P06744;P06744-2;K7EP41;K7ELR7;K7ERC6;CON__Q3ZBD7;K7ERK8;K7EIL4;K7ENR8;K7ESF4;Q8N196	GPI	0.00113626	-0.193078	-0.191942	no	-0.193078	-0.186754	-0.194591	-0.191942	-0.228726	-0.153416	26	27	25	30	28	25	50.5	52.3	56.5	48	60.9	48.7	6.5204e-178	9.055	9.10391	8.98304	9.3631	9.32443	9.12067	26	26	63.146	1493
Dynactin subunit 1	Q14203-3;E7EX90;Q14203-4;A8MY36;Q14203;Q14203-5;Q14203-2;Q6AWB1;E7EWF7;C9JZA4;C9JTE5;C9JJN7;C9JJD0;C9J1B7;C9JKG6;E9PCY0;C9JUI8	DCTN1;DKFZp686E0752	0.0014571	-0.249385	-0.247927	no	-0.338795	-0.249385	-0.159887	-0.261832	-0.247928	-0.174534	18	19	20	19	21	23	19.6	20.6	20.8	18	22.8	23.5	2.1989e-189	8.26293	8.28457	8.25113	8.55269	8.58319	8.50151	35	35	136.82	578
Splicing factor U2AF 35 kDa subunit	Q01081;Q01081-2;Q01081-4;Q8WU68-3;Q8WU68;M0QYK5;Q01081-3;M0R2N4;Q8WU68-2;K7EPL9;K7EJH3;K7EJM7;K7ERY8	U2AF1	0.00175241	0.25123	0.252982	no	0.25123	0.369278	0.21332	0.252982	0.344282	0.178812	12	9	11	10	10	12	44.2	42.5	44.2	40.8	44.2	44.2	9.0491e-93	8.48569	8.44581	8.38399	8.59435	8.63326	8.56148	9	9	27.872	2327
Glutamine--fructose-6-phosphate aminotransferase [isomerizing] 1	Q06210-2;Q06210;O94808;E5RJP4	GFPT1	0.00181079	-0.0515809	-0.0497701	no	-0.0596321	-0.0515809	0.0567763	-0.0758749	-0.0497701	0.064329	15	11	18	14	13	15	21.7	17.9	29.7	22.2	17.3	20.3	1.2878e-91	8.12555	7.99897	8.26802	8.33602	8.37374	8.22443	22	22	76.758	2363
Estradiol 17-beta-dehydrogenase 12	Q53GQ0;E9PI21;Q96EA9	HSD17B12	0.00192136	-0.35321	-0.351289	no	-0.35321	-0.438399	-0.00216241	-0.376068	-0.351289	-0.013498	7	10	12	10	10	10	23.1	29.8	34.9	30.1	29.8	30.1	1.0144e-54	8.16316	8.32147	8.39016	8.39164	8.5913	8.40369	11	11	34.324	2657
Heterogeneous nuclear ribonucleoprotein U	Q00839;Q00839-2;Q5RI18	HNRNPU	0.00200805	0.237201	0.239208	no	0.23433	0.337229	0.2372	0.239209	0.310969	0.17656	41	39	32	34	39	32	37.7	38.3	35.3	35.8	36	35.8	1.5755e-270	9.27485	9.29953	9.2244	9.46292	9.53156	9.30423	33	33	90.583	2326
Talin-1	Q9Y490;Q5TCU6	TLN1	0.0020877	-0.146004	-0.143916	no	-0.146003	-0.145612	-0.189666	-0.143916	-0.144699	-0.128161	108	121	119	115	123	113	56.1	59.6	57.3	52.7	57.4	58.4	0	9.49784	9.56384	9.54244	9.70936	9.74744	9.63849	129	115	269.76	3618
Retinal dehydrogenase 1	P00352;Q5SYQ9;Q5SYQ8;Q5SYQ7;H0Y2X5;P47895	ALDH1A1	0.00219655	-0.97966	-0.977463	no	-0.97966	-0.736821	-1.1915	-0.977463	-0.670297	-1.07505	13	14	13	18	17	15	33.3	31.5	37.9	48.7	40.5	41.3	4.912e-135	8.13207	8.16429	8.09321	8.50576	8.52363	8.25746	23	20	54.861	1423
AP-2 complex subunit alpha-2	O94973;O94973-2;E9PJJ7;O94973-3;E9PR62;E9PNC4;H0YEG0;H0YDE9;M0R2D9;E9PQP4	AP2A2	0.00255556	-0.0243196	-0.021764	no	-0.0250288	-0.0243196	0.269338	-0.241596	-0.021764	0.101676	6	7	11	8	4	8	12.6	14.6	19.9	18	12	19	1.9739e-95	7.38915	7.50736	7.76108	7.71882	7.37262	7.54808	19	12	103.96	1368
FACT complex subunit SPT16	Q9Y5B9	SUPT16H	0.00257552	0.645751	0.648327	no	0.645751	0.654536	0.381649	0.694368	0.648327	0.395283	21	20	20	22	17	18	23.5	24.8	21.8	23.4	20.7	18	3.3368e-169	8.47711	8.31817	8.40656	8.59645	8.5005	8.42938	32	32	119.91	3632
N(G),N(G)-dimethylarginine dimethylaminohydrolase 2	O95865;A3KGN5;Q5SSV3;Q5SRR8;H0Y7N1	DDAH2	0.00258505	-1.0474	-1.04481	no	-1.16588	-1.0474	-0.861082	-1.19654	-1.04481	-0.729792	8	5	8	4	7	6	44.6	33	38.6	26.7	46.7	24.6	7.8764e-48	7.85897	7.83154	7.95754	7.69646	8.15427	7.73257	12	11	29.644	1414
T-complex protein 1 subunit theta	P50990;B4DEM7;B4DQH4;H7C4C8;H7C2U0	CCT8	0.00268547	0.0794322	0.0821177	no	0.168609	0.0794322	0.0579623	0.179907	0.0821177	0.061782	43	46	44	49	41	44	69.5	70.1	65.5	74.1	67.5	73.4	2.1198e-227	9.20491	9.18724	9.09433	9.51966	9.38897	9.25406	40	40	59.62	2069
ATP synthase subunit g, mitochondrial	O75964;E9PN17	ATP5L	0.00283632	-0.289244	-0.286408	no	-0.289244	-0.308477	-0.214498	-0.286408	-0.287236	-0.264116	4	5	5	4	4	4	44.7	52.4	52.4	44.7	52.4	44.7	8.2006e-22	7.90755	7.93631	7.90905	8.08934	8.04766	8.01098	5	5	11.428	1346
Chromatin target of PRMT1 protein	Q9Y3Y2-4;Q9Y3Y2;Q9Y3Y2-3;Q5T7Y7	CHTOP	0.00310186	0.0602318	0.0633337	no	0.117678	0.0602318	-0.00805654	0.13887	0.0633337	0.0220095	2	3	3	2	3	3	14.4	20.8	20.8	14.4	20.8	20.8	2.9838e-26	7.46355	7.64518	7.54466	7.73887	7.78415	7.64133	3	3	21.918	3615
GMP synthase [glutamine-hydrolyzing]	P49915;F8W720	GMPS	0.00324629	0.118805	0.122052	no	0.287219	0.118805	0.0128102	0.19192	0.122052	0.0312825	16	10	12	15	13	9	32.2	17.2	19.6	22.4	20.6	15.6	1.5092e-71	8.32877	7.98245	7.98089	8.43635	8.27342	7.96201	18	18	76.715	2050
U1 small nuclear ribonucleoprotein 70 kDa	P08621;P08621-2;P08621-3;M0QYR1;P08621-4;M0QX04	SNRNP70	0.00332633	0.210813	0.21414	no	0.222448	0.210813	-0.00877375	0.21414	0.216066	-0.052555	12	8	9	10	11	13	27.7	21.7	23.6	25.2	25.4	31.8	2.7963e-68	8.28117	8.15369	8.23121	8.49152	8.48971	8.38787	15	15	51.556	1532
Eukaryotic translation initiation factor 4 gamma 1	E7EX73;E9PGM1;E7EUU4;D3DNT2;Q04637-5;Q04637-4;Q04637-3;Q04637;E9PFM1;G5E9S1;Q04637-6;C9JF13;C9J6B6;C9K073;C9J2Z7;H7C044;Q504Z1;O43432;O43432-3;H7C0V6;F5H8J4;F5H564;F8WCF2;C9JHW9;C9JWH7;C9J556;REV__C9JBJ8;C9JSU8;B1AN91;B1AN92;C9JWW9;REV__Q8NEG2;REV__F5H7J8;REV__C9JQZ6;REV__J3KQX6;B4DXR2;O43432-2;B1AN89	EIF4G1	0.00337905	0.418851	0.42223	no	0.43374	0.351314	0.418851	0.460171	0.399864	0.42223	40	37	43	41	37	36	30.8	30.2	30.9	32.2	29.7	27.7	1.0357e-264	8.76671	8.80705	8.75667	9.12281	9.02485	8.86091	48	48	158.64	453
Charged multivesicular body protein 4a	E9PQI5;H0YI46;E9PQ80;Q9BY43;Q14D22;E9PSI1;H0YI89	CHMP4A;TM9SF1	0.0035685	-0.176312	-0.172743	no	NaN	-0.00518435	-0.347439	-0.281431	-0.0640551	NaN	0	3	2	2	3	0	0	25.9	14.5	14.5	26.5	0	4.4049e-25	NaN	7.16859	7.00056	7.17728	7.30859	NaN	5	5	18.845	661
Thiosulfate sulfurtransferase	Q16762;B1AH48	TST	0.00369668	-1.07011	-1.06642	no	-1.07011	-1.0624	-1.17294	NaN	-1.01514	-1.1177	3	4	2	1	4	4	14.8	18.9	8.1	6.4	18.9	18.9	1.8931e-30	7.43878	7.56076	6.92401	6.96375	7.81053	7.58912	4	4	33.429	2618
DnaJ homolog subfamily B member 11	Q9UBS4;H7C2Y5	DNAJB11	0.00381135	0.112787	0.116598	no	0.0312825	0.112787	0.261396	0.0171543	0.116598	0.249874	8	5	8	10	8	7	31	23.7	27.7	30.7	31.3	23.7	4.965e-79	7.82198	7.7099	7.90496	8.1378	8.03254	7.84221	11	11	40.513	3457
Regulator of nonsense transcripts 1	Q92900-2;Q92900	UPF1	0.00381184	0.0721187	0.0759305	no	0.0428283	0.0721187	0.0969617	0.105334	0.0759305	0.0667143	19	10	11	19	17	15	21.2	12.8	12.3	25.2	20.3	18.2	2.1164e-121	8.19901	8.06303	7.94635	8.3644	8.23155	8.15703	35	35	123.03	2975
Unconventional myosin-Ie	Q12965;H0YNQ8;H0YLE5;H0YN00;H0YLJ4;O00160	MYO1E	0.00383228	-0.662844	-0.659011	no	-0.554245	-0.662843	-0.721329	-0.51167	-0.695994	-0.659011	5	7	6	4	7	4	6.9	6.5	6.6	4.1	7.4	4.1	2.0458e-56	7.43366	7.5333	7.56777	7.56896	7.85386	7.39945	13	13	127.06	2409
Uridine 5-monophosphate synthase;Orotate phosphoribosyltransferase;Orotidine 5-phosphate decarboxylase	P11172;P11172-2;B5LY68;E9PFD2;B5LY72;F2Z3P2;F2Z303;F8WDG4	UMPS	0.00396749	0.333116	0.337084	no	0.567254	0.241595	0.333116	0.337084	0.368588	0.164432	6	5	6	6	5	6	19.2	19.4	19.6	19	17.7	19	1.2495e-36	7.79916	7.60539	7.68969	7.89858	7.84496	7.94753	9	9	52.221	1585
Aconitate hydratase, mitochondrial	Q99798;A2A274	ACO2	0.00401399	-0.451752	-0.447738	no	-0.355016	-0.581207	-0.451752	-0.378623	-0.503756	-0.447738	18	18	18	21	17	20	27.9	31	29.1	31.9	28.2	29.2	1.555e-137	8.39907	8.36923	8.31321	8.63676	8.61706	8.47417	23	23	85.424	6
Ubiquitin carboxyl-terminal hydrolase 5	P45974-2;P45974;H7C5J3;Q92995-2;Q92995;F5H571	USP5	0.00423023	-0.0824301	-0.0781998	no	-0.0023065	-0.133037	-0.0824301	-0.0781998	-0.103934	0.100484	16	15	12	15	16	16	20.6	23.7	16.9	20.4	25.6	20.6	2.977e-103	8.21738	8.18475	8.06179	8.35319	8.33937	8.27404	20	20	93.307	1969
UDP-glucose 6-dehydrogenase	O60701;O60701-3;O60701-2;E7ER83;E7ETF4;E7EV97;E7ER95;D6RHF4;E9PBD2	UGDH	0.00433582	-0.736562	-0.732226	no	-0.764176	-0.736562	-0.642933	-0.900413	-0.672018	-0.732226	15	20	22	17	17	15	37.9	51	50.6	37.9	41.9	40.5	5.2577e-147	8.32261	8.61517	8.56673	8.63877	8.64115	8.54163	24	24	55.023	1274
Chromodomain-helicase-DNA-binding protein 4	F5GWX5;Q14839;Q14839-2;Q8TDI0;K7EMY3;Q5TG85;F2Z2R5;F5H6N4	CHD4	0.00446721	0.00547824	0.00994545	no	0.0109192	-0.0422242	0.00547824	0.00994545	0.0716941	-0.0515809	9	8	6	7	6	5	9.7	7.9	7.8	7	5	4.3	2.9489e-95	7.93372	7.68251	7.54473	7.95263	7.88054	7.54449	21	16	217.1	675
Actin-related protein 2/3 complex subunit 1B	O15143;F8WCG3;C9J4Z7;C9JEY1;C9JQM8;C9JFG9;C9J6C8;C9JBJ7;C9K057;C9JTT6;F8VXW2;C9JM51;F8WEB3	ARPC1B	0.00448631	0.196227	0.200714	no	0.115597	0.196227	0.296279	0.200714	0.225396	0.167556	20	18	19	17	18	20	55.4	55.6	55.6	57.3	55.6	55.6	9.9448e-169	8.7383	8.81419	8.76952	8.92378	8.99808	8.75117	17	16	40.949	1186
Periodic tryptophan protein 1 homolog	J3KN15;B4DJV5;Q13610;F8VZ56	PWP1	0.00457948	0.614514	0.619093	no	0.614514	0.875116	0.575035	0.644961	0.619093	0.474813	2	2	3	2	3	4	10.9	6.7	10	4.7	13.3	11.4	6.7078e-31	7.16495	7.41722	7.41557	7.60531	7.7335	7.79605	6	6	48.225	176
Signal recognition particle subunit SRP68	G3V1U4;Q9UHB9;F5H5Y3;Q9UHB9-2;Q9UHB9-3;K7EN53;K7EQC2	SRP68	0.00475442	0.128361	0.133116	no	0.128361	0.0610745	0.13397	0.00831936	0.133116	0.164399	10	10	10	8	13	11	21.7	20.4	23.4	19.5	28.5	22.2	2.4752e-71	7.96828	8.02702	7.90651	8.08778	8.24222	8.00178	16	16	66.107	820
Prostaglandin E synthase 3	B4DP11;Q15185;B4DP21;B4DDC6;B4DHP2	PTGES3	0.00480944	0.259616	0.264426	no	0.259616	0.274041	0.200598	0.26531	0.264426	0.210012	9	8	8	10	8	8	48.2	48.2	47.5	48.2	48.2	48.2	1.1662e-50	8.86279	8.80316	8.71182	9.04673	9.06978	8.91761	7	7	16.476	198
Ras-related protein Ral-A	P11233;H7C3P7;C9JPE8;C9JYR1;F8WEQ6	RALA	0.00485528	0.25269	0.257545	no	-0.168899	0.29373	0.25269	-0.102188	0.257545	0.393842	6	5	5	7	6	4	31.6	28.2	27.2	32.5	40.8	31.6	5.071e-47	7.84504	8.19753	8.12408	8.44373	8.43742	8.00488	9	6	23.567	1588
Catenin alpha-1	P35221;P35221-2;F8W845;G3XAM7;Q8N1C0;E5RIB1;E5RJ41;E5RIC3;E5RG03;P26232-4;P26232-6;E5RGY7;E5RGY6;E5RJP7;E5RHV7;E5RGD2;H0YBB8;E5RFG3;E5RJL0;E5RFK9;E5RFM5;E5RIE0;E5RGU3;E5RHJ5;E5RFM3;E5RJZ2;E5RGG4;E5RJ43;E5RGS1;E5RIT8;B9A010;A6NKP0;REV__Q9P2T0-2;REV__Q9P2T0;Q9UI47	CTNNA1	0.00494012	0.131787	0.136728	no	0.109577	0.131787	0.210212	0.136728	0.102481	0.189532	25	28	33	29	28	26	41.3	49.7	56.5	47	50.1	44	0	8.7274	8.83835	9.09538	9.17499	9.18859	9.03117	41	31	100.07	1880
Cytochrome c	C9JFR7;P99999;CON__P62894	CYCS	0.00508604	-0.322274	-0.317188	no	-0.354678	-0.322274	-0.295253	-0.192194	-0.317188	-0.70982	6	5	5	8	5	4	39.6	39.6	39.6	40.6	39.6	39.6	1.7722e-17	8.13944	8.22714	8.16557	8.41022	8.47132	8.09555	5	5	11.333	372
Glycine--tRNA ligase	P41250;H7C443	GARS	0.00511545	0.338068	0.343183	no	0.241015	0.338068	0.455732	0.354889	0.341994	0.343183	28	25	24	31	27	27	35	44.4	35.7	42.6	37.5	42.4	9.8291e-174	8.92931	8.95949	8.8466	9.16435	9.08077	9.13367	32	32	83.165	1942
Myosin-9	P35579;P35579-2;Q5BKV1;B1AH99;REV__E7EQT4;REV__Q9UKV3-5;REV__Q9UKV3;P12883;P13535;Q9UKX3;Q9Y623;P12882;P11055;Q9UKX2	MYH9	0.00518897	-0.260267	-0.255078	no	-0.260267	-0.205017	-0.474773	-0.255078	-0.179893	-0.413269	187	195	187	192	186	175	66.9	67.1	66.2	69	67.7	66.6	0	10.0843	10.1442	10.0749	10.346	10.3566	10.1178	157	128	226.53	1894
Eukaryotic translation initiation factor 3 subunit A	Q14152;F5H335	EIF3A	0.00537905	0.395113	0.400492	no	0.395113	0.413922	0.379001	0.400492	0.405968	0.345619	51	45	44	47	55	45	36.7	38.3	34.4	35.5	40.2	33.4	5.2553e-282	8.83534	8.88397	8.77951	9.1024	9.15915	8.86652	74	74	166.57	2492
26S protease regulatory subunit 8	P62195;P62195-2;J3QSA9;J3QQM1;J3KRP2;J3QLH6;J3QRW1;J3QSE0;J3QRR3;J3KTQ9	PSMC5	0.00544146	0.0288667	0.0343082	no	0.0288667	0.00511617	0.0880707	0.0343082	0.0265283	0.0553965	18	16	15	17	15	16	52	51.7	50.2	53.4	51.7	51.5	2.5249e-125	8.53089	8.3797	8.4399	8.62668	8.58296	8.509	22	21	45.626	2214
Chromobox protein homolog 3	Q13185;C9JMM0;B8ZZ43	CBX3	0.00567788	0.336847	0.342525	no	0.359934	0.336847	0.292387	0.490051	0.342525	0.0591342	6	4	3	4	3	3	52.5	58.5	35.5	36.6	36.6	35.5	3.5171e-58	8.25302	8.33796	7.9618	8.09255	8.22414	7.69432	8	6	20.811	2429
Mitochondrial-processing peptidase subunit beta	O75439;E7ERZ4;G3V0E4;F8WAZ6	PMPCB	0.00569057	-0.093425	-0.0877344	no	-0.0274372	-0.093425	-0.177854	0.0620078	-0.111031	-0.0877344	3	4	2	4	4	6	8.2	9	4.7	8.6	9	14.7	6.2441e-24	7.46708	7.64414	7.27149	7.71829	7.80444	7.73634	9	9	54.366	1308
78 kDa glucose-regulated protein	P11021	HSPA5	0.00569951	-0.190678	-0.184978	no	-0.196355	-0.190678	-0.0408223	-0.245982	-0.184979	-0.0589399	55	52	56	56	59	59	55	55.4	55.7	55.2	57.5	55	0	9.61238	9.63187	9.63154	9.81164	9.87071	9.67528	41	39	72.332	1580
Actin-related protein 2/3 complex subunit 5	O15511;B1ALC0;O15511-2	ARPC5	0.00579292	-0.134878	-0.129085	no	-0.190425	-0.134878	-0.0156403	-0.110898	-0.129085	-0.20989	4	8	4	5	6	6	30.5	58.3	33.8	39.1	51.7	43.7	3.2476e-37	7.56158	8.20685	8.01	8.11331	8.3622	7.79995	10	9	16.32	1209
60S ribosomal protein L7	P18124;A8MUD9;C9JIJ5;C9JZ88	RPL7	0.00587767	0.258011	0.263889	no	0.262175	0.258011	0.18945	0.330012	0.263889	0.166713	18	19	18	17	19	19	51.2	51.6	51.6	49.2	51.2	47.6	5.0872e-81	8.99534	9.19418	9.14693	9.33941	9.41722	9.16098	16	16	29.225	1696
60S acidic ribosomal protein P0;60S acidic ribosomal protein P0-like	P05388;Q3B7A4;F8VWS0;F8VU65;F8VW21;F8VPE8;G3V210;F8VZS0;F8VQY6;F8VRK7;Q8NHW5;F8VS58;F8VWV4;F8W1K8	RPLP0;RPLP0P6	0.00602353	0.280615	0.286639	no	0.298815	0.280615	0.212634	0.374187	0.286639	0.174817	16	18	17	18	19	17	51.7	58.4	58.4	58.4	58.4	58.4	1.9039e-116	9.04084	9.06885	9.04309	9.38639	9.33796	9.16382	14	14	34.273	1479
Laminin subunit gamma-1	P11047;REV__Q9NQS7-2;REV__Q9NQS7;Q9Y6N6;Q5JTC4	LAMC1	0.00622642	-1.18631	-1.18008	no	-1.33211	-1.18631	-1.13238	-1.40436	-1.12578	-1.18008	22	31	30	36	31	28	17	24.7	24	27.9	22.6	22.6	0	8.20844	8.60131	8.45491	8.69669	8.75271	8.44886	43	43	177.6	1581
Clathrin heavy chain 1	Q00610-2;Q00610;J3KS13;K7EJJ5;J3KSQ2;J3KRF5;J3QL20	CLTC	0.00651909	-0.0600475	-0.0535284	no	-0.134878	-0.0600475	-0.0136409	-0.122739	-0.0535284	0.0354905	69	73	74	76	81	71	55.8	55.6	60.3	58.6	60.3	58.5	0	9.5782	9.56639	9.60665	9.7864	9.82143	9.71357	84	67	187.89	2322
Nucleoporin NUP53	B4DYB4;Q8NFH5;C9IYQ7;F8WCF5;F8WEL4;C9JIY9;B4DP57;C9JWU7	NUP35	0.00653133	0.208279	0.21481	no	0.23897	0.177588	NaN	0.391777	NaN	0.0378433	3	2	1	2	1	4	16.2	10	5.8	9.4	5.8	20.4	2.1246e-23	7.35187	7.11484	6.75509	7.12678	7.10961	7.46324	5	5	33.12	244
Ubiquitin-like protein 5	Q9BZL1;K7EQ43	UBL5	0.00664669	0.615574	0.622221	no	1.01412	0.541198	0.615574	0.622221	0.76869	0.352289	2	2	3	3	3	3	24.7	27.4	39.7	39.7	39.7	39.7	7.3618e-11	7.53242	7.48535	7.62386	7.86261	7.77667	7.64106	3	3	8.5468	3209
Tetraspanin-6	O43657	TSPAN6	0.00671792	-1.23006	-1.22334	no	-1.25441	-1.20571	NaN	-1.42691	-1.01977	NaN	2	3	1	2	2	1	6.9	17.1	3.3	13.5	13.5	3.3	1.8549e-07	7.7292	7.79696	6.85794	7.38534	7.43925	6.83906	3	3	27.563	1233
Nucleoporin SEH1	Q96EE3;Q96EE3-1;K7ELV2;K7EP88;K7ENI5;K7EPZ5	SEH1L	0.00707299	0.507624	0.514697	no	0.761604	0.507624	0.409336	0.155952	0.583982	0.514697	3	4	3	3	4	2	13.6	16.9	14.4	15.3	18.1	11.4	2.6938e-62	7.17808	7.50584	7.16313	7.37471	7.55097	7.16856	8	8	39.648	3024
40S ribosomal protein S21	Q8WVC2;P63220;Q9BYK1;Q9BYK2	RPS21	0.00718823	0.383492	0.39068	no	0.424184	0.383492	0.311775	0.444655	0.39068	0.236758	10	7	7	11	8	9	70.4	61.7	70.4	70.4	70.4	70.4	6.2789e-66	8.74508	8.68951	8.4832	9.00195	8.79478	8.72537	7	7	8.85	2276
Myosin light polypeptide 6	P60660-2;F8W1R7;P60660;G8JLA2;G3V1V0;F8VZV5;J3KND3;B7Z6Z4;F8VPF3;G3V1Y7;F8VZU9;F8W180;H0YI43;F8VXL3;F8W1I5;P14649	MYL6	0.00735605	-0.138945	-0.131589	no	-0.138945	-0.0717627	-0.296545	-0.100036	-0.131589	-0.314523	13	14	13	13	15	13	76.8	79.5	76.8	61.6	79.5	76.8	5.283e-102	9.62393	9.56264	9.55704	9.74543	9.73156	9.5312	10	10	16.961	2163
Rab GDP dissociation inhibitor beta	P50395;E7EU23;P50395-2;Q5SX87;Q5SX91;Q5SX90;Q5SX86	GDI2	0.00758993	-0.119423	-0.111833	no	-0.0607391	-0.133169	-0.119423	-0.111833	-0.136585	-0.110497	25	27	26	28	25	30	72.4	72.1	73.7	84.5	74.6	78	0	9.09819	9.13777	9.01787	9.39159	9.22324	9.1605	32	22	50.663	2056
ADP-ribosylation factor-like protein 2	P36404;G3V184	ARL2	0.00798455	-0.351741	-0.343757	no	-0.348006	-0.351741	-0.551787	-0.133564	-0.55395	NaN	3	4	2	4	2	0	22.3	28.8	16.3	27.2	16.8	0	4.9078e-17	7.14724	7.2828	6.98463	7.52403	7.33714	NaN	6	6	20.878	1901
U4/U6 small nuclear ribonucleoprotein Prp4	O43172-2;O43172	PRPF4	0.00804758	0.0917251	0.0997727	no	0.240861	0.0917251	0.0688768	0.0997727	0.120451	-0.10742	6	8	7	6	8	6	21.5	22.3	20.5	15.9	20.7	16.1	6.7937e-57	7.50274	7.64969	7.53439	7.64731	7.88252	7.66886	14	14	58.32	1213
Prolyl endopeptidase	P48147	PREP	0.00820664	-0.261591	-0.253384	no	-0.261591	-0.272859	-0.0152121	-0.253384	-0.239642	-0.320658	6	8	8	9	9	3	11.3	13.9	14.2	17.6	19	4.9	2.9565e-58	7.30741	7.60925	7.64715	7.91556	7.97479	7.28126	15	15	80.699	1999
COP9 signalosome complex subunit 2	P61201;P61201-2;B4DIH5;H0YKU5;H0YM03;H0YMC2	COPS2	0.00832929	-0.0107799	-0.0024506	no	-0.0107799	-0.0418037	0.180266	-0.0692898	0.117396	-0.0024506	9	9	9	14	11	10	21	22.3	25.1	37.2	36.1	29.3	2.2896e-85	7.84784	7.94582	7.81871	8.38537	8.27231	8.12917	16	16	51.596	2186
Alkyldihydroxyacetonephosphate synthase, peroxisomal	O00116;B8ZZ81	AGPS	0.00835836	0.370005	0.378363	no	0.483803	0.333207	0.370005	0.432007	0.378363	0.334444	8	6	8	8	7	9	14	13.8	16	17.5	15.7	19.3	3.4518e-56	7.72355	7.73459	7.72174	7.92874	8.23822	7.81144	12	12	72.911	1111
ATP synthase subunit gamma;ATP synthase subunit gamma, mitochondrial	B4DL14;P36542-2;P36542	ATP5C1	0.00840522	-0.248292	-0.239887	no	-0.206018	-0.304861	-0.248292	-0.166073	-0.263996	-0.239887	6	10	10	10	11	9	24.4	36	32	36	36	32.4	1.4033e-36	8.1175	8.31069	8.24961	8.41908	8.56073	8.27531	9	9	27.512	181
N-alpha-acetyltransferase 15, NatA auxiliary subunit	Q9BXJ9;Q9BXJ9-4;Q6N069;Q6N069-5;Q6N069-4;Q6N069-3;Q6N069-2	NAA15	0.00840862	0.228571	0.236979	no	0.228571	0.225531	0.260152	0.358602	0.236979	0.12334	14	14	16	17	16	15	17.1	15.5	18.6	21	15.8	17.2	2.2841e-84	8.10907	8.12772	8.15537	8.43474	8.42721	8.29872	28	28	101.27	3189
Fumarylacetoacetase	P16930;Q53XA7;H0YLC7;H3BNP8	FAH;DKFZp686F13224	0.0084914	-0.75446	-0.745969	no	-0.626579	-0.905351	-0.75446	-0.751378	-0.745969	-0.525167	2	5	3	3	3	6	5.3	16.2	10.5	10.3	10.3	15.3	4.2729e-32	6.92703	7.3807	7.18696	7.44058	7.10219	7.73907	9	9	46.374	1668
Acidic leucine-rich nuclear phosphoprotein 32 family member A	H0YN26;P39687;H7BZ09;O43423;O95626	ANP32A	0.00866419	-0.204642	-0.195977	no	-0.204642	-0.142087	-0.303342	-0.379066	-0.195977	-0.110096	11	10	10	10	11	10	71.8	71.8	71.8	68.9	68.9	68.9	9.1488e-107	8.50508	8.62041	8.52634	8.74223	8.81083	8.54875	11	9	19.997	906
Elongation factor 2	P13639;M0R0I6	EEF2	0.00894776	0.332571	0.341519	no	0.332571	0.369371	0.227912	0.466915	0.341519	0.271148	91	93	91	93	91	84	71.8	69.9	69.3	69.8	72.7	69.8	0	10.0681	10.0648	10.0388	10.2687	10.2849	10.1445	63	62	95.337	1614
Synaptojanin-2-binding protein	P57105	SYNJ2BP	0.00913124	-0.172103	-0.162972	no	-0.127369	-0.505789	-0.172103	-0.187261	NaN	-0.138684	3	2	3	3	1	3	22.1	15.2	22.1	22.1	8.3	22.1	1.5037e-14	7.25477	6.99194	7.16122	7.45981	6.8639	7.39282	3	3	15.928	2153
GTP-binding nuclear protein Ran	P62826;B5MDF5;J3KQE5;F5H018;B4DV51;H0YFC6	RAN	0.0092188	0.193519	0.202738	no	0.231769	0.193519	0.18354	0.240401	0.202738	0.133226	16	17	15	17	17	14	48.1	51.9	48.6	51.9	48.6	48.1	6.6233e-89	9.22248	9.28219	9.23292	9.47417	9.59498	9.27536	12	12	24.423	277
Microsomal glutathione S-transferase 3	O14880;Q5VV89;Q5VV87	MGST3	0.00940836	0.127589	0.136997	no	0.127589	0.116051	0.444635	-0.117562	0.136997	0.338615	3	4	6	3	6	5	24.3	21.1	47.4	33.6	47.4	47.4	3.2137e-90	7.38899	7.58834	7.94317	7.91681	8.15201	7.87741	5	5	16.516	1171
Stomatin-like protein 2, mitochondrial	Q9UJZ1;B4E1K7;F2Z2I8	STOML2	0.00943362	-0.0398403	-0.0304066	no	0.0793256	-0.068602	-0.0398403	-0.0304066	0.00903069	-0.104337	10	6	11	9	9	8	37.9	24.7	33.7	32	37.9	32.3	1.0313e-94	8.16346	7.83347	7.98649	8.33969	8.18639	8.15042	10	10	38.534	3505
Vascular endothelial growth factor receptor 1	P17948-2;P17948-3;P17948;P17948-4	FLT1	0.00949621	-2.22124	-2.21175	no	NaN	-2.1107	-2.33179	-2.20592	-2.21757	NaN	0	4	3	3	6	1	0	7.4	4.5	5.1	13.1	1.6	3.6168e-27	NaN	7.29931	7.09788	7.07229	7.66068	6.46913	10	10	77.473	1689
EH domain-containing protein 4	Q9H223	EHD4	0.00950614	0.263802	0.273308	no	0.299347	0.263802	0.0655514	0.310808	0.273308	-0.0287105	20	20	21	21	21	19	54.2	52.5	55.5	57.3	53.6	53.8	1.9393e-174	8.73022	8.67599	8.76995	8.93362	8.90936	8.69287	28	21	61.174	3243
40S ribosomal protein S3	P23396;J3KN86;E9PL09;E9PPU1;H0YEU2;E9PL45;F2Z2S8;H0YCJ7;H0YF32;E9PQ96;E9PJH4;E9PK82;E9PSF4;E9PQX2;H0YES8;E9PJN9	RPS3	0.0095152	0.305271	0.314787	no	0.305271	0.415769	0.251092	0.414057	0.314787	0.219757	26	26	23	25	27	23	77	76.5	77.4	78.2	77	76.5	1.7005e-107	9.21365	9.16077	9.15116	9.41404	9.46172	9.20273	21	21	26.688	1752
Signal peptidase complex subunit 3	P61009	SPCS3	0.00989175	0.168463	0.178355	no	0.073029	0.168463	0.217256	0.136236	0.184523	0.178355	3	3	3	3	3	3	17.8	17.8	17.8	17.8	17.8	17.8	2.2843e-17	7.90791	7.8651	7.81966	8.05007	8.04528	8.0057	3	3	20.313	2173
ER membrane protein complex subunit 1	Q8N766-3;Q8N766-2;Q8N766;Q8N766-4;Q5TG59;H7C4E3;H7C5A2	EMC1	0.0101387	0.527013	0.537152	no	0.392743	0.527013	0.661228	0.537152	0.662369	0.320414	7	6	7	3	7	8	8.5	6.8	8.1	4.5	8.5	9.5	5.4276e-46	7.53518	7.51386	7.60554	7.34494	7.82297	7.77962	12	12	111.69	2859
Guanylate kinase	Q16774;B1ANH5;B1ANH0;Q16774-2;B1ANG9;B1ANH1;B1ANH6;B1ANH2;B1ANH3	GUK1	0.0102778	-0.558616	-0.548338	no	-0.706022	NaN	-0.411209	-0.548338	-0.677441	-0.24245	3	1	3	4	4	4	24.9	13.7	24.9	31	29.9	31	5.8381e-27	7.44606	6.91622	7.39601	7.61201	7.75211	7.58321	5	5	21.725	121
Vigilin	Q00341;Q00341-2;H0Y394;H7C0A4;C9J5E5;C9JIZ1;H7C2D1;C9JZI8;H7BZC3;C9JHZ8;C9JES8;C9JHS7;C9JT62;C9JK79;C9JMQ6;C9JQ82;C9JBS3;C9JEJ8;C9JKQ5;C9JHN6;C9JHS9;C9J739;H7C3D0	HDLBP	0.0106292	-0.0116388	-0.00100955	no	-0.0116388	-0.0107799	-0.0274372	-0.0380147	0.00500032	-0.00100955	35	37	37	33	34	36	32.2	35.7	36.2	35.9	33.6	35.7	5.4528e-263	8.66585	8.78574	8.72612	8.91522	8.95184	8.74694	46	46	141.45	2320
Synaptosomal-associated protein 23;Synaptosomal-associated protein	O00161;H3BM38;H3BNE1;H3BR18;H3BPJ0;O00161-2;H3BV99;H3BP15;H3BQY9;H3BR99;H3BNG6;H3BU94	SNAP23	0.0109743	-0.0961269	-0.0851526	no	-0.0961269	-0.0842003	-0.179384	-0.0851526	-0.0182068	-0.0958569	11	12	12	12	12	11	56.9	67.8	61.1	59.7	59.7	55.5	7.0462e-89	8.21405	8.3855	8.23885	8.52561	8.54261	8.19081	11	11	23.354	1116
ATPase family AAA domain-containing protein 3A	Q9NVI7-2;Q9NVI7;H0Y2W2;Q9NVI7-3;Q5SV16;Q5T2N8;Q5T9A4-2;A6NFL3;J3QSF3	ATAD3A	0.0109772	0.188841	0.199819	no	0.188841	0.106902	0.256804	0.199819	0.295907	0.156949	6	3	5	5	7	5	26.5	19.6	25.9	28.5	28	21.2	1.7063e-98	7.63605	7.30895	7.44295	7.80692	7.94333	7.6824	26	9	66.217	3369
Rab GDP dissociation inhibitor alpha	P31150;G5E9U5	GDI1	0.0109806	-0.370164	-0.359184	no	-0.510051	-0.370164	-0.285106	-0.428357	-0.359184	-0.349705	10	13	10	8	9	9	53	54.1	50.1	46.5	50.1	51.7	1.5262e-189	7.96116	8.05335	7.93639	8.26797	8.09475	8.10612	21	11	50.582	1853
26S proteasome non-ATPase regulatory subunit 2	Q13200;E7EW34;E9PCS3;C9JPC0;H7C1H2;H7C2Q3;F8WBS8	PSMD2	0.0110722	0.12926	0.140332	no	0.111648	0.12926	0.134303	0.218095	0.140333	0.12301	29	29	32	34	31	31	39.4	38.2	44.2	41.5	40.9	41.2	3.5281e-248	8.64363	8.66307	8.62393	8.99718	8.93057	8.79012	40	40	100.2	2430
Fructose-bisphosphate aldolase A;Fructose-bisphosphate aldolase	P04075;J3KPS3;H3BQN4;H3BPS8;H3BUH7;H3BR04;H3BMQ8;H3BU78;H3BR68;Q5T7D5;P05062	ALDOA	0.0110749	0.0493524	0.0604273	no	0.0559362	0.00586916	0.0493524	0.0871969	0.0163368	0.0604273	38	37	36	41	36	37	89.8	86	80.2	86.5	81.6	89.8	7.3633e-239	9.4299	9.39382	9.42867	9.67219	9.68675	9.47374	31	26	39.42	1451
CD59 glycoprotein	E9PNW4;P13987;E9PR17;H0YET2	CD59	0.0111358	-0.885028	-0.873892	no	-0.775177	-0.885028	-1.06729	-0.81705	-0.881978	-0.873892	6	6	6	6	6	6	29.6	29.6	29.6	29.6	29.6	29.6	2.6757e-24	9.04829	9.04887	8.88948	9.3553	9.23399	9.08767	4	4	11.985	652
Uncharacterized protein C19orf43	Q9BQ61;K7ELS0;K7ERU7;K7EN60	C19orf43	0.0111617	0.5704	0.581562	no	0.665363	0.5704	0.435963	0.581562	0.60676	0.332553	2	2	3	3	2	3	14.8	14.8	19.9	19.9	11.9	19.9	3.5053e-10	7.16516	7.07751	7.43626	7.73922	7.64442	7.5308	3	3	18.419	3131
Eukaryotic translation initiation factor 4H	Q15056-2;Q15056	EIF4H	0.0113063	0.12268	0.133986	no	0.143978	0.12268	0.106063	0.26866	0.133986	0.0497407	13	14	13	10	12	12	59.2	62.3	61.8	52.2	62.3	56.1	2.1433e-78	8.77651	8.77627	8.78651	8.81643	8.97442	8.83045	14	14	25.2	2542
60S ribosomal protein L13	P26373;P26373-2;J3QSB4;H3BTH3;J3KS98;H3BUK8	RPL13	0.0115039	0.32507	0.336573	no	0.440185	0.325069	0.163316	0.426567	0.336573	0.171255	15	15	17	15	15	15	47.4	47.4	49.8	47.4	47.4	47.4	1.1702e-68	8.89589	8.85009	8.84729	9.1214	9.06013	8.91256	13	13	24.261	1789
Protein RRP5 homolog	Q14690	PDCD11	0.0115678	0.559218	0.570786	no	0.647535	0.544919	0.559218	0.67367	0.570786	0.27221	4	2	4	7	7	8	3.1	1.9	3.2	4.4	4.4	5.9	5.963e-60	7.42982	7.29794	7.21016	7.70007	7.87802	7.62006	20	20	208.7	2517
Protein disulfide-isomerase A4	P13667;C9JMN9	PDIA4	0.0116456	-0.613437	-0.601792	no	-0.674009	-0.613437	-0.512985	-0.667847	-0.601792	-0.51167	43	47	45	42	48	44	53.8	53.3	52.4	50.7	54.9	55	1.2514e-263	9.22909	9.33895	9.25336	9.44534	9.54551	9.36581	38	37	72.932	1615
60S ribosomal protein L27a	P46776;E9PLL6;E9PJD9;E9PLX7;E9PKT2;H0YF34	RPL27A	0.0118637	0.183785	0.195649	no	0.313477	0.183785	0.115301	0.371254	0.195649	0.0673794	7	6	5	9	8	9	35.1	28.4	35.1	42.6	42.6	35.8	1.1929e-30	8.82257	8.78125	8.76387	9.05511	9.01013	8.83761	7	7	16.561	1977
Beta-hexosaminidase subunit beta;Beta-hexosaminidase subunit beta chain B;Beta-hexosaminidase subunit beta chain A	P07686;Q5URX0;H0YA83;H0Y9B6;D6REQ8	HEXB	0.0121186	-0.567935	-0.555816	no	-0.567935	-0.87578	-0.430071	-0.555816	-0.820485	-0.256286	8	11	13	10	8	9	21.9	27	27.9	23.7	20.9	26.6	5.4823e-68	8.03169	8.24517	8.33484	8.22433	8.28423	8.27068	16	16	63.111	1508
Glutathione peroxidase;Phospholipid hydroperoxide glutathione peroxidase, mitochondrial	K7ERP4;P36969-2;P36969;K7ENB4;K7EKX7;K7EJ20;K7EQM8	GPX4	0.0121204	1.06225	1.07437	no	1.16949	0.955004	NaN	1.1131	1.07437	0.671164	2	2	0	3	2	3	15.5	13.5	0	23.2	15.5	22.6	5.2023e-14	7.39883	7.12015	NaN	7.66524	7.5588	7.61782	5	5	17.629	1083
Peroxiredoxin-5, mitochondrial	P30044-2;P30044;P30044-3;A6NC19	PRDX5	0.012241	-0.749062	-0.736821	no	-0.749062	-0.808509	-0.606632	-0.868292	-0.736821	-0.580628	8	9	9	9	10	9	48.8	48.8	48.8	48.8	48.8	63	2.9575e-34	8.23852	8.27619	8.28879	8.58382	8.57685	8.41971	7	7	17.031	1830
Transmembrane emp24 domain-containing protein 4	Q7Z7H5-3;Q7Z7H5-2;Q7Z7H5;F8W7F7	TMED4	0.0123454	-0.611456	-0.59911	no	-0.611456	-0.575216	-0.728312	-0.527471	-0.67075	NaN	2	2	3	3	2	1	15.6	15.6	19.9	19.9	14	9.7	2.4933e-35	7.18566	7.16859	7.2925	7.54795	7.33774	6.72772	4	3	20.781	2790
Peptidyl-prolyl cis-trans isomerase NIMA-interacting 1	Q13526;K7EN45;K7EMU7	PIN1	0.0124632	0.190141	0.202604	no	0.444557	0.190141	0.107104	0.195847	NaN	0.209361	3	2	5	5	0	2	25.8	18.4	41.1	41.1	0	19.6	1.344e-53	7.345	6.89946	7.56203	7.75328	NaN	7.17632	6	6	18.243	2459
Signal recognition particle 54 kDa protein	P61011-2;P61011;G3V4F7;G3V480	SRP54	0.0125081	0.0865073	0.0990155	no	0.0807743	0.116191	0.0865074	0.0990155	0.141955	0.032861	10	9	10	11	10	6	28.4	24	28.8	29.7	25.9	14.1	9.6714e-67	7.93369	7.91893	7.87871	8.17006	8.19642	7.74954	16	16	50.369	2174
COP9 signalosome complex subunit 3	Q9UNS2;Q9UNS2-2;H7C3P9;C9JLV5;J3QKR0;J3KTQ1;K7ES36;J3QL22;J3QS85;K7ELN6	COPS3	0.0126246	-0.00949054	0.00313407	no	0.023739	-0.108625	-0.00949054	0.0419517	-0.0213375	0.00313407	10	8	10	11	9	10	32.4	29.8	36.4	38.8	31.7	31.2	1.7599e-109	8.12123	8.02951	7.99288	8.33842	8.26766	8.14158	14	14	47.873	3545
60S ribosomal protein L10	P27635;F8W7C6;H7C123;H7C2C5;B8A6G2;A6QRI9;Q96L21;H7C2U2	RPL10	0.0129002	0.222431	0.235331	no	0.291045	0.206229	0.222431	0.282298	0.235331	0.0919404	17	19	17	17	20	18	47.2	47.2	47.2	47.2	47.2	47.2	1.8103e-84	9.00771	9.01465	8.95895	9.28691	9.22968	9.03555	10	10	24.604	1800
Bifunctional glutamate/proline--tRNA ligase;Glutamate--tRNA ligase;Proline--tRNA ligase	P07814	EPRS	0.0130841	0.0954812	0.108565	no	0.095435	0.0954812	0.135396	0.108565	0.133654	0.0596153	48	56	52	55	56	56	36.2	41.8	40.2	41.9	40.8	44.4	0	8.88942	9.00488	8.87217	9.19929	9.18642	9.13319	63	62	170.59	1513
72 kDa type IV collagenase;PEX	P08253-2;P08253-3;P08253;H3BR66;H3BV48;H3BS34	MMP2	0.0131419	-1.88625	-1.8731	no	NaN	-2.04562	-1.72687	-2.01421	-1.65636	-1.8731	1	4	2	3	4	4	1.7	13.2	3.8	7.7	8.4	7.4	5.1814e-34	6.1583	7.21344	6.84412	7.34361	7.2389	7.24608	8	8	65.764	1527
ATP synthase subunit d, mitochondrial	O75947;O75947-2;F5H608	ATP5H	0.0133439	-0.216858	-0.203514	no	-0.216858	-0.263395	-0.204892	-0.203514	-0.363003	-0.111298	7	7	6	7	7	7	40.4	42.2	36.6	49.1	42.2	41	3.5857e-41	8.18293	8.33608	8.19399	8.50707	8.54579	8.24259	9	9	18.491	1344
COP9 signalosome complex subunit 4	Q9BT78;D6RFN0;D6RAX7;Q9BT78-2;D6RD63;D6REK7	COPS4	0.0133678	-0.102188	-0.0888201	no	-0.143785	-0.102188	0.0127082	-0.0292761	-0.0888201	-0.104739	10	13	13	11	11	11	32	39.7	37.7	35	32.5	30.8	6.6156e-99	8.08027	8.15794	8.02065	8.28097	8.29466	8.18969	17	17	46.268	3155
Catenin delta-1	O60716-5;C9JZR2;O60716-3;O60716-2;O60716;O60716-8;O60716-7;O60716-6;O60716-4;O60716-13;O60716-11;O60716-10;O60716-9;O60716-16;O60716-15;O60716-14;O60716-12;O60716-21;O60716-19;O60716-18;O60716-17;O60716-24;O60716-23;O60716-22;O60716-20;O60716-29;O60716-27;O60716-26;O60716-25;O60716-32;O60716-31;O60716-30;O60716-28;E9PRE2;H0YC95;E9PKY0;E9PKL1	CTNND1	0.0134341	-0.123931	-0.110497	no	-0.123931	-0.227741	-0.0553346	-0.147567	-0.110497	0.022361	20	22	24	30	25	28	24.8	29.9	31.1	40.2	36.5	35	3.3869e-227	8.28274	8.53331	8.52403	8.75351	8.68417	8.58499	36	36	104.15	402
Septin-9	Q9UHD8-7;Q9UHD8-2;Q9UHD8-5;Q9UHD8;Q9UHD8-3;Q9UHD8-4;Q9UHD8-9;Q9UHD8-8;K7EL40;K7EK18;K7ER52;K7EIE4;K7EQD7;K7ELJ9;K7EJZ2;K7EIR4;K7EKN4;K7EN52;K7ENQ5;K7EJ51;K7ER14;K7ERG1;K7EJV0;K7EPY1;K7ENL0;K7EJL9	2009-09-01	0.0134816	-0.306146	-0.292664	no	-0.306146	-0.33182	-0.0546401	-0.437334	-0.292664	0.104356	8	8	11	8	9	12	20.3	17.8	26.6	20.3	19.4	32.1	8.7942e-63	7.73543	7.85217	7.97899	8.06236	8.1012	8.04108	16	16	63.502	3479
Ubiquitin-conjugating enzyme E2 C	O00762-2;O00762;O00762-3;O00762-4	UBE2C	0.013485	0.402741	0.416226	no	0.618473	0.402741	0.00469642	0.750761	0.0816902	NaN	2	3	4	3	2	1	27.9	37.1	49.3	33.6	27.9	9.3	1.1096e-24	7.04348	7.24477	7.25503	7.52511	7.09594	6.86548	4	4	15.765	1152
Glutaredoxin-related protein 5, mitochondrial	Q86SX6	GLRX5	0.0137234	0.0148931	0.0286165	no	0.0685287	0.0148931	-0.00173015	0.162267	0.0123152	0.0286165	2	2	2	2	2	3	21	21	21	21	21	21	2.1838e-21	7.06202	7.02247	7.07339	7.19932	7.27704	7.16826	2	2	16.628	2794
Tissue factor pathway inhibitor	P10646;C9JBB3;C9JKV3;P10646-2	TFPI	0.0138862	0.683275	0.697161	no	0.0385396	0.683275	1.29025	NaN	0.500912	0.893411	2	2	4	1	3	3	13.2	12.8	15.8	6.9	15.8	17.8	6.7516e-41	6.99781	7.06066	7.27715	6.90141	7.29117	7.32249	5	5	35.015	1576
LETM1 and EF-hand domain-containing protein 1, mitochondrial	O95202;O95202-2;O95202-3	LETM1	0.0140457	-0.143263	-0.129217	no	-0.0776532	-0.210888	-0.143263	-0.117429	-0.129217	-0.151989	9	11	12	10	10	8	19.2	22.6	21.9	18.7	18.9	15.6	3.0724e-69	7.97745	8.12869	8.14323	8.01899	8.04968	7.68683	14	14	83.353	1377
Cofilin-1	P23528;G3V1A4;E9PK25;E9PP50;E9PQB7;E9PLJ3;E9PS23	CFL1	0.0141512	-0.159242	-0.145091	no	-0.159242	-0.227125	0.0118498	-0.145091	-0.227002	-0.0429244	16	15	16	16	17	14	77.7	77.7	72.9	77.7	77.7	79.5	1.8638e-131	9.22611	9.24341	9.09764	9.51737	9.45796	9.31946	16	11	18.502	1760
26S protease regulatory subunit 4	P62191;B4DR63;G3V4X1	PSMC1	0.0146524	0.105861	0.120514	no	0.121502	0.0871049	0.105861	0.208861	0.120514	0.0181035	16	14	15	11	16	11	36.4	38.9	43.9	30.2	41.6	31.1	1.3917e-97	8.51367	8.33596	8.25433	8.54143	8.64982	8.43785	16	16	49.184	2213
40S ribosomal protein S16	P62249;M0R210;M0R3H0;M0R1M5;Q6IPX4;M0QX76	RPS16	0.0149674	0.269895	0.284862	no	0.378213	0.269895	0.20151	0.378982	0.284862	0.127368	18	15	16	14	15	14	70.5	69.9	70.5	64.4	69.9	70.5	1.7699e-44	8.93668	8.88493	8.84475	9.08955	9.12231	8.89081	13	13	16.445	2216
6-phosphofructokinase type C	Q01813;Q01813-2;B1APP8;B1APP6;H0Y757;Q5VSR5;Q5VSR6;H0Y3Y3	PFKP	0.0152632	-0.829363	-0.814099	no	-0.867975	-0.829362	-0.79427	-0.822281	-0.814099	-0.789437	37	36	34	39	38	35	50.8	49.9	51	47.2	52.2	48.1	5.5057e-298	9.08593	9.13078	9.06446	9.34918	9.36256	9.18825	36	32	85.595	2340
Eukaryotic translation initiation factor 3 subunit B	P55884;P55884-2;C9JZG1;C9JQN7	EIF3B	0.0156299	0.369613	0.385243	no	0.297218	0.39462	0.369613	0.493926	0.385243	0.369632	23	18	19	19	22	24	29.5	23.7	26.4	23.1	32.1	32.1	2.5929e-128	8.5304	8.46091	8.47242	8.7553	8.8051	8.65998	30	30	92.48	2141
Glucose-6-phosphate 1-dehydrogenase	P11413;P11413-2;P11413-3;E7EUI8;E7EM57;E9PD92	G6PD	0.0157159	-0.535157	-0.519441	no	-0.619084	-0.535157	-0.403377	-0.672833	-0.519441	-0.329755	25	34	35	32	35	35	43.5	66.6	64.1	61.2	62.1	63.9	4.8139e-240	8.85122	8.95387	8.95956	9.2403	9.19962	9.07577	38	38	59.256	1596
Calponin-3	Q15417;B4DFK6;E9PDU6;F8WA86;B7Z7E1;B4DUX6;P51911;K7ESJ2;K7ENC5;K7EQ72;K7ERK4;K7ER02	CNN3	0.0157989	0.00946627	0.0252651	no	0.00946627	0.138108	-0.0973412	0.0252651	0.155084	-0.217727	13	13	11	10	12	13	44.1	45.3	45.3	46.2	47.4	44.1	8.8512e-93	8.53182	8.59945	8.36502	8.52811	8.69569	8.50833	14	12	36.413	2574
UDP-N-acetylhexosamine pyrophosphorylase;UDP-N-acetylgalactosamine pyrophosphorylase;UDP-N-acetylglucosamine pyrophosphorylase	Q16222-3;Q16222;Q16222-2;B1AR80	UAP1	0.0158668	0.279722	0.295588	no	0.365239	0.279722	-0.121015	0.541408	0.295588	0.110184	9	8	12	15	8	9	25.3	20	26.3	38.4	24.4	28	2.5839e-109	8.38846	8.16679	8.3662	8.70218	8.58099	8.36571	19	17	58.681	2599
Protein diaphanous homolog 1	E7ERW8;O60610-2;B9ZVX0;E9PHQ0;O60610-3;E7ET75;E9PEZ3;O60610;H9KV28;E7EMV0;E5RJ79;B4E2I7	DIAPH1	0.0160859	0.0868751	0.102961	no	0.161911	0.0354462	0.0868751	0.0674398	0.113817	0.102961	13	13	8	8	9	10	11.4	12.7	8.6	9.4	10	8.6	1.2769e-75	7.91402	7.84117	7.54797	7.98252	7.81241	7.82319	24	24	135.35	329
Elongation factor 1-alpha 1;Putative elongation factor 1-alpha-like 3	P68104;Q5VTE0;Q05639;Q5JR01;A6PW80	EEF1A1;EEF1A1P5	0.0160987	0.270434	0.286533	no	0.270434	0.35393	0.218128	0.338342	0.286533	0.185294	62	57	60	68	63	65	67.3	73.8	72.7	73.8	75.8	73.8	2.4885e-220	9.92068	10.1822	10.053	10.1605	10.273	10.1307	30	30	50.14	2286
Alcohol dehydrogenase class-3	P11766;H0YAG8;D6RFE4;D6R9G2;D6RAY0	ADH5	0.0161615	-0.438825	-0.422664	no	-0.461109	-0.438825	-0.359521	-0.422664	-0.593306	-0.348799	14	12	11	11	12	13	46.8	29.9	30.2	35.3	29.9	37.7	4.564e-78	8.31194	8.25501	8.15146	8.52338	8.45243	8.39018	16	16	39.724	1599
60S ribosomal protein L24	C9JNW5;P83731;C9JXB8	RPL24	0.0161682	0.236401	0.25257	no	0.392459	0.236401	0.208344	0.25257	0.266403	0.145829	8	9	9	8	9	10	47.3	42.7	47.3	42.7	47.3	48	1.6713e-40	8.73265	8.59026	8.53172	8.93124	8.90752	8.7421	10	10	17.542	384
Stress-70 protein, mitochondrial	P38646;D6RJI2;H0YBG6;H0Y8S0;D6RA73	HSPA9	0.01622	0.564435	0.580655	no	0.564435	0.599309	0.51414	0.541408	0.615795	0.580655	35	38	38	36	39	39	47.3	51.1	49.9	49.9	49	51.8	8.8463e-252	8.96961	9.05945	8.98742	9.2536	9.33157	9.11441	35	34	73.68	1919
Annexin;Annexin A7	B4DT77;P20073-2;P20073	ANXA7	0.0166984	-0.0361869	-0.0194885	no	-0.0361869	-0.182692	0.113551	-0.141433	-0.0194885	0.0703454	11	13	13	13	12	12	39.6	49.1	51.5	46.7	46.4	41.7	1.3838e-84	8.11311	8.23099	8.31298	8.47445	8.47705	8.27156	15	15	37.805	220
Protein disulfide-isomerase	P07237;H7BZ94;I3L2P8;F5H8J2;H0Y3Z3;I3L398;I3L312;I3L4M2;I3L0S0;I3NI03;I3L3U6;I3L514;I3L3P5;I3L1Y5	P4HB	0.0168359	-0.164143	-0.147307	no	-0.202762	-0.159242	-0.164143	-0.27011	-0.147307	-0.12075	45	43	41	45	46	44	56.7	61.4	60	60.2	59.4	63	7.8259e-238	9.45105	9.44248	9.42339	9.71832	9.72141	9.55628	37	37	57.116	1502
Guanine nucleotide-binding protein G(I)/G(S)/G(O) subunit gamma-12	Q9UBI6	GNG12	0.0170812	-0.41565	-0.398569	no	-0.293488	-0.41565	-0.416083	-0.372952	-0.398569	-0.556993	6	4	5	5	5	4	76.4	66.7	66.7	66.7	66.7	47.2	4.228e-25	8.22994	8.31285	8.25032	8.41972	8.53065	8.19695	5	5	8.0061	3452
26S proteasome non-ATPase regulatory subunit 11	O00231;O00231-2;J3QRY4;J3QS13;J3KSW3	PSMD11	0.0170891	0.0353869	0.052476	no	0.0353869	0.0289992	0.0854049	0.127289	0.052476	0.0220388	22	19	17	19	26	22	52.8	44.3	39.8	41.9	48.6	48.3	2.9715e-126	8.57057	8.49062	8.5119	8.7135	8.86252	8.6482	20	20	47.463	1122
Serine-threonine kinase receptor-associated protein	Q9Y3F4;B4DNJ6;B0AZV0;H0YH33	STRAP	0.0170897	0.187592	0.204682	no	0.240537	0.187592	0.183834	0.266542	0.163817	0.204682	14	13	14	16	14	17	48	44	48.6	48	52	54.9	9.6398e-103	8.35562	8.38241	8.35771	8.6905	8.68267	8.56239	17	17	38.438	196
Nuclear migration protein nudC	Q9Y266	NUDC	0.0177266	0.321874	0.339601	no	0.321874	0.306056	0.353155	0.390756	0.339601	0.310969	11	16	15	18	17	16	39	46.8	43.8	53.2	50.5	50.8	4.6288e-108	8.26811	8.54092	8.47486	8.88244	8.85413	8.61889	18	18	38.242	3563
Spectrin beta chain, non-erythrocytic 1	Q01082;Q01082-2;F8W6C1	SPTBN1	0.0177381	-0.122209	-0.104471	no	-0.14991	-0.122209	0.0891905	-0.226139	-0.104471	-0.0059029	7	11	11	10	9	9	42.5	47.8	49.5	48.9	48.8	50.5	0	7.89965	7.94179	8.05971	8.17196	8.24822	8.07052	125	14	274.61	2328
Cytochrome b-c1 complex subunit 7	P14927;P14927-2;B7Z2R2;E5RHG9	UQCRB	0.018163	-0.610417	-0.592254	no	-0.524665	-0.740712	-0.610417	-0.509949	-0.592254	-0.630965	4	4	4	4	4	4	48.6	48.6	48.6	48.6	48.6	48.6	4.2793e-21	7.88913	8.02457	7.97399	8.25947	8.25324	8.03535	5	5	13.53	1638
BH3-interacting domain death agonist;BH3-interacting domain death agonist p15;BH3-interacting domain death agonist p13;BH3-interacting domain death agonist p11	P55957;P55957-2;P55957-4	BID	0.0182694	-0.492212	-0.473943	no	-0.492212	-0.69323	-0.251568	-0.458697	-0.503552	-0.473943	2	2	4	2	3	3	13.3	15.4	27.7	13.3	21	21	4.1328e-51	7.27932	7.38678	7.68115	7.28598	7.92142	7.64895	4	4	21.994	2142
Transmembrane protein 109	Q9BVC6	TMEM109	0.0185389	-0.103148	-0.0846086	no	NaN	-0.209516	0.00322073	-0.313246	-0.0846086	-0.0154976	1	3	4	3	3	2	5.3	9.5	13.2	9.5	9.5	9.5	1.6548e-15	7.41444	7.6319	7.58415	7.91054	7.91358	7.57832	4	4	26.21	3170
ATP synthase subunit b, mitochondrial	P24539;Q5QNZ2	ATP5F1	0.0186871	-0.240131	-0.221444	no	-0.329181	-0.198368	-0.240131	-0.291132	-0.221444	-0.168385	8	8	8	9	10	9	27	27.7	38.3	25.8	36.3	34.8	2.0446e-126	8.32826	8.2835	8.31319	8.62129	8.77664	8.51198	11	11	28.908	1767
5-nucleotidase	P21589;P21589-2;H0Y7R7;Q96B60;H0Y3X5	NT5E	0.0186974	-0.598746	-0.580049	no	-0.598746	-0.382723	-0.699729	-0.580049	-0.453228	-0.79917	12	13	12	13	15	9	22.5	25.8	25.6	22.8	28.4	18.5	7.7069e-68	8.23216	8.26226	8.13078	8.43241	8.55753	8.18636	14	14	63.367	1730
Filamin-binding LIM protein 1	Q8WUP2;Q8WUP2-3;Q8WUP2-2;E7EWE8;D6RAI6;E7EPI5;E7EN81;D6R9I4;D6RA19	FBLIM1	0.0187585	-0.462471	-0.443713	no	-0.394734	-0.462471	-0.537545	-0.36042	-0.443713	-0.502331	10	12	10	13	11	10	40.2	40.5	38.3	41	42.6	39.9	1.0163e-93	8.41964	8.47683	8.36808	8.60438	8.62763	8.41881	13	13	40.669	2920
14-3-3 protein beta/alpha;14-3-3 protein beta/alpha, N-terminally processed	P31946-2;P31946;Q4VY20;Q4VY19	YWHAB	0.0188211	0.000115396	0.0189365	no	0.000115396	0.0322706	-0.0856966	0.0189365	0.0524909	0.0114571	9	11	9	9	9	9	55.7	56.1	48.4	56.1	51.2	55.7	1.2153e-157	9.08824	9.21293	9.05975	9.2112	9.24311	9.15957	14	7	27.85	1863
Small glutamine-rich tetratricopeptide repeat-containing protein alpha	O43765;K7EMD6	SGTA	0.0189666	0.395359	0.414326	no	0.395359	0.228114	0.468371	0.414326	0.288347	0.465679	5	7	6	6	5	8	18.8	23	20.1	20.1	20.1	26.2	6.1065e-41	7.84247	7.86522	7.78143	8.07089	7.94046	8.01199	7	7	34.063	1244
Unconventional myosin-Id	K7EIG7;O94832;J3QRN6;J3KRL0;J3QRR2	MYO1D	0.019245	-0.711583	-0.692338	no	-0.706199	-0.751892	-0.711583	-0.766129	-0.692338	-0.535555	6	10	9	12	9	12	7.3	15.1	13.6	17	13.1	16.9	1.2891e-68	7.49388	7.80318	7.61713	8.04509	7.94589	7.8135	21	21	106.01	1055
Non-histone chromosomal protein HMG-14	P05114;A6NL93;A6NEL0;F2Z2W6;F2Z2Y5;H7BXJ5	HMGN1	0.0192516	-0.178364	-0.159112	no	-0.090447	-0.23352	-0.178364	-0.402286	-0.0784732	-0.159113	3	4	5	4	4	6	36	47	47	36	47	47	5.262e-28	7.19709	7.53613	7.56501	7.74432	7.71828	7.68959	5	5	10.659	1470
Adenosylhomocysteinase	P23526;P23526-2	AHCY	0.0192964	0.0258671	0.0451636	no	0.0758393	0.0258671	0.0160159	0.0817666	-0.0521377	0.0451636	20	18	17	15	16	15	42.4	39.8	40	37.3	34.3	36.3	1.8849e-106	8.692	8.70748	8.62608	8.87993	8.82062	8.79403	21	21	47.716	1759
40S ribosomal protein S15a	I3L3P7;P62244;I3L246;H3BV27;H3BT37;I3L303;H3BVC7	RPS15A	0.0198706	0.276905	0.296775	no	0.334207	0.276905	0.140889	0.30561	0.296775	0.188759	2	2	2	2	2	2	64	64	64	64	54	64	1.672e-26	8.25132	8.1782	8.14678	8.41182	8.39999	8.24132	7	2	11.477	985
Programmed cell death 6-interacting protein	Q8WUM4;Q8WUM4-2;C9IZF9;F8WEQ7;F8WBR8;F8WDK9	PDCD6IP	0.0202795	-0.0844725	-0.0641931	no	-0.0870554	-0.0258793	-0.0844725	-0.0641931	-0.067501	-0.0590783	29	31	32	31	25	28	35	37.2	34.9	37.9	28.1	31.3	1.4629e-181	8.64446	8.67793	8.64411	8.90387	8.83677	8.72821	43	43	96.022	2919
Malate dehydrogenase, mitochondrial;Malate dehydrogenase	P40926;E9PDB2;G3XAL0	MDH2	0.020429	-0.230818	-0.210389	no	-0.236829	-0.198746	-0.230818	-0.305795	-0.19711	-0.210389	19	20	22	20	21	21	65.7	67.8	64.8	65.1	67.8	67.8	6.4901e-160	8.96913	9.00026	8.93582	9.22925	9.18184	9.05285	19	19	35.503	1933
Staphylococcal nuclease domain-containing protein 1	Q7KZF4;H7C597	SND1	0.020543	0.0720125	0.0925555	no	0.0566862	0.0972395	0.0720125	0.0199163	0.13046	0.0925555	42	45	41	42	41	43	48.5	52.4	49.3	50.7	48.8	53.8	0	8.9752	9.0197	8.96233	9.21798	9.19937	9.02686	47	47	102	2768
Alpha-parvin	Q9NVD7;J3KNQ4;F5H1R9;B7Z952;E9PS97;Q9NVD7-2	PARVA	0.0207063	-0.00201834	0.018688	no	-0.00201834	-0.0112093	0.0613453	-0.0114957	0.018688	0.0856956	4	4	7	6	6	5	19.4	21.2	30.6	25.8	26.9	23.7	1.9625e-64	7.7164	7.68591	7.93961	8.10663	8.03218	7.90829	11	8	42.243	1003
Procollagen galactosyltransferase 1	Q8NBJ5;M0QX72;M0QYH0	COLGALT1	0.0207499	0.244942	0.265691	no	0.271409	0.151362	0.244942	0.06356	0.265691	0.346188	12	12	16	12	11	14	27.3	21.1	31.7	21.4	23.6	25.4	2.07e-84	8.07588	7.96907	8.17566	8.25578	8.14016	8.20788	20	20	71.635	2867
Dipeptidyl peptidase 1;Dipeptidyl peptidase 1 exclusion domain chain;Dipeptidyl peptidase 1 heavy chain;Dipeptidyl peptidase 1 light chain	P53634;H0YCY8;P53634-2;P53634-3	CTSC	0.0208765	0.169923	0.1908	no	0.169923	-0.477159	0.572565	0.1908	-0.402613	0.635495	4	4	5	5	5	6	11.9	9.5	14.5	11.2	11.2	14.5	2.4993e-25	7.47897	7.48783	7.46565	7.95386	7.92471	7.83444	6	6	51.853	2115
CD151 antigen	E9PL82;E9PMR4;P48509;E9PRJ3	CD151	0.0211003	-0.131063	-0.109962	no	-0.131063	-0.0874628	-0.275841	-0.109962	0.0266018	-0.196607	3	2	3	4	4	3	19.4	19.4	19.4	27.1	27.1	19.4	1.7372e-11	7.79677	7.76972	7.87606	8.17534	8.12869	7.85442	4	4	14.584	638
Suppressor of G2 allele of SKP1 homolog	Q9Y2Z0-2;Q9Y2Z0;F5H5A9	SUGT1	0.0212036	0.358454	0.379658	no	0.358454	0.32478	0.45036	0.379658	0.334989	0.408972	10	11	10	12	11	14	30.9	40.2	34.8	47.1	43.2	46.2	1.977e-82	8.02247	8.32603	8.2493	8.3694	8.51212	8.3479	18	18	37.804	3584
Endoplasmic reticulum resident protein 44	Q9BS26	ERP44	0.0212768	-0.091666	-0.0703892	no	-0.121148	-0.091666	0.00381383	-0.239031	-0.0703892	-0.0329472	14	11	18	12	11	12	34	35	40.1	30.8	27.8	32.5	3.9694e-104	8.23129	8.00411	8.34854	8.42139	8.37083	8.24854	15	15	46.971	3148
Adenylyl cyclase-associated protein 1	Q01518;Q01518-2;Q5T0R1;Q5T0R7;Q5T0R6;Q5T0R5;Q5T0R4;Q5T0R3;Q5T0R2;Q5T0R9;Q5T0S3;Q5T0R8;B7Z214;B7Z385;B7Z1C4;E9PDI2;P40123	CAP1	0.0213771	0.140873	0.16225	no	0.208478	0.128992	0.140873	0.233939	0.137822	0.16225	34	32	32	36	34	31	57.9	49.7	59.6	61.1	60	55.6	4.3354e-224	9.33272	9.25665	9.21987	9.59445	9.5125	9.37422	30	30	51.901	2333
60S ribosomal protein L23	P62829;C9JD32;J3KT29;B9ZVP7;J3KTJ3;J3QQT9	RPL23	0.0213797	0.290162	0.311542	no	0.325286	0.290162	0.20533	0.370732	0.311542	0.252724	12	9	11	13	11	10	52.9	51.4	59.3	52.9	52.9	47.1	6.3824e-54	8.77872	8.70971	8.73399	8.97661	9.00864	8.77243	9	9	14.865	2244
Mitochondrial 2-oxoglutarate/malate carrier protein	I3L1P8;Q02978;F5GY65	SLC25A11	0.0214318	-0.287709	-0.266277	no	-0.287709	-0.291604	-0.0515809	-0.266277	-0.431034	-0.0633648	9	5	8	6	7	9	31.4	16.9	28.4	24.3	24.7	28.7	9.1812e-43	7.65377	7.4346	7.52158	7.7862	7.69484	7.69137	11	11	32.182	977
Fructose-bisphosphate aldolase C;Fructose-bisphosphate aldolase	P09972;A8MVZ9;C9J8F3;J3KSV6;J3QKP5;K7EKH5;J3QKK1	ALDOC	0.0214862	-0.14978	-0.128293	no	-0.11023	-0.14978	-0.184344	-0.128293	-0.12075	-0.129481	4	4	3	4	4	4	22.5	24.5	22.5	22	26.4	22.5	1.9587e-61	7.75915	7.84891	7.83678	8.001	8.09743	7.84878	8	3	39.455	1562
Serine--tRNA ligase, cytoplasmic	P49591;Q5T5C7	SARS	0.0215668	0.127794	0.149361	no	0.127794	0.166697	0.112459	0.263698	0.13984	0.149361	24	23	21	25	24	19	44.7	45.9	41.4	51.4	44	43.4	1.6334e-147	8.60726	8.54745	8.52813	8.91107	8.85093	8.58127	25	25	58.777	2034
116 kDa U5 small nuclear ribonucleoprotein component	Q15029-2;Q15029;K7EJ81;K7EP67;K7EJ74;K7EIT3	EFTUD2	0.0217267	0.165176	0.186902	no	0.165176	0.246207	0.076904	0.186902	0.240418	0.0527602	25	23	22	19	22	20	33.7	27.1	30.2	26.6	26.6	27.1	1.8934e-159	8.42298	8.42295	8.23447	8.52668	8.60006	8.42576	35	34	105.38	2537
Elongation factor 1-beta	P24534;C9JZW3;F2Z2G2;F8WF65	EEF1B2	0.021778	0.444419	0.466197	no	0.46037	0.444419	0.443163	0.466197	0.433214	0.471009	9	10	12	11	10	9	50.2	62.2	65.3	65.3	65.3	65.3	1.8472e-136	8.63752	8.65474	8.72596	8.85055	8.88627	8.72734	12	9	24.763	1766
Cytochrome c1, heme protein, mitochondrial	P08574	CYC1	0.0220069	-0.320196	-0.298189	no	-0.473008	-0.320196	-0.163241	-0.298189	-0.45038	0.0805913	8	6	5	8	6	7	21.8	19.1	12	21.5	14.2	18.8	3.7408e-44	7.78237	7.67223	7.60116	8.09992	7.92599	7.7752	7	7	35.422	1530
40S ribosomal protein S6	P62753;A2A3R5;A2A3R7	RPS6	0.0220503	0.424688	0.446738	no	0.499545	0.424688	0.386695	0.468571	0.446738	0.232362	13	14	14	15	15	14	42.6	32.9	32.9	35.7	32.9	32.9	2.2992e-71	8.75735	8.88019	8.77183	8.91032	9.07335	8.94232	12	12	28.68	2241
Oligoribonuclease, mitochondrial	H0YGR4;H0YG54;Q9Y3B8-2;F5GYG5;Q9Y3B8;F5GX07;H0YG83;H0YH58;H0YF66;F5H784	REXO2	0.0220784	-0.494774	-0.472696	no	-0.606726	-0.494774	-0.273695	-0.472696	-0.504671	-0.0468402	4	6	5	6	6	6	21.9	41.1	37	30.7	30.7	37	2.5742e-23	7.7451	7.99575	7.75317	8.16086	8.12629	8.03898	7	7	22.006	683
Adenylate kinase 2, mitochondrial;Adenylate kinase 2, mitochondrial, N-terminally processed	P54819-5;P54819-2;F8W1A4;P54819;F8VZG5;P54819-3;G3V213;F8VY04;P54819-6;P54819-4;F8VPP1	AK2	0.0222654	0.185163	0.207428	no	0.291857	0.185162	0.117772	0.207428	0.273988	0.193519	6	9	8	8	8	8	32.6	49.1	43.3	43.8	43.3	43.3	7.2457e-53	8.02169	8.1813	8.10058	8.28614	8.36502	8.174	10	10	24.648	775
Coatomer subunit gamma-1	Q9Y678;H0Y8X7;D6RG17;H0Y8G2	COPG1	0.0223203	0.133021	0.155341	no	0.0640877	0.133021	0.15822	0.0302509	0.155341	0.197616	31	27	33	31	28	32	42.6	38.4	45.2	41.5	43.5	45	1.3852e-259	8.6968	8.64384	8.73626	8.87544	8.93583	8.80426	40	36	97.717	3649
Serine protease 23	O95084;B4E2J3;E9PRR2	PRSS23	0.022518	-1.20082	-1.1783	no	-1.46712	-1.131	-1.20082	-1.4917	-1.1783	-1.01343	4	6	8	10	9	8	17	23.5	39.4	41.8	31.3	22.7	1.1592e-58	7.60927	7.8113	7.80577	8.1756	8.19282	7.96572	10	10	43.001	1369
RNA-binding protein with serine-rich domain 1	H3BV80;Q15287-3;Q15287-2;H3BMM9;H3BTC0;Q15287;H3BR57;H3BPG5;H3BMS0	RNPS1	0.022566	0.436256	0.458822	no	0.436256	0.513255	0.3524	0.458822	0.478527	0.0627761	5	4	3	5	5	5	20.9	16.6	12.8	20.9	24.2	20.9	5.7763e-23	7.66436	7.62343	7.12313	7.80868	7.80699	7.67013	5	5	24.533	917
E3 ubiquitin-protein ligase RBX1;E3 ubiquitin-protein ligase RBX1, N-terminally processed	P62877	RBX1	0.0226815	-0.00288247	0.0197991	no	-0.00288247	-0.0807941	-0.00288247	0.092817	0.0197991	-0.0859685	3	2	2	4	2	5	13	13	29.6	30.6	13	30.6	2.944e-38	7.83608	7.77729	7.51672	8.13694	7.80993	7.98069	4	4	12.274	2253
Cullin-4A	Q13619-2;Q13619	CUL4A	0.0228713	-0.184344	-0.161472	no	-0.0875986	-0.184344	-0.20063	-0.258338	NaN	-0.064607	2	2	2	2	1	2	10.8	11.1	13.5	13.7	12.6	14	2.4904e-59	6.93012	6.92647	6.88705	7.25575	6.89793	7.09618	14	6	76.82	2471
Tropomyosin alpha-4 chain	P67936;K7EMU5;K7EPV9;K7EPB9;Q2TAC2-2;Q2TAC2	TPM4	0.0228931	-0.13606	-0.113167	no	-0.135666	-0.13606	-0.311038	-0.113167	-0.107822	-0.225028	8	9	9	10	9	9	67.7	68.1	67.7	64.5	68.1	68.1	6.7079e-182	8.85482	8.8395	8.75946	9.11066	9.03302	8.96767	29	7	28.521	2284
Programmed cell death protein 5	O14737;B4DE64;K7EQA1;K7EL31;K7ESJ4;Q3HM38;K7EPG2	PDCD5	0.0228974	0.0414468	0.0643441	no	0.0840126	0.0414468	0.0102506	0.148033	0.0643441	-0.0754641	9	10	9	11	10	9	67.2	67.2	66.4	67.2	67.2	61.6	2.8694e-73	7.99819	8.13344	8.08757	8.48755	8.32251	8.10013	9	9	14.285	1164
60S ribosomal protein L29	P47914;F8WF43;C9IYI4	RPL29	0.0229234	0.257166	0.280089	no	0.222111	0.257166	0.438131	0.280089	0.65929	0.116864	4	4	3	3	3	2	19.5	19.5	14.5	14.5	14.5	14.5	2.1424e-13	8.29684	8.51571	8.36269	8.57847	8.77032	8.18887	3	3	17.752	1995
Rho GTPase-activating protein 17	Q68EM7-6;Q68EM7-5;Q68EM7;Q68EM7-2;Q68EM7-4;Q68EM7-3;C9IZD3;I3L4P0;I3L1S9;Q68EM7-7;I3L4P6;J3KRS3;F5H6L3;E7ERK8;A6NCP5;Q17R89	ARHGAP17	0.0229304	-0.29901	-0.27608	no	-0.29901	-0.27011	-0.886277	-0.27608	-0.674822	-0.247806	7	6	3	5	2	5	8.8	8.1	4.4	8.6	2.6	8.3	5.126e-39	7.71541	7.81104	7.56712	7.85235	7.25195	7.71584	10	10	90.928	2716
Redox-regulatory protein FAM213A	Q9BRX8-2;Q9BRX8	FAM213A	0.0230197	-0.308244	-0.285225	no	-0.31371	-0.308244	-0.217231	-0.393855	-0.265437	-0.285225	8	8	10	8	7	10	33	33.5	44	40.4	33	44.5	1.9939e-43	8.25013	8.47279	8.61392	8.72959	8.60738	8.66372	12	12	24.462	3147
COP9 signalosome complex subunit 5	Q92905;E5RHH5;E5RHF2;E5RFS1;E5RG35;E5RK55	COPS5	0.0230229	-0.102725	-0.0797024	no	-0.1133	-0.102725	-0.0564447	-0.00288247	-0.0797024	-0.0901759	6	6	8	8	7	8	22.2	24.6	29.3	29	27.5	27.5	3.1619e-42	7.65886	7.74351	7.8108	7.99277	8.10575	7.9301	10	10	37.578	2976
40S ribosomal protein S10	P46783;F6U211;Q9NQ39	RPS10	0.0231444	0.290709	0.313854	no	0.46963	0.290709	0.275105	0.368924	0.313854	0.224638	16	15	16	16	17	16	54.5	55.2	54.5	54.5	54.5	54.5	9.9632e-68	8.6405	8.63312	8.63503	8.96655	8.96323	8.79481	13	12	18.898	1982
Bleomycin hydrolase	Q13867;K7ES02;K7ESE8;E7EMN3;J3KSD8;J3KS79;K7ENH5	BLMH	0.0232578	-0.739502	-0.716245	no	-0.734916	-0.862511	-0.739502	-0.716245	-0.727528	-0.621993	9	11	11	11	12	9	21.1	26.6	27.5	26.2	25.9	21.8	5.9398e-90	8.11906	8.07041	8.0308	8.30227	8.33953	8.1208	14	14	52.562	2479
Non-POU domain-containing octamer-binding protein	Q15233;Q15233-2;H7C367;C9JYS8;C9IZL7;C9J4X2	NONO	0.0234821	0.170021	0.193503	no	0.23989	0.170021	0.0644196	0.208078	0.193503	0.0931095	28	23	25	28	25	30	51.6	49.7	48	48.2	42.9	46.7	2.9013e-158	8.95677	8.92488	8.92262	9.25203	9.25249	9.04689	29	26	54.231	2556
60S ribosomal protein L12	P30050;P30050-2	RPL12	0.0235629	0.274826	0.298389	no	0.289669	0.274826	0.223559	0.406828	0.298389	0.130539	9	10	12	12	10	8	63.6	63.6	67.9	67.9	63.6	63.6	3.3745e-90	8.6461	8.63083	8.63995	8.92606	8.8834	8.67243	10	10	17.818	1833
DnaJ homolog subfamily B member 1	P25685;B4DX52;M0R080;M0QYT3;M0QXK0;M0R1D6;M0QZD0;M0R128	DNAJB1	0.0235642	0.330937	0.354501	no	0.403943	0.330937	0.285513	0.476518	0.354501	0.290903	5	4	5	7	6	5	19.7	17.4	21.5	27.9	26.5	21.5	7.2073e-36	7.29761	7.3387	7.24509	7.87081	7.7467	7.3958	10	9	38.044	1776
Proteasome subunit beta type-1	P20618	PSMB1	0.023632	-0.0738202	-0.0501882	no	-0.0738202	-0.145743	-0.00288247	-0.0501882	-0.14104	-0.0458623	11	9	10	9	10	11	42.3	34.9	42.3	35.3	46.5	46.5	5.0368e-103	8.47059	8.45477	8.4498	8.60071	8.7477	8.57507	10	10	26.489	1716
U1 small nuclear ribonucleoprotein C	P09234;Q5TAL2	SNRPC	0.0237372	0.253412	0.277149	no	0.320774	0.253412	0.010483	0.357289	0.277149	0.199852	3	3	3	3	3	2	24.5	24.5	24.5	24.5	24.5	18.9	3.6194e-27	7.79377	7.84136	7.69281	7.94893	8.04387	7.79917	3	3	17.394	1544
Isoleucine--tRNA ligase, cytoplasmic	P41252;J3KR24;Q5TCC4;Q5TCD1;Q5TCC5;Q5TCD2;Q5TCC6	IARS	0.0237614	0.0710726	0.094834	no	0.0710726	0.124597	0.0239296	0.15938	0.094834	0.0661856	27	28	28	38	35	33	29.7	29	29.3	35.3	36.1	33.6	1.365e-256	8.43639	8.50967	8.40364	8.87437	8.82285	8.66987	46	46	144.5	1943
Nuclear pore complex protein Nup160	G3V198;Q12769;E9PR16;Q12769-3;E9PSI3	NUP160	0.0237623	0.103937	0.127699	no	0.0945566	NaN	0.113317	-0.052555	0.182802	0.127699	4	1	4	4	3	4	4.1	1.4	4	4.1	2.9	4.5	7.0551e-29	7.18159	6.77052	7.13732	7.44782	7.4867	7.23099	8	8	140.29	811
Beta-catenin-like protein 1	B4DE16;Q8WYA6;Q8WYA6-3;Q8WYA6-2;A2A2P1	CTNNBL1	0.0238649	0.199593	0.223458	no	0.255925	NaN	0.143261	0.166082	0.278409	0.223458	5	1	4	5	2	3	8.4	1.5	7.3	10.1	3.7	5	1.9887e-21	7.53189	6.45588	7.42279	7.76865	6.95939	7.10281	7	7	61.97	153
Mitochondrial import inner membrane translocase subunit Tim13	Q9Y5L4;K7EIT2	TIMM13	0.0239721	0.268539	0.292511	no	0.268539	0.287853	0.0496659	0.292511	0.41754	-0.0553346	3	4	4	4	3	2	30.5	42.1	45.3	45.3	30.5	22.1	4.5761e-21	7.4544	7.57048	7.54047	7.78125	7.77354	7.47795	5	5	10.5	3636
Trifunctional enzyme subunit alpha, mitochondrial;Long-chain enoyl-CoA hydratase;Long chain 3-hydroxyacyl-CoA dehydrogenase	P40939;H0YFD6;B4DYP2	HADHA	0.024038	-0.162984	-0.138945	no	-0.345283	-0.162983	-0.115566	-0.379732	-0.138945	-0.0882773	24	29	25	23	29	30	45.3	49.8	40.6	35.4	46.3	44.8	6.8444e-190	8.82428	8.98159	8.81093	8.96064	9.11737	8.95043	32	32	82.999	1936
Vacuolar protein sorting-associated protein 35	Q96QK1;I3L4S0;I3L4P4	VPS35	0.0240548	-0.0399806	-0.0159258	no	-0.0936955	-0.0399806	0.0418478	-0.135141	-0.0159258	0.00309065	18	18	20	20	21	15	26.3	25.8	28.1	29	31.9	20.2	2.0605e-192	8.42713	8.41101	8.41197	8.64892	8.64629	8.40644	27	27	91.706	3074
Mitogen-activated protein kinase 3	P27361;P27361-2;E9PQW4;P27361-3;E9PBK7;E9PJF0;B3KR49;H0YEX6;E9PRH7;H0YDH9;K7ELV1;K7EN18;P31152;Q16659	MAPK3	0.0242	-0.761541	-0.737341	no	-0.991535	-0.761541	-0.606253	-0.870897	-0.737341	-0.613532	2	8	7	7	7	3	9.8	36.9	28.5	31.1	28.2	14.5	7.3989e-74	7.17987	7.96932	7.85978	8.06993	8.0182	7.69714	15	11	43.135	1799
Dual specificity protein phosphatase 23	Q9BVJ7	DUSP23	0.0242106	-1.13694	-1.11273	no	-1.27137	-1.00252	NaN	NaN	-0.986375	-1.23909	2	2	1	1	2	2	14	19.3	8.7	8.7	19.3	16.7	1.1748e-15	7.21256	7.34916	7.00056	7.46368	7.45938	7.01182	5	5	16.588	3173
Signal peptidase complex catalytic subunit SEC11A	H0YNG3;H0YK72;P67812;H0YK83;B4DUL4;H0YNX5;H0YNA5;H0YKT4	SEC11A	0.0242341	0.201112	0.225346	no	0.201112	-0.0740944	0.354649	0.225346	0.153543	0.278601	3	2	3	3	2	3	17.2	12.3	17.8	21.5	12.3	17.8	5.9302e-17	7.49809	7.14734	7.3737	7.49987	7.53679	7.44923	5	5	18.651	901
Ribosome biogenesis regulatory protein homolog	Q15050	RRS1	0.0243019	0.323245	0.347547	no	0.323245	0.490639	0.182688	NaN	0.502812	0.192282	2	3	3	1	2	2	6.8	10.1	10.1	3.6	6.8	6.8	9.4711e-13	7.14314	7.18107	7.08515	6.88351	7.34949	7.14672	3	3	41.193	2541
Heterogeneous nuclear ribonucleoprotein M	P52272-2;P52272;M0R2T0;M0R019;M0R2I7;M0R0N3;M0QYQ7;M0QY96;M0R0Y6;M0QYL3	HNRNPM	0.0245542	0.186426	0.21098	no	0.193206	0.186426	0.150353	0.21098	0.247628	0.21098	18	22	19	24	21	22	60.2	62.5	57.9	64.8	57.9	60.2	9.5521e-229	8.77804	8.72835	8.6958	8.99921	8.86498	8.82228	45	21	73.62	2091
Peptidyl-prolyl cis-trans isomerase A;Peptidyl-prolyl cis-trans isomerase A, N-terminally processed;Peptidyl-prolyl cis-trans isomerase	P62937;Q567Q0;F8WE65;C9J5S7;Q9Y536;F5H284;A2BFH1;E5RIZ5	PPIA	0.024617	-0.144438	-0.119821	no	-0.144438	-0.133827	-0.256045	-0.119821	-0.0802483	-0.147567	23	22	22	22	22	21	68.5	68.5	68.5	68.5	68.5	68.5	8.7855e-97	9.58713	9.52751	9.5624	9.83538	9.7789	9.66573	10	10	18.012	2261
60S ribosomal protein L11	P62913-2;P62913;Q5VVC8;Q5VVC9	RPL11	0.0246972	0.23618	0.260878	no	0.294102	0.236181	0.125337	0.344831	0.260878	0.104294	16	13	13	16	14	12	56.5	52.5	50.8	52	52.5	50.8	8.9172e-55	8.84288	8.80449	8.70339	9.07386	9.0743	8.80317	12	12	20.124	2259
Sulfatase-modifying factor 2	Q8NBJ7;J3KQJ1;E9PBT8;C9JL30;A8MXB9;Q8NBJ7-3;C9J660;F8WA42;F8WEX5;E9PG02;Q8NBJ7-5;J3QT17;H7C3B2;F8WEV7;F8WES7;Q8NBJ7-2;Q8NBJ7-4	SUMF2	0.0247115	-0.486766	-0.462054	no	-0.194087	-0.547055	-0.486766	NaN	-0.50457	-0.419539	2	3	3	1	3	5	9	12.3	12.3	5	12.6	18.3	3.3777e-23	6.90257	7.13761	7.11541	6.98267	7.30374	7.48507	6	6	33.843	1020
Selenide, water dikinase 1	P49903;Q5T5U9;D6PSQ9;Q5T5U6;B4DWK0;Q5T5U7	SEPHS1	0.0248114	-0.0457225	-0.0209111	no	-0.0457225	-0.179001	0.0793256	0.177621	-0.0430645	-0.0209111	3	4	4	4	4	4	12.5	20.9	18.4	17.1	16.3	20.9	4.7244e-46	7.1929	7.49586	7.34007	7.48717	7.51875	7.34753	8	8	42.91	2049
Dolichyl-diphosphooligosaccharide--protein glycosyltransferase subunit STT3A	P46977;E9PNQ1;E9PIJ8;E9PN73;E9PI32	STT3A	0.0248297	0.172539	0.197368	no	0.106358	0.172539	0.3359	0.146946	0.197368	0.285882	10	8	12	8	10	10	13.8	10.8	13.8	9.8	11.5	13.8	3.3294e-49	8.31027	8.21683	8.31973	8.33646	8.46193	8.43727	12	11	80.529	1989
Procollagen-lysine,2-oxoglutarate 5-dioxygenase 1	Q02809;B4DR87;Q5JXB7;Q5JXB9;Q5JXB8	PLOD1	0.0248847	-0.1595	-0.134615	no	-0.210638	-0.1595	-0.13829	-0.29066	-0.134615	-0.132774	23	21	20	18	18	17	35.8	35.9	33.8	26.7	30.1	26.7	8.7193e-128	8.35127	8.36399	8.25573	8.51472	8.51223	8.35889	25	25	83.549	212
Dolichyl-diphosphooligosaccharide--protein glycosyltransferase subunit 1	P04843;B7Z4L4;F8WF32	RPN1	0.024918	-0.0958569	-0.0709388	no	-0.0958569	-0.0978804	-0.0159258	-0.159887	-0.0709388	0.0124462	34	39	30	37	37	36	62.1	60.6	59.5	59.6	59.6	63.4	0	8.99041	9.00208	8.94917	9.08318	9.24939	9.0202	37	37	68.569	1463
Prolyl 3-hydroxylase 3	G8JLI6;Q8IVL6;Q8IVL6-2;G3V1P9;E7ESD0	LEPREL2	0.0249553	-0.811635	-0.78668	no	-1.39999	-0.740021	-0.811635	-0.852239	-0.723952	-0.78668	2	3	3	4	3	5	5.9	7.3	7.3	9.5	8.4	11	1.1989e-51	6.95059	7.22735	7.13386	7.61054	7.51033	7.4923	7	7	81.722	866
Endoplasmic reticulum resident protein 29	P30040;F8VY02;P30040-2;F8W1G0	ERP29	0.0249614	-0.0775164	-0.052555	no	-0.0261627	-0.0775164	-0.105946	-0.0749165	-0.052555	0.00742	9	8	9	10	9	8	43.7	34.5	40.6	37.5	43.7	36.8	8.0524e-48	8.50376	8.24785	8.37451	8.65878	8.64206	8.58701	11	11	28.993	1826
Transitional endoplasmic reticulum ATPase	P55072;C9IZA5;C9JUP7;E7EQM8	VCP	0.0250666	-0.0473989	-0.0223323	no	-0.10017	-0.0473989	-0.00762614	-0.0608775	-0.0223323	0.0664727	69	74	73	68	71	69	65.4	62.8	69.4	62	71.3	69	0	9.51849	9.46522	9.51042	9.74462	9.7513	9.62796	61	61	89.321	2131
UPF0444 transmembrane protein C12orf23	Q8WUH6	C12orf23	0.0251362	-0.791689	-0.766553	no	-0.871844	-0.791689	-0.342213	-1.03429	-0.766553	-0.651775	2	2	2	2	2	2	21.6	21.6	21.6	21.6	21.6	21.6	1.2441e-08	7.10578	7.20772	7.23538	7.4024	7.40109	7.25926	2	2	11.748	2918
Centrosomal protein of 170 kDa	Q5SW79;Q5SW79-3;Q5SW79-2;H0Y2V6;H0Y4T4;E7EWM2;E7EMW0;E5RGW7;E5RG47;E5RIH6;E5RJT5;E5RFU8;Q96L14	CEP170	0.0253453	0.0639067	0.089252	no	-0.179256	0.275978	0.0639067	0.107244	0.089252	-0.190425	7	9	9	10	10	7	5.9	7.6	7.7	8.4	8.6	5.7	4.7918e-95	7.65143	7.73041	7.68233	8.04123	8.03961	7.71825	19	19	175.29	2686
BRCA2 and CDKN1A-interacting protein	Q9P287;B4E318;Q9P287-4;Q9P287-3;Q9P287-2	BCCIP	0.0254098	0.844898	0.870308	no	0.844898	0.851079	0.69136	0.870308	0.918469	0.67888	6	7	4	4	7	6	26.1	28.7	18.8	19.7	28.3	24.2	8.3754e-64	7.75008	7.93665	7.58918	7.84957	8.22732	7.90713	8	8	35.979	3437
Adenine phosphoribosyltransferase	P07741;P07741-2;H3BQB1;H3BQF1;H3BQZ9;H3BSW3	APRT	0.0254234	-0.649478	-0.624054	no	-0.649478	-0.713608	-0.480679	-0.624054	-0.6469	-0.518535	6	5	8	7	4	6	43.9	29.4	55	54.4	27.2	44.4	3.8872e-49	7.99174	7.88717	8.25273	8.38989	8.21516	8.16835	10	10	19.608	1512
Serrate RNA effector molecule homolog	Q9BXP5-4;Q9BXP5-2;Q9BXP5-3;Q9BXP5;Q9BXP5-5;H7C3A1;H7C1K0;H7C159	SRRT	0.0254321	0.131629	0.157061	no	0.0775129	0.209895	0.131629	0.157061	0.276974	0.111851	12	12	9	9	10	12	18.1	17.8	16.2	12.1	15.8	15.6	1.3224e-81	8.04524	8.10332	7.95283	8.23676	8.30146	8.1682	20	20	100.15	3190
ATP-citrate synthase	P53396;P53396-2;B4E3P0;K7ESG8;K7EIE7	ACLY	0.0255699	0.273884	0.299454	no	0.273884	0.302529	0.157818	0.316851	0.299454	0.225363	55	54	53	62	56	54	46.8	49	47.5	54.4	52	49.4	0	9.12107	9.1924	9.06453	9.38675	9.39517	9.19159	55	55	120.84	2109
14-3-3 protein theta	P27348;E9PG15	YWHAQ	0.0256721	0.139649	0.165321	no	0.139649	0.069467	0.200979	0.165321	0.110573	0.221455	13	13	14	11	12	12	56.3	53.5	53.5	45.7	48.6	45.7	1.3803e-126	8.91945	8.85465	8.93875	8.96282	9.07522	8.92699	16	11	27.764	1798
Peroxiredoxin-6	P30041	PRDX6	0.0257902	-0.265677	-0.239887	no	-0.265677	-0.25411	-0.265677	-0.239887	-0.290188	-0.174534	19	19	21	24	21	21	71.9	75	78.6	83.5	81.7	79.5	7.1296e-138	8.91957	8.86101	8.86373	9.21704	9.17537	9.07335	19	19	25.035	1827
Annexin A2;Annexin;Putative annexin A2-like protein	P07355;P07355-2;H0YN42;H0YMD0;H0YMU9;H0YM50;A6NMY6;H0YNP5;H0YN28;H0YL33;H0YKS4;H0YMM1;H0YKZ7;H0YLV6;H0YMT9;H0YKX9;H0YKL9;H0YMW4;H0YNA0;H0YKV8;H0YMD9;H0YNB8;H0YN52;H0YKN4;H0YLE2	ANXA2;ANXA2P2	0.0258503	-0.142348	-0.116498	no	-0.179256	-0.120617	-0.142348	-0.134878	-0.116498	-0.10916	53	57	56	59	60	58	74.9	75.5	74.9	76.4	72	74.9	0	10.1158	10.1483	10.1365	10.346	10.3423	10.19	32	32	38.604	1505
STE20-like serine/threonine-protein kinase	Q9H2G2-2;Q9H2G2;H0YB71	SLK	0.0259153	-0.0709388	-0.0450236	no	-0.0709388	-0.0867838	0.156	-0.0450236	-0.0582473	0.0726496	8	8	6	8	11	10	9.9	10	7.1	8.1	11.5	11.5	3.4466e-81	7.53021	7.6425	7.56764	7.8808	8.11883	7.78655	22	20	138.99	3248
E3 ubiquitin-protein ligase UHRF1	Q96T88;Q96T88-2;Q96PU4	UHRF1	0.0261065	0.68945	0.715557	no	0.846117	0.68945	0.571279	1.18059	0.715557	-0.792022	3	2	2	6	5	2	3.4	2.4	4.2	8.8	8.3	2.5	5.2288e-29	7.46291	6.47442	6.79815	7.62616	7.59553	7.18758	9	9	89.813	3089
Eukaryotic translation initiation factor 3 subunit E	P60228;E5RGA2;H0YBR5;E5RHS5;H0YAW4;E5RIT4;E5RIP5;E5RJ25;E5RII3;H0YBP5	EIF3E	0.0264932	0.389583	0.416077	no	0.389583	0.429634	0.363698	0.470029	0.416077	0.261431	16	17	15	14	16	15	38.2	38.7	38.9	33.5	34.8	37.3	5.3235e-108	8.50522	8.47252	8.37493	8.60197	8.65975	8.39796	23	23	52.22	2158
KDEL motif-containing protein 2	Q7Z4H8;Q7Z4H8-3;Q7Z4H8-2;H0YEM3	KDELC2	0.0265196	-0.240009	-0.213489	no	-0.240009	-0.278461	0.0300299	-0.417488	-0.00949054	NaN	3	2	4	4	4	1	7.1	5.1	10.7	9.3	10.3	1.8	1.4564e-30	7.34223	7.17252	7.55683	7.78542	7.6655	7.17655	6	6	58.572	2783
COP9 signalosome complex subunit 1	C9JFE4;Q13098-5;Q13098;Q13098-7;Q13098-6;J3KSA5;J3QLT0;J3KRJ4;J3QS88;J3KTB0;J3QQX0;J3QS84;J3QLE8;J3QL53;J3KRE8	GPS1	0.0265462	-0.0163536	0.0101926	no	0.0746081	-0.0163536	-0.148869	0.0101926	-0.0381552	0.0393252	8	9	9	8	7	10	21.7	22.9	23.1	19.1	17.2	29.1	1.3441e-71	7.97124	7.92873	7.81563	8.15591	7.99461	8.09086	13	13	53.371	370
Proteasome subunit alpha type-6;Proteasome subunit alpha type	P60900;G3V295;G3V5Z7;B4DXJ9;G3V3I1;B4DQR4;G3V3U4;G3V4S5;G3V2S7;H0YJC4	PSMA6	0.0265551	-0.133037	-0.106482	no	-0.133037	-0.1149	-0.153546	-0.106482	-0.133695	-0.0399806	12	13	13	14	13	12	63.4	67.1	60.6	60.6	59.8	56.1	1.8873e-63	8.54982	8.6411	8.65962	8.83531	8.84509	8.65134	13	13	27.399	2167
Serine/threonine-protein phosphatase;Serine/threonine-protein phosphatase 5	H0YDU8;P53041;A8MU39	PPP5C	0.0266984	0.0387323	0.0654308	no	0.0387323	0.0321379	0.166762	0.197666	0.0654308	0.00270035	11	11	5	10	14	9	26.4	26.2	13	24.1	30.7	23.3	8.6899e-67	8.10013	8.07943	7.65918	8.33684	8.39264	8.04159	13	13	55.096	890
Alpha-synuclein	P37840-2;E7EPV7;P37840;D6RA31;P37840-3	SNCA	0.0269873	-0.797013	-0.770026	no	-0.797013	-0.843903	-0.718438	-0.923568	-0.770026	-0.75232	4	4	5	3	5	5	67.9	67.9	67.9	56.2	67.9	59.8	6.434e-59	7.42141	7.58131	7.56309	7.60148	7.94394	7.57438	6	4	11.372	516
Multifunctional protein ADE2;Phosphoribosylaminoimidazole-succinocarboxamide synthase;Phosphoribosylaminoimidazole carboxylase	P22234;E9PBS1;P22234-2;D6RF62	PAICS	0.0270325	-0.0090604	0.0179721	no	0.0723613	-0.0107799	-0.0090604	0.130934	0.0179721	-0.0172093	18	13	18	14	14	18	45.4	34.6	46.8	45.6	39.3	49.2	1.2034e-104	8.8916	8.50274	8.66863	8.83078	8.77337	8.82633	18	18	47.079	1740
Serine/threonine-protein phosphatase 2A 65 kDa regulatory subunit A alpha isoform	P30153;F5H3X9;B3KQV6;C9J9C1;E9PH38;E9PPI5;E9PHZ6;E9PNM7	PPP2R1A	0.027215	-0.0761486	-0.0489337	no	-0.0786098	-0.0761486	-0.0353423	-0.0499095	-0.0489337	-0.0453032	22	18	19	19	20	20	41.1	35.5	46	48.4	42.6	48.4	2.6791e-180	8.83485	8.7783	8.85949	9.13309	9.14358	8.95286	28	21	65.308	1837
Putative heat shock protein HSP 90-beta 2	Q58FF8	HSP90AB2P	0.0274238	0.501545	0.528969	no	0.501545	0.51204	0.462893	0.553257	0.528969	0.420434	2	2	2	2	2	2	20.7	20.7	20.7	20.7	20.7	20.7	4.8026e-59	8.21032	8.13354	8.10873	8.34441	8.55161	8.22837	9	1	44.348	2660
Dynein light chain 1, cytoplasmic	P63167;F8VXL2;F8VRV5;F8VXI7	DYNLL1	0.0277882	0.0910641	0.118852	no	0.0746233	0.0910641	0.213839	-0.0321009	0.118852	0.187083	4	4	3	3	3	3	58.4	59.6	58.4	58.4	59.6	58.4	1.0079e-50	8.08504	8.13792	8.08511	8.24346	8.44339	7.6539	6	3	10.366	2271
T-complex protein 1 subunit delta	P50991;P50991-2;B7Z9L0;B7Z2F4	CCT4	0.0278027	0.0318577	0.0596603	no	0.117036	0.0188488	0.0318577	0.104604	-0.00475299	0.0596603	32	31	29	30	31	29	65.1	64.6	54.7	62.5	62.3	56.4	2.987e-196	9.12636	9.10592	8.97609	9.31442	9.28688	9.11962	35	35	57.924	2070
Proteasome subunit alpha type-2	P25787;C9JCK5;H3BT36;Q6MZI6	PSMA2	0.0278998	-0.119024	-0.0911243	no	-0.0835198	-0.167358	-0.119024	-0.0889556	-0.0911243	-0.102053	10	10	8	10	7	9	47.4	40.2	34.2	40.2	34.2	40.2	1.209e-78	8.4396	8.40664	8.41098	8.73968	8.64285	8.56371	8	8	25.898	1779
Guanine nucleotide-binding protein subunit beta-2-like 1	P63244;J3KPE3;D6RHH4;D6RAC2;H0Y8W2;H0YAF8;D6R9Z1;D6R9L0;D6REE5;D6RFX4;H0YAM7;D6RFZ9;D6RAU2;E9PD14;D6RBD0;H0Y8R5;D6RF23;D6R909;D6RGK8;H0Y9P0;D6RHJ5;D6RDI0	GNB2L1	0.0281955	0.264668	0.292864	no	0.343879	0.264668	0.222364	0.422656	0.292864	0.235671	28	28	26	24	28	27	80.8	72.2	71.9	71.9	80.8	80.8	7.8742e-171	9.30999	9.35011	9.28215	9.46881	9.51905	9.3138	21	21	35.076	2278
X-ray repair cross-complementing protein 6	P12956;B1AHC9;B1AHC8;F5H1I8	XRCC6	0.0288266	0.0959438	0.12477	no	0.0959438	0.150305	0.0445979	0.154008	0.12477	0.0316659	35	36	37	33	33	33	47.1	48.6	49.3	45.6	46.3	45.3	1.7458e-170	9.16432	9.17817	9.21325	9.30809	9.40572	9.18532	28	28	69.842	1610
Tyrosine--tRNA ligase, cytoplasmic;Tyrosine--tRNA ligase, cytoplasmic, N-terminally processed	P54577	YARS	0.0288966	0.113504	0.142401	no	0.113505	0.132752	0.0519675	0.231058	0.142401	0.0585631	23	20	26	24	22	20	40.7	41.7	49.8	43	42.4	36.4	5.7618e-129	8.71438	8.54177	8.72927	8.96146	8.86157	8.72322	32	32	59.143	2122
V-type proton ATPase subunit G 1	O75348;C9JYK3;O95670-2;F2Z307;O95670;C9JRT2	ATP6V1G1	0.0289958	-0.369159	-0.340164	no	-0.419431	-0.369159	-0.134878	-0.412944	-0.340163	-0.233888	3	3	3	2	3	3	29.7	29.7	29.7	22	29.7	29.7	6.2082e-26	7.42225	7.48897	7.4574	7.49011	7.71584	7.55278	3	3	13.757	1296
Ras-related protein Rab-8A	P61006;B4DEK7;H0YMN7;H0YLJ8;H0YL94;M0R257;Q96E17	RAB8A;RAB8B	0.0290417	0.379451	0.408493	no	0.437057	0.379451	0.330774	0.480881	0.408493	0.35875	4	5	5	4	4	4	33.8	30.4	26.6	33.8	30.4	30	3.0199e-31	7.65475	7.58823	7.57587	7.84308	7.85655	7.77148	7	3	23.668	2172
Cathepsin D;Cathepsin D light chain;Cathepsin D heavy chain	P07339;H7C469;C9JH19;F8WD96;H7C1V0;F8W787	CTSD	0.0291355	-0.438825	-0.40969	no	-0.438825	-0.672652	-0.0214797	-0.40969	-0.553459	0.139299	13	12	13	12	12	14	23.3	27.4	30.6	30.6	27.7	35.4	1.2117e-62	8.40035	8.49475	8.5456	8.60197	8.60083	8.69588	13	13	44.552	1504
Prohibitin-2	Q99623;J3KPX7;F5GY37;Q99623-2;B4DW05;F5GWA7;F5H3X6;F5H0C5;F5H2D2;F5H0S4	PHB2	0.029199	-0.0882773	-0.0590784	no	-0.0954519	-0.0882773	-0.0522768	-0.067501	-0.0590783	-0.0464211	14	17	14	12	15	13	51.2	56.5	47.5	44.1	54.2	49.5	6.3171e-86	8.70428	8.71996	8.48856	8.78582	8.89257	8.61769	18	18	33.296	3110
Microtubule-associated protein 1B;MAP1B heavy chain;MAP1 light chain LC1	P46821;D6RA32;D6RA40;D6RGJ3;D6RCL2;P78559;P78559-2;J3KPX8;E9PGC8	MAP1B	0.0292183	0.070709	0.0999272	no	0.0587885	0.070709	0.25991	0.0999272	0.0627008	0.230736	50	47	49	51	49	56	29.3	25	29.1	26.2	25.7	31.2	0	8.75645	8.75593	8.70747	8.92839	8.93944	8.91381	71	71	270.63	1983
Poly(U)-binding-splicing factor PUF60	Q9UHX1-4;Q9UHX1-6;Q9UHX1-2;Q9UHX1-3;Q9UHX1-5;Q9UHX1;E9PQ56;H0YEM1;E9PN18;E9PMU7;E9PL19;H0YCP8	PUF60	0.0293272	0.282877	0.312205	no	0.298566	0.282877	0.193569	0.321838	0.312205	0.0512496	11	11	9	14	13	9	26.5	28.1	20	32.3	32.1	17.8	1.0678e-83	8.33323	8.185	8.01486	8.50713	8.4673	8.08253	17	17	54.024	3486
WD repeat-containing protein 3	Q9UNX4	WDR3	0.0294284	0.788718	0.818147	no	0.846039	0.731398	NaN	0.804526	0.83331	0.818147	5	2	0	4	4	4	6.5	3.7	0	5.1	5.6	4	1.0535e-55	7.16489	6.68511	NaN	7.27722	7.26188	7.00788	9	9	106.1	3549
Phospholipase D3	Q8IV08;M0QZI4;M0R3G9;M0R2W7;M0R1F7	PLD3	0.0294536	-0.864731	-0.835277	no	-0.849038	-0.917394	-0.864731	-0.909197	-0.835277	-0.593019	3	3	2	4	5	3	6.7	6.3	4.3	10.4	10.4	6.7	4.0806e-18	7.1771	7.22386	6.97454	7.49304	7.55802	7.34737	5	5	54.705	2824
Plasminogen activator inhibitor 1	P05121;P05121-2;C9J272	SERPINE1	0.0298533	-0.813771	-0.783918	no	-0.813771	-0.690819	-1.22534	-0.783918	-0.782576	-1.47742	30	30	32	33	34	27	66.4	52	59.2	65.4	57	61.2	1.6221e-164	9.48534	9.50173	9.43407	9.74712	9.64618	9.51394	24	24	45.059	1472
Actin-related protein 2	P61160;P61160-2;F5H6T1	ACTR2	0.029861	-0.0426443	-0.0127833	no	-0.0783365	-0.0426443	0.00773906	-0.0127833	-0.0419438	0.0230059	17	17	21	22	19	21	51.3	47.5	53	55.6	50	53	3.0538e-131	8.72806	8.73775	8.76896	8.97684	9.03519	8.88335	18	18	44.76	2184
Sialic acid synthase	Q9NR45;Q5TBR1;Q5TBR0	NANS	0.0299672	-0.217355	-0.187388	no	-0.175045	-0.273337	-0.217355	-0.271784	-0.111165	-0.187388	12	11	14	10	14	11	45.7	44.6	54.9	34.3	57.4	43.2	1.1762e-90	8.3735	8.44909	8.4768	8.52655	8.70044	8.29979	14	14	40.307	3335
26S protease regulatory subunit 6B	P43686;P43686-2	PSMC4	0.0301658	0.0333037	0.0634695	no	0.0301478	0.0333037	0.153816	0.0531344	0.0634695	0.121439	13	14	14	14	15	14	37.6	35.9	42.1	40.2	40	41.6	1.576e-111	8.30214	8.27607	8.4134	8.60961	8.61095	8.43933	25	25	47.366	1966
Pterin-4-alpha-carbinolamine dehydratase	P61457	PCBD1	0.0302521	-0.308594	-0.278342	no	-0.121015	-0.308594	-0.353323	-0.0601858	-0.278461	-0.278342	2	4	4	3	2	2	38.5	57.7	57.7	35.6	38.5	38.5	1.0105e-21	7.43495	7.75497	7.56279	7.95156	7.68053	7.57529	5	5	11.999	2197
Trifunctional purine biosynthetic protein adenosine-3;Phosphoribosylamine--glycine ligase;Phosphoribosylformylglycinamidine cyclo-ligase;Phosphoribosylglycinamide formyltransferase	P22102;P22102-2;F8WD69;B4DJ93;C9JBJ1;C9JTV6;C9JZG2;C9JKQ7;H7C489;H7C366;H7C5I9	GART	0.030305	0.241731	0.272036	no	0.203585	0.378945	0.241731	0.353598	0.272036	0.223037	18	18	20	23	17	24	26	22.9	28.4	30.3	25.2	33.2	9.7475e-172	8.57506	8.39298	8.39146	8.72716	8.71637	8.68314	28	28	107.77	1739
Acyl-protein thioesterase 2	O95372;Q5QPQ1;Q5QPQ0;Q5QPQ3;Q5QPQ2;Q5QPN5;E7EPS4;Q5QPN9	LYPLA2	0.0305375	-0.306379	-0.275841	no	-0.306379	-0.606821	-0.114234	-0.275841	-0.305562	-0.0747794	4	5	5	5	7	6	26	26	26	26	29.4	26	1.6879e-33	8.02057	7.95221	7.98294	8.28553	8.44929	8.19019	6	6	24.737	1387
40S ribosomal protein S19	P39019;M0R2L9;M0QXK4;M0QYF7;M0R140	RPS19	0.0305738	0.270834	0.301408	no	0.311936	0.270834	0.221623	0.366225	0.301408	0.157882	11	12	14	11	13	12	53.8	58.6	58.6	58.6	58.6	58.6	9.4594e-38	8.88602	8.93694	8.9093	9.12349	9.16844	8.91099	10	10	16.06	1921
Alpha-soluble NSF attachment protein	P54920;M0R0Y2;M0R2M1;M0R058;M0R0I4;M0R213;M0R027;Q4G0M0;B4DK44;Q9H115;M0QZM9;M0QZN5;M0R031	NAPA	0.0312851	0.219824	0.251109	no	0.189927	0.311005	0.219824	0.203884	0.251109	0.259357	13	15	8	13	9	15	48.5	61	31.5	59	35.9	60.3	7.793e-130	8.17745	8.22147	7.95925	8.31169	8.21903	8.31054	17	17	33.232	2127
GTP-binding protein SAR1a	Q9NR31;B4DQ19;H0Y5E8;Q5SQT8;D6RAA2;D6RDB2	SAR1A	0.031418	0.0230792	0.0544972	no	-0.114234	0.203701	0.0230792	0.0544972	0.0576168	-0.0610158	5	5	5	5	6	6	32.8	48.5	42.9	32.8	50	32.8	3.5434e-37	7.72368	8.10602	8.05736	8.2086	8.4528	7.76731	11	8	22.367	3334
Ras-interacting protein 1	Q5U651;M0R148;REV__Q9BYZ6;REV__E9PEI7;REV__E9PBU2	RASIP1	0.0314955	-0.152378	-0.120883	no	-0.160533	-0.152378	-0.0802483	-0.197362	-0.120883	-0.0200577	14	10	12	13	11	14	21.1	15.4	19.5	18.6	17.7	19.3	1.5456e-111	8.03941	8.04532	8.13004	8.29144	8.23459	8.17725	21	21	103.46	2699
NADH dehydrogenase [ubiquinone] 1 alpha subcomplex subunit 2	O43678;O43678-2	NDUFA2	0.0315438	-0.220578	-0.189034	no	-0.223546	-0.184852	-0.220578	-0.189034	-0.0059029	-0.298893	3	4	2	2	3	3	31.3	41.4	30.3	31.3	30.3	40.4	7.2818e-19	7.13513	7.24925	6.98305	7.13287	7.45045	7.22407	4	4	10.921	1236
Enoyl-CoA hydratase, mitochondrial	P30084	ECHS1	0.0316194	-0.327342	-0.295723	no	-0.430714	-0.327342	-0.298072	-0.317304	-0.295723	-0.0519985	8	8	10	12	9	10	26.2	34.8	35.2	36.9	33.4	30.3	6.0735e-78	7.99303	8.2058	8.20461	8.6264	8.4834	8.29627	11	11	31.387	1834
Acylglycerol kinase, mitochondrial	E9PC15;Q53H12;E9PG39	AGK	0.0316789	-0.581496	-0.549817	no	-0.669299	-0.412727	-0.581496	-0.549817	-0.501108	-0.606158	3	4	4	5	6	4	7.4	10.4	12.2	12.9	15	13.5	4.7747e-23	7.27203	7.25935	7.27752	7.73012	7.71945	7.39482	9	9	43.796	586
SRA stem-loop-interacting RNA-binding protein, mitochondrial	J3KMY7;Q9GZT3;H0YJ40;G3V4X6;G3V2S9;H0YJW7;H0YJ07;H0YJU7;H0YJI1	SLIRP	0.0317014	0.215379	0.24708	no	0.215379	0.285988	0.0245019	0.336519	0.24708	0.206395	6	5	4	5	7	5	49.5	38.3	40.2	49.5	57.9	48.6	1.5628e-33	8.00251	7.85972	7.95826	8.14067	8.29319	8.05671	7	7	12.122	991
AP-1 complex subunit mu-1	Q9BXS5;Q9BXS5-2;E7ENJ6;B4DDG7;K7EJL1;K7EPJ8;Q9Y6Q5;Q9Y6Q5-2;K7ER75;K7ENA7;K7EQX3;K7EJJ1;K7EQ90;K7EPR4;K7EK69;K7ERH5;K7EL08;K7EMG5	AP1M1	0.0319415	0.0894823	0.121424	no	-0.0127833	0.0894823	0.114613	0.119573	0.13814	0.121424	9	10	7	13	8	9	25.5	30.5	20.3	37.4	22.7	28.6	1.5e-57	7.88611	7.96384	7.81034	8.24309	8.00268	7.98357	15	15	48.586	3192
60S ribosomal protein L6	F8W181;Q02878;F8VZ45;F8VR69;F8VZA3;F8VWR1	RPL6	0.0319687	0.196856	0.228824	no	0.332662	0.141478	0.196856	0.293341	0.228824	0.227878	27	28	22	30	26	28	61.1	62.8	62.4	65	65	65.5	4.1721e-122	9.16334	9.18104	9.13988	9.49223	9.46262	9.22706	23	23	25.892	774
Trifunctional enzyme subunit beta, mitochondrial;3-ketoacyl-CoA thiolase	B4E2W0;P55084;F5GZQ3;B5MD38;C9JEY0;C9JE81;C9K0M0	HADHB	0.0319697	-0.268554	-0.236585	no	-0.389677	-0.268554	-0.23634	-0.42503	-0.236584	-0.228234	19	20	18	18	18	19	42	48.9	42.7	36.7	41.2	47.3	4.4139e-113	8.50478	8.6	8.5044	8.7456	8.77615	8.63823	20	20	48.879	262
UPF0587 protein C1orf123	Q9NWV4;B1ARP7	C1orf123	0.0319953	-0.461424	-0.429428	no	-0.517326	-0.461424	-0.347779	-0.429428	-0.638306	-0.395502	4	4	4	6	3	6	29.4	33.1	31.2	46.2	24.4	46.2	3.0969e-24	7.62631	7.71214	7.64346	7.87338	7.78322	7.79763	6	6	18.048	3381
AP-2 complex subunit beta	P63010;P63010-2;Q7Z451;K7EJT8;K7ERB2;K7EN71;K7EJX1;K7ERE4;K7EKZ5	AP2B1	0.0320021	-0.0992279	-0.0672258	no	-0.0900404	-0.148479	-0.0992279	-0.0672258	-0.0840642	-0.030548	15	15	12	15	16	15	29.1	33.4	29.9	30.7	34.3	33	3.0506e-174	8.38589	8.37574	8.18116	8.56872	8.6251	8.46415	30	15	104.55	2268
Pyruvate kinase PKM	P14618;P14618-3;H3BUW1;H3BTJ2;H3BSU3;H3BT25;H3BU13;H3BN34;H3BQZ3;P30613-2;P30613	PKM	0.0323517	0.676964	0.709316	no	0.703173	0.604389	0.676964	0.709316	0.655603	0.767683	7	8	6	7	8	7	76.6	77	78.3	77.4	75	77.4	0	8.17791	8.14492	8.21136	8.4207	8.46189	8.31279	41	5	57.936	1630
Early endosome antigen 1	Q15075	EEA1	0.0326046	-0.385928	-0.353323	no	-0.408386	-0.332737	-0.385928	-0.423309	-0.353323	-0.34005	26	27	24	32	28	27	20.7	21.5	18.7	26.1	22.6	21.5	3.8041e-210	8.34582	8.409	8.32632	8.72068	8.63104	8.53628	49	49	162.46	2544
Proteasome subunit alpha type-7	O14818;O14818-2;Q5JXJ2;H0Y586;Q8TAA3-2;Q8TAA3-5;Q8TAA3;F5GY34	PSMA7	0.0326723	-0.100036	-0.0673633	no	-0.100036	-0.146916	-0.0654344	-0.0673633	-0.104068	-0.0311129	14	11	14	12	14	11	56.9	45.6	52	45.6	60.1	49.2	7.3888e-87	8.47734	8.48423	8.48753	8.74056	8.7573	8.53353	13	13	27.887	1169
Signal recognition particle receptor subunit beta	Q9Y5M8;H7C4H2;C9J5Z8	SRPRB	0.0329228	0.192035	0.224958	no	0.186557	0.214207	0.192035	0.192678	0.224958	0.247337	6	8	9	7	8	7	26.9	35.4	36.2	30.3	35.4	29.5	1.1956e-46	8.00651	8.07773	8.09142	8.25833	8.28285	8.13043	10	10	29.702	3637
Complement component 1 Q subcomponent-binding protein, mitochondrial	Q07021;I3L3Q7;I3L3B0	C1QBP	0.0329704	0.222869	0.255839	no	0.228165	0.222869	0.220967	0.310093	0.255839	0.225413	10	7	11	9	10	10	51.4	31.6	60.6	51.4	51.4	51.4	8.7018e-169	8.17655	8.09444	8.7085	8.81408	8.88174	8.87739	9	9	31.362	2367
Sideroflexin-3	Q9BWM7	SFXN3	0.0330409	-0.747001	-0.71396	no	-0.832606	-0.747001	-0.411426	-0.882056	-0.71396	-0.549423	8	7	5	5	9	8	23.4	21.5	14.5	20.9	29.8	25.5	3.2358e-46	7.80388	7.70373	7.59897	7.74145	8.0739	7.81945	12	12	35.978	3182
Oxysterol-binding protein-related protein 8;Oxysterol-binding protein	Q9BZF1-3;Q9BZF1-2;Q9BZF1;F8VUA7;F8VQX7	OSBPL8	0.0331102	0.0235161	0.0566263	no	-0.0528332	0.0998655	NaN	0.0432147	0.295641	0.0566263	3	5	1	4	5	3	5.7	8.6	2.1	7.3	8.6	5	8.3719e-32	7.133	7.26597	6.61892	7.33433	7.43775	7.0204	5	5	96.955	3207
Aspartate aminotransferase, mitochondrial;Aspartate aminotransferase	P00505;E7ERW2	GOT2	0.0332195	-0.197362	-0.164143	no	-0.224164	-0.197362	-0.156397	-0.204516	-0.164143	0.0190243	22	23	25	25	23	24	55.6	59.1	60.7	60.7	58.8	52.3	2.6264e-142	8.81488	8.855	8.83088	9.10479	9.10473	8.92266	23	23	47.517	1432
Single-stranded DNA-binding protein, mitochondrial	E7EUY5;Q04837;C9K0U8	SSBP1	0.0332758	-0.265077	-0.231801	no	-0.306496	-0.265077	-0.1956	-0.231801	-0.0701146	-0.274292	5	4	5	6	6	4	41.5	30.4	41.5	36.3	47.4	30.4	8.4184e-37	8.29737	8.09082	8.19623	8.57386	8.61982	8.18136	6	6	15.713	556
Eukaryotic initiation factor 4A-II	Q14240;Q14240-2;E7EQG2;Q9NZE6;J3KSN7	EIF4A2	0.0333926	-0.735695	-0.702303	no	-0.735695	-1.01028	-0.693766	-0.906583	-0.702303	-0.66175	2	4	7	4	6	6	40	45	51.1	44.5	47.4	49.9	1.0874e-168	7.51934	7.6527	7.94499	8.08095	8.20704	7.83494	24	7	46.402	2499
Signal recognition particle 14 kDa protein	P37108;H0YLA2	SRP14	0.0335287	-0.081067	-0.0475383	no	0	-0.107554	-0.081067	0.0791579	-0.102994	-0.0475383	6	7	5	6	6	6	40.4	45.6	38.2	40.4	40.4	40.4	1.8989e-43	8.34702	8.34526	8.30042	8.54563	8.64722	8.40004	6	5	14.57	1910
B-cell receptor-associated protein 31	P51572;P51572-2;C9JSP1;C9JQ75;C9J0M4;C9JMD7;C9JM14	BCAP31	0.0336593	0.0464591	0.0801184	no	0.109608	0.0464591	-0.0717627	-0.0398403	0.0801184	0.198096	8	11	10	13	10	12	27.6	34.1	32.9	30.5	32.9	33.7	9.3037e-51	8.45826	8.56194	8.44232	8.83346	8.82293	8.6277	14	14	27.991	2080
X-ray repair cross-complementing protein 5	P13010;C9JZ81;H7C0H9	XRCC5	0.0338907	0.083615	0.117506	no	0.083615	0.111882	0.076402	0.119103	0.117506	0.0972087	41	36	48	43	43	41	55.7	48.1	59.8	60.5	62	62.6	0	9.2211	9.15281	9.35616	9.51407	9.55051	9.4891	39	39	82.704	1611
Serine/threonine-protein phosphatase;Serine/threonine-protein phosphatase PP1-gamma catalytic subunit	F8VYE8;P36873;P36873-2;F8VR82;F8W0W8;B4DNE3;F8W0V8;F8WE71;H0Y3Y6	PPP1CC	0.0338914	0.24893	0.282822	no	0.390472	0.248931	0.226426	0.354981	0.210663	NaN	2	2	2	2	2	1	51	47.7	51	45.1	50	45.4	2.8791e-141	7.43783	7.42788	7.2124	7.54993	7.60592	7.24827	16	2	34.95	769
ADP-sugar pyrophosphatase	Q9UKK9;A6NFX8;A6NJU6;A6NHE8;A6NCQ0;C9JYY9;H0YEY4	NUDT5	0.0340011	-0.421695	-0.387694	no	-0.306379	-0.490365	-0.421695	-0.387693	-0.298893	-0.461843	7	6	5	7	8	5	37	32	26	29.7	32.9	23.7	1.0918e-34	7.87399	7.94605	7.75631	8.12597	8.13341	7.92431	8	8	24.327	38
Arginine--tRNA ligase, cytoplasmic	P54136;P54136-2;F5H3T8;E5RJM9;E5RH09	RARS	0.0341652	-0.0363276	-0.00216241	no	-0.0363276	-0.108357	-0.0356239	-0.0404014	-0.00216241	0.0575867	25	19	25	27	25	30	38.2	28.9	42	46.2	40	44.7	5.611e-151	8.51731	8.36948	8.43889	8.76661	8.75307	8.60259	32	32	75.378	2120
Peptidyl-prolyl cis-trans isomerase FKBP11;Peptidyl-prolyl cis-trans isomerase	Q9NYL4-2;F8VU90;Q9NYL4;H0YHM7;E9PAR0	FKBP11	0.0343812	-0.495491	-0.461109	no	-0.336055	-0.495491	-0.545573	-0.322851	-0.464668	-0.461109	4	4	2	3	3	4	32.2	32.2	24.7	32.2	32.2	24.7	8.2759e-27	7.80085	7.87762	7.79828	7.90532	8.02772	7.76143	4	4	15.769	763
40S ribosomal protein S29	P62273;P62273-2	RPS29	0.0345458	0.453399	0.487945	no	0.454012	0.453399	0.34918	0.487945	0.500749	0.263161	4	4	4	4	5	4	32.1	32.1	32.1	32.1	46.4	32.1	5.1777e-21	8.69525	8.60164	8.56805	8.72666	8.87233	8.56122	3	3	6.6767	2222
Chromosome alignment-maintaining phosphoprotein 1	Q96JM3	CHAMP1	0.0348078	0.0227808	0.0575887	no	0.267253	NaN	-0.221692	NaN	0.195699	-0.0805212	2	1	2	1	2	2	4.1	2	4.1	2.1	4.1	4.1	8.5219e-08	6.90138	6.61293	6.77552	6.79522	7.03338	6.89802	2	2	89.098	3057
60S ribosomal protein L28	P46779;P46779-2;P46779-3;H0YKD8;C9JB50;G5E9L2;H0YMF4;H0YLP6	RPL28	0.0349233	0.290092	0.325015	no	0.405719	0.187313	0.290092	0.37243	0.325015	0.135618	12	12	10	13	12	13	51.8	51.8	51.8	56.9	56.9	51.8	4.2506e-33	8.77722	8.77854	8.71618	9.08846	9.12908	8.65956	11	11	15.747	1980
40S ribosomal protein S18	P62269;J3JS69	RPS18	0.0350385	0.286691	0.32173	no	0.398741	0.286691	0.190668	0.365462	0.32173	0.170199	12	11	11	13	14	13	53.9	53.3	48.7	53.3	53.3	53.9	3.6395e-48	9.02869	8.96667	8.95806	9.20325	9.25474	9.13188	14	14	17.718	2221
60S ribosomal protein L9	P32969;H0Y9V9;E7ESE0;D6RAN4;H0Y9R4	RPL9	0.0350445	0.236486	0.271531	no	0.337794	0.236486	0.184244	0.377501	0.271531	0.169112	12	11	10	12	12	12	50.5	64.6	45.3	68.2	50.5	64.6	4.0082e-93	8.87084	8.87929	8.66641	9.13069	9.11856	8.95803	10	10	21.863	1871
Serine/threonine-protein phosphatase 6 catalytic subunit	O00743;O00743-3;O00743-2;B7Z3E2;Q5T1S7	PPP6C	0.0351338	0.0375917	0.0727255	no	0.0375917	0.108767	-0.0893626	0.101815	-0.0881416	0.0727255	2	4	4	3	5	3	5.9	13.8	9.5	9.8	20	9.8	1.1192e-22	7.04088	7.38477	7.3328	7.50305	7.56469	7.24214	7	7	35.144	1151
Nuclear factor NF-kappa-B p105 subunit;Nuclear factor NF-kappa-B p50 subunit	P19838;P19838-2;P19838-3;D6RC45;D6RF93;D6RH30	NFKB1	0.0353063	-0.17071	-0.135404	no	-0.0302653	-0.311154	NaN	-0.135403	0.0314594	-0.27274	4	3	1	2	2	3	6	4.1	1.3	2.8	2.3	3.4	3.4671e-15	7.41074	7.3377	6.76834	7.32978	7.5031	7.21951	5	5	105.35	1709
U5 small nuclear ribonucleoprotein 40 kDa protein	Q96DI7;B4DQJ1;Q9NSS8	SNRNP40	0.0354486	0.266351	0.301799	no	0.266351	0.456761	0.0764477	0.19441	0.304915	0.301799	9	6	6	6	9	7	34.5	29.1	26.3	24.6	41.2	35.3	1.3393e-73	7.90327	7.72469	7.75784	8.08443	8.09681	7.91652	13	13	39.31	3021
Perilipin-3	K7EQF4;O60664-3;O60664;K7ERZ3;O60664-2;K7EL96;K7ER39	PLIN3	0.0355075	-0.414352	-0.378844	no	-0.41045	-0.518334	-0.414352	-0.378845	-0.388796	-0.242816	16	19	16	17	15	17	57.8	62.1	52.4	50.9	52.4	55.5	2.9139e-157	8.46316	8.52397	8.36178	8.62931	8.55612	8.61279	23	23	45.803	1080
Vimentin	P08670;B0YJC4;B0YJC5;Q5JVS8;P17661;H7C5W5;P41219;P41219-2;P14136-3;E9PAX3;P14136;P14136-2;B4DIR1;K7ELP4;K7EJU1;K7EKH9;CON__Q61726;O43790;CON__O43790;P78385;CON__Q6NT21;CON__P78385;Q16352;Q14533;CON__Q14533;P78386;CON__P78386;P07197-2;E7EMV2;E7ESP9;P07197;K7EKH6;P07196	VIM	0.0356904	0.202854	0.238544	no	0.178029	0.374337	0.202854	0.167086	0.382683	0.238545	118	123	125	125	126	125	89.7	89.7	89.7	89.7	89.7	89.7	0	10.4301	10.4723	10.4108	10.632	10.6603	10.4868	63	59	53.651	1534
Glycylpeptide N-tetradecanoyltransferase;Glycylpeptide N-tetradecanoyltransferase 2	Q5VUC6;F5H594;O60551;Q5VUC7;B4DXS1	NMT2	0.0356926	-0.938665	-0.902972	no	NaN	-0.898402	-0.978928	NaN	-1.00288	-0.803062	1	4	2	1	2	2	7.8	9.3	7.2	6.6	4.9	7.2	3.3234e-22	6.4421	7.15863	6.8729	6.80685	7.14258	6.8811	7	4	56.716	726
Programmed cell death protein 10	Q9BUL8;C9J6F3;C9J5C3;H7C5M9;C9JSA3;C9JND6;C9J363;C9J932;F8WDF3	PDCD10	0.036013	0.0734236	0.109437	no	-0.00848689	0.136886	0.0734236	0.12647	0.109437	0.0823773	4	4	4	4	3	4	27.8	21.2	27.8	21.7	22.6	27.8	1.5628e-38	7.25251	7.72015	7.47771	7.58791	7.50451	7.33272	6	6	24.701	3162
Putative ATP-dependent RNA helicase DHX30	Q7L2E3-3;H7BXY3;Q7L2E3;Q7L2E3-2	DHX30	0.0361537	0.576153	0.612306	no	0.711913	0.576153	0.340806	0.510416	0.683321	0.612307	5	5	6	8	6	9	5.8	5.8	7.7	8.5	6.3	9.2	5.0776e-65	7.35603	7.50757	7.64942	7.7443	7.60845	7.69478	15	15	129.44	947
Signal peptidase complex subunit 2	Q15005;E9PI68;E9PL01;E9PRB9;H0YE04	SPCS2	0.0362994	0.208061	0.24436	no	0.208061	0.141287	0.381498	0.210296	0.24436	0.384923	7	6	8	8	8	6	28.8	25.2	37.6	37.6	33.6	25.2	3.8684e-92	7.84071	7.82549	7.9652	8.16062	8.24768	7.89633	7	7	25.003	622
Lysosomal Pro-X carboxypeptidase	P42785;B7Z7Q6;P42785-2;E9PIG4;E9PQN3;E9PKN6;E9PQB5;E9PL85;E9PNF7;E9PLY4;E9PNJ1;E9PL49;E9PR42	PRCP	0.0363022	-1.4566	-1.42029	no	-1.55983	-1.4566	-1.24793	-1.61452	-1.42029	-1.15082	10	9	11	10	12	10	17.7	17.9	21.4	23.4	25.4	17.9	1.7299e-59	8.11046	8.20216	8.37963	8.58409	8.65889	8.21582	13	13	55.799	1956
RuvB-like 2	Q9Y230;B3KQ59;M0R0Y3;M0QXI6;M0R0Z0	RUVBL2	0.0363272	0.019609	0.0559362	no	0.048278	0.0196091	-0.00028853	0.0559362	0.0616616	0.00810184	17	16	15	18	17	15	41.5	39.5	34.8	42.1	40	39.7	7.206e-98	8.38945	8.31637	8.31708	8.65803	8.57138	8.38614	23	23	51.156	3559
NAD(P)H dehydrogenase [quinone] 1	P15559-2;P15559;B4DLR8;P15559-3;H3BNV2;H3BRK3	NQO1	0.0364012	-0.0943713	-0.0579701	no	-0.13014	-0.0943713	0.679111	-0.183582	-0.0579701	0.619182	14	11	16	12	13	15	39.2	29.2	42.9	35.8	42.9	39.2	6.0411e-88	8.58423	8.53079	8.77635	8.8737	8.94775	8.89394	11	11	27.295	1651
Derlin-1	B4E1G1;Q9BUN8-2;Q9BUN8;E5RGY0	DERL1	0.036487	0.292811	0.329298	no	0.425734	0.255012	0.292811	NaN	0.149105	0.509492	3	2	2	1	2	2	17.9	12.6	12.6	5.3	12.6	12.6	1.9542e-09	7.35499	7.17915	7.19529	7.27411	7.41689	7.39067	3	3	17.033	253
THO complex subunit 4	E9PB61;Q86V81	ALYREF	0.0367439	0.295482	0.332226	no	0.295482	0.415461	0.180904	0.332226	0.392743	0.198775	10	8	8	10	7	7	49.6	36.4	49.6	48.9	42	42	1.9616e-97	8.23409	8.25964	8.29964	8.55133	8.56839	8.27189	10	10	27.557	584
Alpha-taxilin	P40222	TXLNA	0.0371993	0.760665	0.797864	no	0.661821	0.859509	NaN	0.962295	0.66951	0.797864	6	6	1	3	3	5	11.2	12.8	2	3.5	5.1	11.2	1.0527e-29	7.74236	7.5972	6.9263	7.59876	7.64146	7.80701	10	10	61.89	1927
Dolichyl-diphosphooligosaccharide--protein glycosyltransferase 48 kDa subunit	P39656;E7EWT1	DDOST	0.0372797	0.0302509	0.0675305	no	0.0302509	-0.0306892	0.144855	-0.0821575	0.0675305	0.107912	12	11	12	14	12	10	34.6	26.8	37.3	32.5	30.7	26.8	6.8686e-66	8.48681	8.28015	8.4832	8.73152	8.55567	8.4906	15	15	50.8	1924
Proteasome subunit alpha type-3	P25788-2;P25788;G3V4X5;G3V3W4;G3V5N4;H0YJ03	PSMA3	0.0373241	-0.183328	-0.146004	no	-0.184344	-0.183328	-0.115832	-0.170822	-0.146003	-0.00345841	6	9	9	10	9	8	21.8	28.6	31	38.7	27.8	28.2	1.0508e-45	8.27293	8.42698	8.38225	8.50295	8.60741	8.20488	14	14	27.647	1780
Protein S100-A6	P06703	S100A6	0.0374818	-0.69439	-0.656908	no	-0.70186	-0.691445	-0.69439	-0.695103	-0.605874	-0.656908	7	7	10	11	12	9	45.6	45.6	74.4	73.3	66.7	73.3	2.3313e-45	9.31393	9.42047	9.50872	9.8234	9.8521	9.66949	8	8	10.18	1490
ATPase inhibitor, mitochondrial	Q9UII2	ATPIF1	0.0374942	-0.456386	-0.418892	no	-0.0911243	-0.818932	-0.456386	-0.418891	-0.699374	-0.238298	4	5	5	5	5	6	10.4	11.3	17	11.3	11.3	11.3	4.436e-15	6.99297	7.14173	7.48073	7.49995	7.36278	7.36849	5	5	12.249	3493
Serine/arginine repetitive matrix protein 2	Q9UQ35;I3L2L6;Q9UQ35-2	SRRM2	0.0376343	0.156611	0.194245	no	0.156611	0.272907	0.153848	0.321513	0.194245	0.158397	13	11	11	11	13	13	7.4	5.7	5.7	5.7	6.9	7.4	1.0081e-110	8.09663	8.02375	8.05979	8.1304	8.27446	8.10578	18	18	299.61	3552
AP-1 complex subunit gamma-1	O43747;O43747-2;J3KQU9;B3KXW5;H3BNR4;H3BR36;H3BUN9;H3BS13;H3BV30;H3BRM7;H3BN71;B4DGE1;H3BN75;B3KNW1	AP1G1	0.0381483	-0.0346383	0.00351002	no	-0.0346383	-0.0871912	0.00798571	-0.0246034	0.00351002	0.0517282	9	10	8	8	8	10	12.7	12.3	10.6	11.1	12.5	17.2	6.3385e-57	7.7699	7.82982	7.68329	7.91643	7.94535	8.2629	15	15	91.35	145
DBIRD complex subunit KIAA1967	Q8N163-2;Q8N163;H0YB24;G3V119;E5RFJ3;E5RHJ4;H0YC69;H0YC58;E5RGU7;E5RHH8	KIAA1967	0.0381725	0.0802099	0.118382	no	-0.000865332	0.111072	0.0802099	0.118382	0.154506	-0.0023065	10	11	12	14	10	11	14.8	17.7	17.3	19.3	14.8	17.1	2.2727e-112	8.32067	8.19014	8.21712	8.55041	8.23315	8.2656	21	21	103.14	2844
Alpha-enolase	P06733;P06733-2;K7EM90;K7EQF3;K7EN23;E5RI09;E5RG95;K7EPM1;K7EKN2;E5RGZ4	ENO1	0.0382825	0.0119808	0.0502633	no	0.0119808	0.0339092	0.00450818	0.0941101	0.0373103	0.0502633	47	44	49	47	48	42	75.3	76	76	75.3	74.4	75.3	0	9.88111	9.84262	9.8567	10.1277	10.121	9.98874	28	25	47.168	1491
U4/U6.U5 tri-snRNP-associated protein 1	O43290;E9PQI8	SART1	0.0383449	0.0971778	0.135523	no	0.259599	-0.0230425	0.0971778	0.2615	0.111664	0.135523	2	5	2	5	4	4	3.5	6.8	2.4	7.8	6.1	6.2	4.6277e-32	7.27235	7.49143	7.28137	7.65768	7.60524	7.56908	12	12	90.254	1220
Interleukin enhancer-binding factor 2	Q12905	ILF2	0.0388441	0.0744107	0.113255	no	0.10431	0.0744107	0.0139023	0.132119	0.1109	0.113255	13	16	12	18	15	17	34.6	41.5	40.3	38.2	40.5	46.2	1.2818e-91	8.57686	8.56556	8.56188	8.85082	8.78203	8.79688	15	15	43.062	2407
ATP-dependent RNA helicase DHX29	Q7Z478	DHX29	0.0388932	0.229567	0.26846	no	0.307483	NaN	0.151651	NaN	0.241049	0.295872	4	1	3	1	4	4	3.4	1.5	3	1.2	3.1	3.4	4.43e-27	7.27383	6.09837	6.73542	6.99616	7.29581	7.15606	9	8	155.23	2781
Guanine nucleotide-binding protein G(s) subunit alpha isoforms short;Guanine nucleotide-binding protein G(s) subunit alpha isoforms XLas	P63092-3;P63092-2;P63092;A6NI00;Q5JWF2-2;Q5JWF2;Q5JWE9;H0Y7F4	GNAS	0.0388968	-0.284514	-0.245617	no	-0.394843	-0.175173	-0.284514	-0.245617	-0.162468	-0.496207	4	7	6	5	8	6	13.5	25.9	20.3	16.1	30.1	20.3	5.2301e-37	7.58805	7.72962	7.61664	7.82802	8.09419	7.65696	9	8	44.179	43
UDP-glucose:glycoprotein glucosyltransferase 1	Q9NYU2-2;Q9NYU2;H7BZG0;F8WCI2;F8WCE6;Q9NYU1	UGGT1	0.0389926	-0.371615	-0.332622	no	-0.442652	-0.231801	-0.371615	-0.47892	-0.305795	-0.332622	21	22	27	28	26	24	17	17.3	23.7	22.1	22.8	21.3	1.6269e-194	8.33796	8.36216	8.43549	8.59493	8.70529	8.52631	42	42	174.97	3403
Tumor protein D54	O43399;O43399-5;Q5JWU6;O43399-2;O43399-4;O43399-3;O43399-6	TPD52L2	0.0391108	0.152051	0.191162	no	0.124629	0.207311	0.152051	0.0574367	0.251831	0.191162	13	12	12	10	10	12	66	65.5	65.5	58.3	55.3	75.7	4.3379e-110	8.35797	8.41029	8.41644	8.59289	8.52617	8.47641	13	13	22.237	1226
Treacle protein	Q13428-2;Q13428-8;J3KQ96;Q13428-6;Q13428-7;Q13428;E7ETY2;Q13428-3;Q13428-4;E9PHK9;Q13428-5;H0YA99	TCOF1	0.039142	0.155978	0.195121	no	0.0417141	0.270243	NaN	0.566741	0.19512	0.0760674	3	4	1	2	3	2	3	4.1	1.3	1.8	3.3	2	1.8675e-32	7.37751	7.38639	6.44428	7.45711	7.50194	7.33933	5	5	144.31	548
Barrier-to-autointegration factor;Barrier-to-autointegration factor, N-terminally processed	O75531;E9PJJ8	BANF1	0.0392428	-0.165687	-0.126444	no	0.157013	-0.198368	-0.165687	-0.126444	-0.164271	-0.00762614	11	8	6	8	9	10	70.8	70.8	57.3	70.8	70.8	70.8	5.7978e-50	8.36536	8.32447	8.2352	8.64719	8.5749	8.475	10	10	10.058	1315
Tryptophan--tRNA ligase, cytoplasmic;T1-TrpRS;T2-TrpRS	P23381;P23381-2;G3V3H8;G3V3Y5;G3V277;H0YJP3;G3V423;G3V3P2;G3V227;G3V5U1;G3V456;G3V2Y7;G3V4C7;G3V4N8;G3V5W1;G3V3S7;G3V3X0;G3V2F2;G3V3R3;G3V4S4;G3V313;G3V339;G3V2C0;G3V5H5;P78534;G3V4A3;G3V4Q0;G3V4N0	WARS	0.0392437	0.224992	0.264235	no	0.262815	0.224992	0.205846	0.25441	0.331318	0.264235	23	23	21	20	24	20	53.5	58	60.9	52.7	61.8	47.6	9.5062e-216	8.66519	8.71772	8.76027	9.01607	8.96434	8.80497	23	23	53.165	1751
Prefoldin subunit 2	Q9UHV9	PFDN2	0.0394027	-0.00575923	0.0336435	no	-0.00575923	0.0742891	-0.0147838	-0.11063	0.312688	0.0336435	6	4	4	3	5	4	42.2	22.7	35.1	29.2	29.9	22.7	3.8415e-38	7.85435	7.786	7.71919	7.70036	8.07751	7.84334	5	5	16.648	3485
ATP-dependent RNA helicase DDX19A;ATP-dependent RNA helicase DDX19B	I3L0H8;Q9NUU7;Q9UMR2-2;Q9UMR2-4;Q9UMR2;H3BQK0;B4DRZ7;I3L352;Q9UMR2-3;H3BMQ5;H3BN59;H3BTB3;J3QRH0;H3BSL8	DDX19A;DDX19B	0.0394274	0.0740614	0.113489	no	-0.0521377	0.184638	0.0740614	0.113489	0.208911	0.0339239	11	11	7	10	11	13	30	30.4	22.8	28.2	28	34.2	2.4359e-76	8.01313	7.99729	7.7596	8.21566	8.24561	8.08185	16	16	50.519	974
ATP synthase subunit alpha, mitochondrial;ATP synthase subunit alpha	P25705;P25705-2;K7ENP3;K7EK63;K7EK77;K7ERX7;K7ENJ4;K7EQT2;K7EJP1;K7EKV9;K7ESA0;K7EM08	ATP5A1	0.0395678	-0.286645	-0.247077	no	-0.263395	-0.289716	-0.286645	-0.273695	-0.247077	-0.223546	35	31	36	33	35	34	56.1	53.3	57.5	53.3	53.5	54.2	1.5615e-205	9.23429	9.26916	9.21152	9.503	9.46758	9.29462	29	29	59.75	1777
SUMO-activating enzyme subunit 1;SUMO-activating enzyme subunit 1, N-terminally processed	Q9UBE0;Q9UBE0-2;Q9UBE0-3;B3KNJ4;M0QX65;M0QZS6;M0R054;B4DY66;M0QYM8;M0R286;M0QYP2;M0R375	SAE1	0.0400604	-0.0086304	0.03143	no	0.173677	-0.0423642	-0.0086304	0.124377	0.03143	-0.019346	10	9	8	8	10	10	36.7	28.3	23.1	26.6	31.8	35	9.8079e-72	7.92301	8.09398	8.01932	8.30168	8.32307	8.09705	17	17	38.449	3450
Leucine-rich repeat-containing protein 8A	Q8IWT6	LRRC8A	0.0401236	-0.301354	-0.26123	no	-0.20063	-0.301354	-0.542704	-0.26123	-0.36614	-0.224658	5	4	3	6	4	3	8.1	5.9	4.6	8.9	6.2	4.2	1.5501e-29	7.30967	7.2137	7.00329	7.62089	7.41254	7.30341	10	9	94.198	2833
Splicing factor 45	Q96I25;Q5W011;Q5W010;H0Y6J6;Q5W012	RBM17	0.0402684	0.260411	0.300679	no	0.0314742	0.356384	0.260411	0.340167	0.297803	0.300679	2	4	3	2	4	2	6.5	11.7	7.2	7.2	13	5.2	8.2092e-14	7.37552	7.53571	7.47725	7.34934	7.85847	7.37809	6	6	44.961	3049
60 kDa heat shock protein, mitochondrial	P10809;E7ESH4;E7EXB4;B7Z712;C9JL25;C9JL19;C9JCQ4;C9J0S9	HSPD1	0.0403163	0.150401	0.190717	no	0.213872	0.150401	0.0634695	0.251144	0.190717	0.173124	56	50	44	58	51	50	66	66.3	72.3	68.4	62	62	0	9.50395	9.4675	9.37352	9.68751	9.74024	9.53745	43	43	61.054	1578
Branched-chain-amino-acid aminotransferase, cytosolic	P54687-4;P54687;P54687-5;P54687-3;P54687-2;F5H2F2	BCAT1	0.0406323	0.387487	0.428119	no	0.387487	0.356846	0.426102	0.376096	0.428119	0.476418	11	7	10	5	10	12	28.3	24.4	37.4	16.4	31.9	45.5	1.4262e-102	8.10809	8.1651	8.67766	7.81228	8.45959	8.71745	13	13	42.837	2123
Phosphoserine aminotransferase	Q9Y617;Q9Y617-2	PSAT1	0.0408078	1.33047	1.37127	no	1.33047	1.44654	1.12904	1.84783	1.37127	1.13479	13	7	6	8	9	11	43.8	23	22.7	25.4	32.7	37	2.4538e-56	8.19493	7.88605	7.74201	8.28215	8.15661	8.12727	14	14	40.422	3648
Torsin-1A	O14656;O14656-2	TOR1A	0.04094	1.5766	1.61754	no	1.46248	NaN	1.69073	1.635	1.61754	0.183654	2	0	2	2	2	3	10.5	0	6	6.9	10.2	9.9	6.9187e-14	7.19709	NaN	6.59154	6.98686	6.75816	7.12769	5	5	37.808	1162
Protein DJ-1	Q99497;K7ELW0;K7EN27	PARK7	0.0410261	-0.116764	-0.0757379	no	-0.116764	-0.12075	-0.0874628	-0.0757379	-0.149259	-0.0402613	19	20	20	20	20	19	84.7	84.7	85.2	85.2	85.2	84.7	9.7246e-119	8.88187	8.98454	8.89378	9.1771	9.18256	9.0667	16	16	19.891	3099
Eukaryotic translation initiation factor 3 subunit F	O00303;B3KSH1;B4DEW9;H0YDT6;E9PQV8	EIF3F	0.0410734	0.430976	0.472049	no	0.49074	0.430976	0.424688	0.479372	0.472049	0.415191	12	10	13	12	11	14	47.6	35	43.1	36.4	39.8	51.8	3.7963e-91	8.45703	8.21927	8.39205	8.73485	8.47628	8.48666	16	16	37.563	137
Heterogeneous nuclear ribonucleoprotein F;Heterogeneous nuclear ribonucleoprotein F, N-terminally processed	P52597	HNRNPF	0.0414788	0.285689	0.327167	no	0.352658	0.285689	0.27507	0.356402	0.327167	0.153607	10	12	10	16	14	13	28.9	58.3	49.9	50.4	53.7	49.2	1.0174e-166	8.37618	8.55408	8.45023	8.7928	8.95313	8.59987	19	17	45.671	2098
Gamma-interferon-inducible protein 16	Q16666-3;Q16666-2;Q16666;Q16666-6;E7EPR3;Q16666-7;H3BR88;H3BM18;H3BR65;H3BVE6;Q6K0P9-6;Q6K0P9-5;Q6K0P9-4;Q6K0P9-3;Q6K0P9-2;Q6K0P9	IFI16	0.0415161	0.25627	0.297786	no	0.25627	0.197832	0.264114	0.0594498	0.312581	0.297786	17	16	18	20	21	21	27	26	30	30.3	33.3	32.2	2.7196e-130	8.40509	8.38175	8.35091	8.68179	8.70615	8.59499	24	24	75.935	2615
Dipeptidyl peptidase 9	Q86TI2-4;Q86TI2;Q86TI2-2;M0R2A8;M0R0I1;M0R3C4;M0R2G6;M0R1L4;M0R162;M0QXI5	DPP9	0.0415575	0.139363	0.180921	no	-0.189034	0.139363	0.531823	0.00476876	0.18092	0.22803	5	5	3	3	6	4	9.1	7.1	4.4	5.7	8	5.6	8.4344e-37	7.43263	7.45194	7.27319	7.49219	7.71335	7.44459	9	9	95.012	2796
ELAV-like protein 1	Q15717;B4DVB8;M0QZR9;M0R055;Q12926-2;Q12926;P26378-4;P26378-2;P26378-5;B1APY9;P26378;P26378-3;B1APY8;B1AM49;B1AM48	ELAVL1	0.0417344	0.0226248	0.0643593	no	0.0906185	0.0226248	-0.0253123	0.169063	0.0643592	-0.0294175	16	14	14	18	14	14	44.2	41.4	39.9	55.5	39	42.9	1.0327e-88	8.27717	8.27577	8.30027	8.60914	8.50402	8.33702	16	16	36.091	2587
Citrate synthase;Citrate synthase, mitochondrial	B4DJV2;O75390;H0YIC4;F8VPF9;F8VPA1;F8W1S4;H0YH82;F8VRP1;F8VX68;F8VRI6;F8W4S1;F8VZK9;F8VX07;F8VTT8;F8W642;F8VWQ5;F8VR34;F8VVF6	CS	0.0417598	-0.170053	-0.128293	no	-0.0746424	-0.170053	-0.242206	-0.128293	-0.170053	-0.0751904	17	14	11	12	11	12	47.5	43.7	40.2	30.2	25.6	36.6	3.9398e-79	8.99363	8.94568	8.81062	8.9188	8.95221	8.95273	17	16	50.431	175
Inorganic pyrophosphatase	Q15181;Q5SQT6	PPA1	0.0418511	0.0338058	0.0756569	no	0.105396	0.029853	0.0338058	0.0847163	-0.0576929	0.0756569	17	18	20	20	19	18	66.4	67.1	69.6	63.7	67.1	69.6	6.219e-104	8.52148	8.5619	8.64277	8.78082	8.79705	8.61257	15	15	32.66	2554
Lamina-associated polypeptide 2, isoforms beta/gamma;Thymopoietin;Thymopentin	P42167;G5E972;P42167-2;H0YJH7;A2T926	TMPO	0.0419328	-0.177599	-0.135666	no	-0.108223	-0.177599	-0.265797	-0.135666	-0.0803848	-0.33411	7	7	5	8	6	7	36.1	36.3	32.6	38.3	34.1	34.1	3.3889e-90	8.0703	8.0204	7.74904	8.40763	8.26538	8.11893	15	7	50.67	1946
Ubiquitin-like modifier-activating enzyme 1	P22314;Q5JRR6;Q5JRR9;Q5JRS0;Q5JRS2;Q5JRS1;Q5JRS3	UBA1	0.0419439	-0.221073	-0.179129	no	-0.190425	-0.221073	-0.275484	-0.161952	-0.221568	-0.179129	45	45	44	46	42	49	50.6	45.5	46.2	52.5	44.1	55.1	0	9.19159	9.16188	9.13536	9.32183	9.4129	9.31044	44	44	117.85	1741
CD81 antigen	E9PJK1;E9PRJ8;H0YDL9;H0YDJ9;P60033;E9PIF1;A6NMH8;E9PM31;H0YEE2	CD81	0.0422213	-0.514501	-0.47228	no	-0.590626	-0.430927	-0.514501	-0.466758	-0.47228	-0.708055	4	4	4	4	5	4	35.8	35.8	35.8	35.8	35.8	35.8	5.8624e-77	7.75715	7.84376	7.76509	8.04301	8.16074	7.8802	3	3	17.963	55
Epididymal secretory protein E1	G3V2V8;B4DQV7;J3KMY5;P61916;G3V3E8;E7EMS2;G3V3D1;H0YIZ1	NPC2	0.0422237	-0.335712	-0.293488	no	-0.335712	-0.455649	-0.162468	-0.293488	-0.442545	0.150545	7	7	6	5	6	6	53.3	53.3	53.3	53.3	53.3	53.3	2.8853e-34	8.3234	8.39198	8.37661	8.51753	8.54575	8.28567	5	5	13.078	206
Leucine-rich repeat-containing protein 40	Q9H9A6	LRRC40	0.0422311	-0.0897694	-0.0475383	no	0.330719	-0.275007	-0.0897694	-0.0475383	-0.0251707	-0.260146	4	4	2	4	4	4	7.1	6.6	3.8	8.8	7.1	7.1	4.7539e-21	7.2594	7.08171	6.91006	7.39433	7.39653	7.26257	8	8	68.249	3285
tRNA (cytosine(34)-C(5))-methyltransferase	Q08J23;Q08J23-2;G3V1R4;D6RAS3	NSUN2	0.0424423	0.502055	0.544498	no	0.504755	0.502056	0.412846	0.544498	0.551902	0.453202	10	10	10	13	12	12	17.3	17.3	16.7	20.5	18.1	20.1	3.4342e-96	7.91666	7.89939	7.77282	8.04163	8.26517	8.07456	18	18	86.47	2386
60S ribosomal protein L27	P61353;K7ELC7;K7EQQ9;K7ERY7	RPL27	0.0426026	0.411311	0.453913	no	0.445696	0.411311	0.227574	0.453913	0.504121	0.406292	9	11	10	10	10	12	44.9	44.9	47.8	50	44.9	50	4.7596e-32	8.7104	8.77244	8.66475	9.06315	8.97304	8.82214	7	7	15.798	2196
Neutral alpha-glucosidase AB	Q14697-2;Q14697;F5H6X6;E9PKU7;E9PNH1;H0YFL4;Q14697-3;E9PRF8	GANAB	0.0428047	-0.312317	-0.269512	no	-0.365245	-0.312317	-0.230941	-0.423202	-0.269512	-0.204892	47	48	46	55	50	52	44.9	48.8	50.2	60.7	53.1	50.9	2.1266e-299	9.15782	9.22881	9.2071	9.57065	9.51957	9.27807	48	48	109.44	2521
Dynamin-binding protein	Q6XZF7;Q5SVK8;Q6XZF7-2;B4E0Q3;Q5SVK9	DNMBP	0.0433041	-0.00388998	0.0394141	no	-0.00388998	1.91262	-0.0517201	0.0394141	-0.0762853	0.225784	4	2	2	4	2	5	2.5	1.3	1.9	2.8	1.8	3.2	1.9455e-28	7.14937	7.19731	7.02682	7.36842	7.01753	7.27476	11	11	177.35	2685
Eukaryotic translation initiation factor 3 subunit J	O75822;F5H425;B4DUI3;H0YGJ7;H0YLP3	EIF3J	0.0433448	0.447111	0.490456	no	0.447111	0.29972	0.458901	0.438855	0.490456	0.528157	6	8	7	3	10	5	26.7	31.4	27.1	19	39.9	27.9	1.8232e-50	7.98557	8.16518	7.9674	7.89898	8.43903	7.96308	9	9	29.062	1332
Nodal modulator 1;Nodal modulator 2;Nodal modulator 3	Q15155;Q5JPE7-2;P69849;Q5JPE7;J3KN36;Q4G177;F5H826;H3BPS9;H3BUC9;I3L1G6	NOMO1;NOMO2;NOMO3	0.0434553	0.318128	0.361583	no	0.318128	0.196211	0.36251	0.429848	0.222616	0.361583	13	11	12	14	14	14	13.6	12	11.9	15.2	16.4	13.8	2.1277e-98	8.01051	7.9484	7.92507	8.28551	8.21901	8.07925	20	20	134.32	2552
26S proteasome non-ATPase regulatory subunit 3	O43242;B4DT72;H0YGV8;F5H8K4	PSMD3	0.0437354	0.083554	0.127289	no	0.133749	0.083554	0.0665483	0.0807896	0.182197	0.127289	21	20	23	20	26	25	41.6	42.5	44.6	43.1	55.1	50.7	7.2342e-170	8.44773	8.59384	8.68954	8.69269	8.81996	8.67591	31	31	60.977	1217
Ras-related protein R-Ras	P10301	RRAS	0.0437383	-0.975043	-0.931305	no	-0.914105	-0.989938	-0.975043	-0.931305	-1.09214	-0.905351	6	5	6	6	4	6	39.9	36.7	39.9	39.9	36.7	39.9	2.1294e-48	7.47978	7.49499	7.51392	7.73709	7.65111	7.56035	8	6	23.48	1568
Isocitrate dehydrogenase [NAD] subunit alpha, mitochondrial	P50213;H0YL72;P50213-2;B7Z9J8;H0YLI6;H0YMU3;H0YKD0;H0YM64;H0YNF5;H0YM46	IDH3A	0.0439342	-0.172359	-0.128425	no	-0.306846	-0.172359	-0.057277	-0.0601858	-0.157173	-0.128425	8	12	9	9	9	10	24.9	36.6	28.1	30.3	27	33.1	1.545e-68	7.86006	7.96235	7.77386	8.18619	8.13335	7.98187	13	13	39.591	2054
Nicotinamide N-methyltransferase	P40261;F5H0R4	NNMT	0.0441566	-0.880646	-0.83649	no	-0.898634	-0.880646	-0.664938	-0.83649	-0.919073	-0.632175	13	12	13	9	10	11	54.2	43.2	48.5	40.2	40.2	40.2	2.0915e-75	8.68776	8.54494	9.02206	8.83631	8.88134	8.72664	12	12	29.574	1929
Glyceraldehyde-3-phosphate dehydrogenase	P04406	GAPDH	0.0442014	0.0777717	0.121973	no	-0.00604658	0.0777717	0.135634	0.236792	0.0813389	0.121973	4	4	6	5	4	5	84.2	84.2	84.2	84.2	84.2	84.2	2.937e-281	8.66361	8.66247	8.97538	9.50331	9.39794	9.28641	24	3	36.053	1459
Tyrosine-protein kinase CSK	P41240;H3BUM9;H3BN15;H3BU69;K7ENL8;K7ES68;P42679-3;K7EQY5;P42679;P42679-2	CSK	0.0442527	0.0844714	0.128724	no	0.163478	-0.176195	0.0844714	0.128724	0.0220974	0.204881	6	5	3	6	3	3	13.6	13.6	7.8	14.2	7.8	8.9	2.4136e-19	7.39664	7.29552	7.109	7.66071	7.14411	7.24433	8	8	50.704	1941
[truncated: 730 more rows]
