# Supplementary material for: Tumor matrix stiffness promotes metastatic cancer cell interaction with the endothelium
Source: EMBO J. 2017 Jul 10;36(16):2373–89. doi: 10.15252/embj.201694912 (PMC5556271; doi:10.15252/embj.201694912)
Supplement: Supplementary file 8 — Source Data for Expanded View and Appendix [file EMBJ-36-2373-s010.zip]

Archive with 8 entries (5 files):
- 94912_Sourcedata_AppendixfigS2C/
- 94912_Sourcedata_AppendixfigS2C/94912_SourceDataForAppendixFigureS2C.pdf
- 94912_Sourcedata_AppendixfigS3DH&M/
- 94912_Sourcedata_AppendixfigS3DH&M/.DS_Store
- 94912_Sourcedata_AppendixfigS3DH&M/94912_SourceDataForAppendixFigureS3DHM.ai
- 94912_Sourcedata_EV2C&H/
- 94912_Sourcedata_EV2C&H/.DS_Store
- 94912_Sourcedata_EV2C&H/94912_SourceDataForFigureEV2CH.ai
