# Supplementary material for: Tumor matrix stiffness promotes metastatic cancer cell interaction with the endothelium
Source: EMBO J. 2017 Jul 10;36(16):2373–89. doi: 10.15252/embj.201694912 (PMC5556271; doi:10.15252/embj.201694912)
Supplement: Supplementary file 10 — Source Data for Figure 1 [file EMBJ-36-2373-s008.zip]

Archive with 1 entries (1 files):
- EMBOJ201694912R_SourceDataForFigure1.ai
